# Supplementary material for: Gene Annotation and Drug Target Discovery in Candida albicans with a Tagged Transposon Mutant Collection
Source: PLoS Pathog. 2010 Oct 7;6(10):e1001140. doi: 10.1371/journal.ppat.1001140 (PMC2951378; doi:10.1371/journal.ppat.1001140)
Supplement: Table S1 — Summary of C. albicans mutants created (0.02 MB XLS) [file ppat.1001140.s010.xls]

## Sheet: S1
Table S1. Summary of C. albicans mutants created.
		Total strains (unique genes)
	Pool 1	Pool 2	Total
Number attempted1	3487 (3478)	914 (910)	4401 (4388)
Number transformed2	3382 (3373)	870 (866)	4252 (4239)
Number detected3	2895 (2890)	738 (737)	3633 (3627)
1Transformations of uniquely tagged genes
2Number of transformants recovered based on 384-strain hybridizations; cutoff = 3X background
3Number detected in a full pooled hybridization
