# Supplementary material for: Gene Annotation and Drug Target Discovery in Candida albicans with a Tagged Transposon Mutant Collection
Source: PLoS Pathog. 2010 Oct 7;6(10):e1001140. doi: 10.1371/journal.ppat.1001140 (PMC2951378; doi:10.1371/journal.ppat.1001140)
Supplement: Table S2 — List of heterozygous disruption C. albicans mutants generated in this study (1.25 MB XLS) [file ppat.1001140.s011.xls]

## Sheet: S2
Table S2. List of heterozygous disruption C. albicans mutants generated in this study.
ORF	Gene	% gene disrupted	Tag Module	Uptag/ downtag	Location	Tag used	Transformant recovered?	Detected in pool?	Pooled hybridization intensity	Gene Description
orf19.5975		100	TM_0036	uptag	384_01_A01	TGGGCACAGACAACCTAGCA		no	42.8	Putative transcription factor with zinc finger DNA-binding motif; fluconazole-downregulated; expression regulated during planktonic growth; increased expression observed in an ssr1 homozygous null mutant
orf19.3447		38	TM_1089	uptag	384_01_A02	GGATTTACACCAGGCTGTCC		no	37.6	Predicted ORF in Assemblies 19, 20 and 21
orf19.5449		100	TM_0061	uptag	384_01_A03	GGTAACGAAGAATCCGCCAC		no	114.8	Predicted ORF in Assemblies 19, 20 and 21
orf19.6921		14	TM_1227	uptag	384_01_A04	CAATGCACGGTAGAGTATCT			6309.2	Predicted ORF in Assemblies 19, 20 and 21
orf19.345		100	TM_0035	uptag	384_01_A05	TGGCAGCTAATCAACACCTA		no	86.2	Predicted ORF in Assemblies 19, 20 and 21
orf19.5213.2	COX9	100	TM_1187	uptag	384_01_A06	GAAGAGCATGTCGAACACCC		no	51.6	Putative subunit VIIa of cytochrome c oxidase; flucytosine induced
orf19.7516		43	TM_0065	uptag	384_01_A07	AGAGGAGCGCACATCTCATC		no	63.4	Predicted ORF in Assemblies 19, 20 and 21
orf19.6298	SPB4	92	TM_1081	uptag	384_01_A08	CACTTGTAGCCAGGTATCGG		no	89	Predicted ORF in Assemblies 19, 20 and 21; flucytosine repressed
orf19.6510	GRX1	100	TM_0083	uptag	384_01_A09	GAACCCGCGTCAATAGGTAC		no	58.2	Protein described as glutaredoxin; transcriptionally regulated by iron; expression greater in low iron
orf19.137		9	TM_1110	uptag	384_01_A10	CAGTCGAGATTTGCACGAAT		no	45.4	Predicted ORF in Assemblies 19, 20 and 21; transcription is induced in response to alpha pheromone in SpiderM medium
orf19.1658		100	TM_0006	uptag	384_01_A11	CACAGCCGATAATTGCAGAC		no	44.2	Predicted ORF in Assemblies 19, 20 and 21
orf19.6076		100	TM_1072	uptag	384_01_A12	GACTGTCTCTCATGCCTGGT			6049.2	Predicted ORF in Assemblies 19, 20 and 21
orf19.7175	HLJ1	100	TM_0028	uptag	384_01_A13	GGGCCAGCAATAAAGCTCCA			9410.8	Protein repressed during the mating process
orf19.4017		100	TM_1144	uptag	384_01_A14	ATTGAGCGACTGACCGCCAT		no	45	Predicted ORF in Assemblies 19, 20 and 21
orf19.2675		10	TM_0038	uptag	384_01_A15	ATCATCGTCGTCAGCCTGGT	no	no	48.8	Predicted ORF in Assemblies 19, 20 and 21
orf19.2906	PGA41	91	TM_1132	uptag	384_01_A16	ACCTCGCTCGGGATGTGTTT		no	44.4	Putative GPI-anchored protein of unknown function
orf19.4645	BEM1	77	TM_0086	uptag	384_01_A17	GGGCGATCCAAACATATCCA		no	58	Protein required for wild-type budding, hyphal growth, and virulence in a mouse systemic infection; suppresses pseudohyphal and filamentous growth defects of various S. cerevisiae mutants and heat sensitivity of S. cerevisiae cdc24-4 mutant
orf19.2794		63	TM_1070	uptag	384_01_A18	GATGGGCTCCTACTATCCTT		no	41	Protein regulated by Gcn4p; repressed in response to amino acid starvation (3-aminotriazole treatment); alkaline upregulated; macrophage-induced protein
CaalfMp03	NAD1	100	TM_0026	uptag	384_01_A19	GCGACAATCAACTCGATGCA		no	102	Subunit 6 of NADH:ubiquinone oxidoreductase (NADH:ubiquinone dehydrogenase), a multisubunit enzyme complex (complex I) of the mitochondrial inner membrane that catalyzes the first step in mitochondrial respiration
orf19.4678		100	TM_1145	uptag	384_01_A20	TGCAGAGACACAGAGTGCTA		no	63.6	Predicted ORF in Assemblies 19, 20 and 21
orf19.2693	GST2	40	TM_0093	uptag	384_01_A21	CCCGCAGACAGAATCATTTA		no	47	Increased transcription is observed upon benomyl treatment transcription and in populations of cells exposed to fluconazole over multiple generations; regulated by Nrg1p, Tup1p; induced by nitric oxide
orf19.7221	SET3	55	TM_1093	uptag	384_01_A22	TGGTATCACACACCGACATA		no	53	Putative NAD-dependent histone deacetylase; transposon mutation affects filamentous growth; genetic evidence suggests that Set3p and Hos2p function together as a complex involved in regulation of white-opaque switching
orf19.1902	NOC4	90	TM_0001	uptag	384_01_A23	TGGTAGAGCCACAAACAGCC		no	63.2	Predicted ORF in Assemblies 19, 20 and 21; mutation confers resistance to 5-fluorocytosine (5-FC), 5-fluorouracil (5-FU), and tubercidin (7-deazaadenosine)
orf19.1949	VPS1	16	TM_1127	uptag	384_01_A24	ATCAGGGCCGCAAGTCTGTA		no	57.4	Protein described as a dynamin-family GTPase-related protein; induced upon adherence to polystyrene; regulated by Gcn2p and Gcn4p
orf19.342	BMT7	100	TM_0148	uptag	384_01_B01	ACAGCCAGATTGTCTAACAG		no	79.6	Putative beta-mannosyltransferase, member of a 9-gene family that includes characterized genes BMT1, BMT2, BMT3, and BMT4 with roles in beta-1,2-mannosylation of cell wall phosphopeptidomannan; downregulated in an azole-resistant strain
orf19.4566		99	TM_0265	uptag	384_01_B02	ACCGAGCTGTTGTAAGCATG		no	51.6	Protein similar to S. cerevisiae Rot1p, which has roles in cytoskeletal dynamics and cell wall biosynthesis; predicted Kex2p substrate
orf19.7153		38	TM_0107	uptag	384_01_B03	ATTGAGCACCCATTGACGGC			5875.2	Putative exportin, member of the Exportin-T family; predicted ORF in Assemblies 19, 20 and 21
orf19.2965.1		100	TM_0278	uptag	384_01_B04	TGATTCAGCACAGGCATCGC		no	94	Predicted ORF in Assembly 20 and 21; similar to human SERF2; gene has intron
orf19.5557	MNN4-4	54	TM_0119	uptag	384_01_B05	CATGGATCAACAGCCGCTTA		no	41.4	Putative mannosyltransferase; transcription is upregulated in a mutant lacking the Ssk1p response regulator proteinor in a nik1 homozygous null mutant, but not in chk1 or sln1 null mutants; pheromone induced
orf19.4204		100	TM_0279	uptag	384_01_B06	TCATCGGGAACATTTGCGCC			4301.2	Predicted ORF in Assemblies 19, 20 and 21
orf19.3321		100	TM_0062	uptag	384_01_B07	GAGTAGTACACATGCCCAGC			4289.4	Predicted ORF in Assemblies 19, 20 and 21
orf19.4215	FET34	30	TM_0239	uptag	384_01_B08	GGCACACATTATTCGCAAAC		no	73.8	Protein similar to multicopper ferroxidase; expression greater in low iron and reduced in a fluconazole-resistant isolate; downregulated by Sfu1p, Hog1p; alkaline upregulated by Rim101p; ciclopirox olamine induced
orf19.1203.1		100	TM_0091	uptag	384_01_B09	TACTCGGCAACAGGTCGGTA		no	61.8	ORF Predicted by Annotation Working Group
orf19.4033	PRP22	84	TM_0247	uptag	384_01_B10	CCGTACATGCAATCAAGCTA		no	47.8	Protein described as an RNA-dependent ATPase; induced upon adherence to polystyrene; transcriptionally activated by Mnl1p under weak acid stress
orf19.5257	LCB4	100	TM_0189	uptag	384_01_B11	CGATGTCAGATAAGGTATGC		no	47.6	Putative sphingosine kinase; expression is Tac1p-regulated
orf19.1523	FMO1	88	TM_0197	uptag	384_01_B12	AAGACGACGTAAGCCCATGC		no	40	Predicted ORF in Assemblies 19, 20 and 21; mutation confers hypersensitivity to toxic ergosterol analog, and to amphotericin B
orf19.5318	RAD1	100	TM_0087	uptag	384_01_B13	CAGACTAGAGAATCGCCGAC		no	54.6	Transcription is regulated by Nrg1p; macrophage-induced gene
orf19.7483	CRM1	100	TM_0218	uptag	384_01_B14	CGACGATCTCAGAACAGTTA			5497.2	Functional homolog of S. cerevisiae Crm1p, which acts in protein nuclear export; predicted to be resistant to antifungal drug leptomycin B; partially suppresses signal transduction defects of S. cerevisiae ste20 mutant
orf19.5890		100	TM_0067	uptag	384_01_B15	GACAGCCATGTAAGGAACCC		no	49.2	Predicted ORF in Assemblies 19, 20 and 21
orf19.5098	NTG1	100	TM_0255	uptag	384_01_B16	GCCATCGGTGTCATGTACTT		no	110.4	Protein with strong similarity to both S. cerevisiae Ntg1p and Ntg2p DNA repair glycosylases; transcriptionally regulated by iron; expression greater in high iron
orf19.837	GNA1	100	TM_0010	uptag	384_01_B17	GCCAGATGTCAACACAGCTA		no	52.4	Glucosamine-6-phosphate acetyltransferase; enzyme of UDP-GlcNAc biosynthesis; required for viability in absence of GlcNAc supplementation; required for persistent infection and wild-type virulence in mouse systemic infection
orf19.3225	CWH43	100	TM_0238	uptag	384_01_B18	TGGAATACCCACGAACGGAC		no	40	Predicted ORF in Assemblies 19, 20 and 21; transcription is downregulated in both intermediate and mature biofilms; possibly an essential gene, disruptants not obtained by UAU1 method
orf19.5506	PLC1	91	TM_0004	uptag	384_01_B19	GGATGACACGAACTCACGAC		no	44.4	Phosphoinositide-specific phospholipase C (PI-PLC), delta-form; essential; roles in stress resistance, hyphal growth; upregulated in biofilm; predicted N-linked glycosylation; lacks conserved EF-hand domain
orf19.6679		100	TM_0267	uptag	384_01_B20	GGACTGACACTCTCACATAG		no	72.4	Predicted ORF in Assemblies 19, 20 and 21
orf19.3305		100	TM_1166	uptag	384_01_B21	ATGGAGCCGCGATCTCTCAT			7137.8	Putative transcription factor with zinc cluster DNA-binding motif
orf19.3427		100	TM_0222	uptag	384_01_B22	TGCACTCACGAAGACGAGAC		no	41.6	Predicted ORF in Assemblies 19, 20 and 21
orf19.6014	RRS1	100	TM_0341	uptag	384_01_B23	CGCATTGTGACAGATGTTCG		no	41.6	Predicted ORF in Assemblies 19, 20 and 21; mutation confers hypersensitivity to 5-fluorocytosine (5-FC), 5-fluorouracil (5-FU), and tubercidin (7-deazaadenosine)
orf19.4569		100	TM_0225	uptag	384_01_B24	TCAAGCGAATCCCATGTGAC		no	46.6	Predicted ORF in Assemblies 19, 20 and 21
orf19.4354	MCM2	38	TM_0052	uptag	384_01_C01	ACTAGACGCATGGACCAGAG		no	108.8	Phosphorylated protein of unknown function; transcription is periodic with a peak at M/G1 phase of the cell cycle; predicted ORF in Assemblies 19, 20 and 21
orf19.6983		3	TM_1071	uptag	384_01_C02	CACCGATGGCAAGAACGTGA			5149	Predicted ORF in Assemblies 19, 20 and 21; repressed by nitric oxide
orf19.7115	SAC7	100	TM_0025	uptag	384_01_C03	CACAAGGTCAGGGCACTCAT		no	42	Protein described as a GTPase activating protein (GAP) for RHO1; downregulated upon adherence to polystyrene; macrophage/pseudohyphal-repressed; transcription is upregulated in RHE model of oral candidiasis and in clinical oral candidiasis
orf19.5178	ERG5	96	TM_1124	uptag	384_01_C04	AAATCCTCAGGTGCGCGAAT		no	59	Putative C-22 sterol desaturase; fungal C-22 sterol desaturases are cytochrome P450 enzymes of ergosterol biosynthesis, catalyze formation of the C-22(23) double bond in the sterol side chain; transposon mutation affects filamentous growth
orf19.3930	YUH2	68	TM_0014	uptag	384_01_C05	GGACAGCAGATCCACCTAAG		no	43	Predicted ORF in Assemblies 19, 20 and 21; described as similar to ubiquitin carboxyl-terminal hydrolases
orf19.2275		100	TM_1095	uptag	384_01_C06	TGTCACAGCACTAACAGGAC		no	70.2	Predicted ORF in Assemblies 19, 20 and 21
orf19.263.1		13	TM_0030	uptag	384_01_C07	GAAGACCACAGACCCGGTTA			4995.6	Predicted ORF in Assembly 20 and 21; gene has intron
orf19.5734		76	TM_1063	uptag	384_01_C08	ACCAGCCATATAACTTGAGC		no	62	Putative protein of unknown function; heterozygous null mutant exhibits resistance to parnafungin and cordycepin in the C. albicans fitness test; predicted ORF in Assemblies 19, 20 and 21
orf19.3453		82	TM_0068	uptag	384_01_C09	ATGCGAAGTCGATTGAAGTC		no	52	Predicted ORF in Assemblies 19, 20 and 21
orf19.5352		87	TM_1096	uptag	384_01_C10	CCATCGAGATAACGCTAAGC		no	46.2	Protein not essential for viability
orf19.549		34	TM_0056	uptag	384_01_C11	GCGGCATCATAATTCTACAC			4427.8	Predicted ORF in Assemblies 19, 20 and 21
orf19.2765	PGA62	39	TM_1114	uptag	384_01_C12	CATCGGATCGCAGTTATGTG		no	51.8	Putative GPI-anchored protein; fluconazole-induced; transcriptionally regulated by iron; expression greater in high iron; induced during cell wall regeneration; Cyr1p or Ras1p downregulated; transcription is positively regulated by Tbf1p
orf19.6985	TEA1	11	TM_0095	uptag	384_01_C13	GTGACACCAGCATATTACAC		no	44	Putative transcription factor with zinc cluster DNA-binding motif; has similarity to S. cerevisiae Tea1p
orf19.4823	LIP6	100	TM_1226	uptag	384_01_C14	CGAGTAAGTAGAGCTGATTC		no	77.2	Secreted lipase, member of family of lipase genes expressed differentially in response to carbon source and during infection; may have a role in nutrition and/or in creating an acidic microenvironment; induced on adherence to polystyrene
orf19.6874		85	TM_0090	uptag	384_01_C15	GCACATGAGAGACATTGAGC		no	49.4	Predicted ORF in Assemblies 19, 20 and 21
orf19.2774	LAB5	100	TM_1105	uptag	384_01_C16	ACGAACGTGGCATGTTTGAT		no	38.2	Predicted ORF in Assemblies 19, 20 and 21
orf19.317		88	TM_0174	uptag	384_01_C17	CATCTAGGTCCAGGCGTCAT		no	71	Predicted ORF in Assemblies 19, 20 and 21
orf19.5381		100	TM_1236	uptag	384_01_C18	TACGTCTGACCATGCGTCTG		no	57.6	Predicted ORF in Assemblies 19, 20 and 21
orf19.7108		72	TM_0049	uptag	384_01_C19	ATGCAAAGAGACGGCCTGAC			4558.8	Predicted ORF in Assemblies 19, 20 and 21; protein detected by mass spec in stationary phase cultures
orf19.3538	FRE9	100	TM_1161	uptag	384_01_C20	TAGGTCATCACACGCAGTGC		no	45.2	Protein similar to ferric reductase Fre10p; alkaline upregulated; ciclopirox olamine induced; induced by nitric oxide
orf19.2925		68	TM_0041	uptag	384_01_C21	GCACTAGACGAACTGACTAC		no	52.8	Predicted ORF in Assemblies 19, 20 and 21 (see Locus History Note for Assembly 19 correction)
orf19.6579		42	TM_1190	uptag	384_01_C22	ATAGATGCCTCCATGCTCAT		no	61.8	Predicted ORF in Assemblies 19, 20 and 21
orf19.1850	SIW14	100	TM_0057	uptag	384_01_C23	TACACTGCTCGAATGGCTGC		no	37.6	Putative protein phosphatase of the PTP family (tyrosine-specific), similar to S. cerevisiae Siw14p; mutant shows virulence defect
orf19.6889	MKK2	85	TM_1219	uptag	384_01_C24	AATCGTCAGGAATGTGTAGC		no	58	Protein not essential for viability; similar to S. cerevisiae Mkk2p, which is a MAP kinase kinase involved in signal transduction; macrophage-downregulated gene
orf19.103	KAR5	100	TM_0103	uptag	384_01_D01	AAGATGCGCCAACCTCGATA		no	55.8	Protein of unknown function; induced by alpha factor
orf19.723	BCR1	90	TM_0245	uptag	384_01_D02	AGTTCGCACTAATCGCATTC			6167.4	Transcription factor required for wild-type biofilm formation; mutation affects filamentous growth; regulates cell-surface-associated genes; has C2H2 zinc finger; filament induced; Tup1p-, Tec1p-, Mnl1p-regulated; mRNA binds to She3p
orf19.6707		100	TM_0431	uptag	384_01_D03	GATGTCACCTAACTCATGTC		no	45.8	Predicted ORF in Assemblies 19, 20 and 21; transcription is repressed in response to alpha pheromone in SpiderM medium
orf19.1770	CYC1	96	TM_0280	uptag	384_01_D04	GCACGATTTCAATTCTTGCC		no	51.2	Cytochrome c; complements defects of an S. cerevisiae cyc1 cyc7 double mutant; transcriptionally regulated by iron; expression greater in high iron; alkaline downregulated; repressed by nitric oxide
orf19.2641	ARP1	99	TM_0471	uptag	384_01_D05	GCACAGCTATGCAACTAGAC		no	47.8	Protein described as centractin; induced upon adherence to polystyrene
orf19.7520	POT1	100	TM_0201	uptag	384_01_D06	GAGCATCCTCTACATCGTGG			4810	Putative peroxisomal 3-oxoacyl CoA thiolase; transcription is regulated by Nrg1p and Mig1p; farnesol regulated
orf19.2440		100	TM_0114	uptag	384_01_D07	GCACTCAGAGAAGTATCCAC		no	41.6	Predicted ORF in Assemblies 19, 20 and 21; transcription is induced in response to alpha pheromone in SpiderM medium
orf19.3589	SPO11	100	TM_0232	uptag	384_01_D08	AGATTGACCCAACTCCATGA		no	50.2	DNA endonuclease required for genetic recombination between homologous chromosomes during the parasexual cycle; produced in mitotically dividing cells; similar to S. cerevisiae Spo11p, which functions in recombination during meiosis
orf19.7058		49	TM_0407	uptag	384_01_D09	AGGTGAATCTCGCTCAACTC		no	43.8	Predicted ORF in Assemblies 19, 20 and 21
orf19.4001		41	TM_0281	uptag	384_01_D10	CAGAGAGGTGAATCAGACTC		no	50	Predicted ORF in Assemblies 19, 20 and 21
orf19.7242	NCR1	20	TM_0440	uptag	384_01_D11	GGCTAATACTTCTGAACCTC			4298.2	Transcription is regulated by Nrg1p and Mig1p; increased expression in response to prostaglandins
orf19.2748		95	TM_0194	uptag	384_01_D12	CGATACTCATCAATGCAGAC			7114.4	Predicted zinc-finger protein of unknown function; clade-associated gene expression; null mutant exhibits abnormal regulation of invasive colony growth and is unable to utilize proline as a nitrogen source
orf19.5390		100	TM_0321	uptag	384_01_D13	CTCAGTACAGCGGATCACAG			5872.8	Predicted ORF in Assemblies 19, 20 and 21; possibly spurious ORF (Annotation Working Group prediction)
orf19.1367	MTW1	100	TM_0219	uptag	384_01_D14	GACAGCACGTAATTGACCGC		no	42.8	Kinetochore component; amount of Nuf2p and Mtw1p protein detected at each centromere is consistent with a single kinetochore microtubule attachment site
orf19.2678	BUB1	63	TM_0303	uptag	384_01_D15	CACTGGATGTCATGTGCGCT		no	39.4	Predicted ORF in Assemblies 19, 20 and 21; mutation confers increased sensitivity to nocodazole
orf19.2510		73	TM_0200	uptag	384_01_D16	GCGATGTAGATAATGCGATC		no	56.6	Predicted ORF in Assemblies 19, 20 and 21
orf19.4284	BUR2	100	TM_0132	uptag	384_01_D17	ATATGACAGCCAGTGGTACG		no	41.8	Protein with similarity to S. cerevisiae Bur2p, contains a cyclin domain; not required for wild-type hyphal growth, adherence to buccal epithelial cells, or virulence in mouse systemic infection
orf19.1957	CYC3	100	TM_0243	uptag	384_01_D18	ATCCCAAGGAGTGGCAAGAC		no	54.6	Cytochrome c heme lyase, mitochondrial; gene also encodes antigenic cell-wall protein; mRNA more abundant in filaments than yeast-form; induced on polystyrene adherence, interaction with macrophage; N-glycosylation, 2 heme-binding motifs
orf19.4934	OP4	100	TM_0358	uptag	384_01_D19	GCACACCTTCTGAATGAGTC		no	84	Ala- Leu- and Ser-rich protein; N-terminal hydrophobic region; possible glycosylation; gene is transcribed specifically in opaque-phase cells, repressed by alpha pheromone in opaque MTLa homozygotes
orf19.7094	HGT12	100	TM_0248	uptag	384_01_D20	GAATTATGCCCAACCCTTGA		no	56.6	Glucose, fructose, mannose transporter; major facilitator superfamily; role in macrophage-induced hyphal growth; detected at germ tube plasma membrane by mass spectrometry; Snf3p-induced; 12 probable transmembrane segments
orf19.6511	LIG1	76	TM_0333	uptag	384_01_D21	CATTGGCAGCGATGTTGTCT		no	41.2	tRNA ligase; functional homolog of S. cerevisiae Trl1p; fungal-specific (no human or murine homolog)
orf19.5379	ERG4	100	TM_0223	uptag	384_01_D22	CGACGATTTCCCAGTATTTG		no	44.8	Protein described as similar to sterol C-24 reductase; shows Mob2p-dependent hyphal regulation; fluconazole-induced; caspofungin repressed
orf19.4888		77	TM_0379	uptag	384_01_D23	GAGTGACAGACATGATCCTC		no	39.6	Predicted ORF in Assemblies 19, 20 and 21; possibly spurious ORF (Annotation Working Group prediction)
orf19.7027		100	TM_0259	uptag	384_01_D24	TGCTGACCAACAAGCGCGAA		no	42	Predicted ORF in Assemblies 19, 20 and 21; merged with orf19.7028 in Assembly 21
orf19.2104		60	TM_0027	uptag	384_01_E01	TGATCCGCACCATTGTCGAG		no	52.2	Predicted ORF in Assemblies 19, 20 and 21
orf19.1304		65	TM_1181	uptag	384_01_E02	AGTACAGACTCACCCAGTAG			5725.6	Predicted ORF in Assemblies 19, 20 and 21
orf19.2949		98	TM_0077	uptag	384_01_E03	CCAAATAAAGCATGGTCGCC		no	56.6	Predicted ORF in Assemblies 19, 20 and 21
orf19.1570	ERG7	100	TM_1159	uptag	384_01_E04	ATTTCACTCACCTGCATTGG		no	114.4	2,3-epoxysqualene-lanosterol cyclase (lanosterol synthase), catalyzes the conversion of 2,3-oxidosqualene to lanosterol in sterol biosynthesis; fluconazole-induced; possibly an essential gene, disruptants not obtained by UAU1 method
orf19.5894		100	TM_0046	uptag	384_01_E05	CAGATGACGTAACACCGAGC			7167.8	Predicted ORF in Assemblies 19, 20 and 21
orf19.6023		81	TM_1138	uptag	384_01_E06	CGATACAAGTAAGTTGCGAG			5951.4	Predicted ORF in Assemblies 19, 20 and 21
orf19.4730		96	TM_0024	uptag	384_01_E07	GCCCAAATAAGACGTGAGCC		no	38.2	Predicted ORF in Assemblies 19, 20 and 21
orf19.5768	SNF4	100	TM_1143	uptag	384_01_E08	AGGATTCTCACAATGCCTCA		no	59.8	Protein similar to S. cerevisiae Snf4p transcriptional regulator; caspofungin repressed; transposon mutation affects filamentous growth
orf19.1030		84	TM_0053	uptag	384_01_E09	AGATGAGACGCACGACACTC		no	55.6	Predicted ORF in Assemblies 19, 20 and 21
orf19.4348		46	TM_1232	uptag	384_01_E10	GGTTTGACACCAACACAGCA		no	63.2	Predicted ORF in Assemblies 19, 20 and 21
orf19.1485		100	TM_0092	uptag	384_01_E11	CACAGCATGAAATTGGTCCA			3481.4	Predicted ORF in Assemblies 19, 20 and 21
orf19.4159		100	TM_1155	uptag	384_01_E12	CGACCCTGATGATCCTTTAT		no	47.2	Predicted ORF in Assemblies 19, 20 and 21
orf19.1526	SNF2	44	TM_0075	uptag	384_01_E13	GCACCGAGTAGATAGCATCG		no	50.2	Protein involved in transcriptional regulation; ortholog of S. cerevisiae Snf2p, which is the catalytic subunit of the SWI/SNF chromatin remodeling complex; interacts with Swi1p; SWI/SNF complex is essential for hyphal growth and virulence
orf19.3163		100	TM_1150	uptag	384_01_E14	ATAGTGATCCTAGCCCAGCG			144.8	Predicted ORF in Assemblies 19, 20 and 21
orf19.6080		95	TM_0069	uptag	384_01_E15	CCAGGAAGAGCCACGTTTAC		no	38.2	Predicted ORF in Assemblies 19, 20 and 21
orf19.4737	TPO3	99	TM_0032	uptag	384_01_E16	GCGCCGACCACAGAATGATA			3925.4	Possible role in polyamine transport; MFS-MDR family; transcription induced by Sfu1p, regulated upon white-opaque switching; decreased expression in hyphae compared to yeast-form cells; regulated by Nrg1p; fungal-specific
orf19.4936		100	TM_0021	uptag	384_01_E17	TCACAGGAGCAAGCGCGATA			4410.4	Predicted ORF in Assemblies 19, 20 and 21
orf19.856	IFK2	100	TM_0187	uptag	384_01_E18	CACAGACCGACAGTAGGATC		no	49.2	Protein not essential for viability
orf19.5498	EFH1	44	TM_0018	uptag	384_01_E19	ATAGATGACGCACCACGGTC		no	37.6	Transcriptional activator; minor role in transcriptional regulation, compared to Efg1p; regulates filamentous growth, phenotypic switching; homodimerizes; has APSES domain and acidic region; EFG1 and EFH1 genetically interact
orf19.4494	KTR2	61	TM_0157	uptag	384_01_E20	AAGTCACTGGAATGCCGATC			174.2	Putative mannosyltransferase; transcription is elevated in chk1, nik1, and sln1 homozygous null mutants; fungal-specific (no human or murine homolog); possibly an essential gene, disruptants not obtained by UAU1 method
orf19.1123		100	TM_0088	uptag	384_01_E21	GGCACTGAGCAACCATCATA		no	66	Predicted ORF in Assemblies 19, 20 and 21
orf19.3320		100	TM_0116	uptag	384_01_E22	ACACGATACTCAGCATGACG			5044.4	Predicted ORF in Assemblies 19, 20 and 21; possibly spurious ORF (Annotation Working Group prediction)
orf19.5547		100	TM_0043	uptag	384_01_E23	AGATGCGTCCAATCCGTCTA		no	63.2	Predicted ORF in Assemblies 19, 20 and 21
orf19.5300		54	TM_0181	uptag	384_01_E24	GCGACCGAAGTAACCATGTA		no	60.8	Predicted ORF in Assemblies 19, 20 and 21; caspofungin induced
orf19.7642		89	TM_0369	uptag	384_01_F01	ATAGCATACCGAGTGACCCG		no	70.4	Predicted ORF in Assemblies 19, 20 and 21
orf19.5579		48	TM_0221	uptag	384_01_F02	CCAGCGGATATGAGATTCTG		no	37.2	Predicted ORF in Assemblies 19, 20 and 21
orf19.2697		57	TM_0141	uptag	384_01_F03	CGCAATCTGATGCAACTGAC		no	52.6	Predicted ORF in Assemblies 19, 20 and 21
orf19.1893		100	TM_0241	uptag	384_01_F04	AAGCCAGCAGCATTCCTAAG			5167.8	Predicted ORF in Assemblies 19, 20 and 21
orf19.3264	CCE1	21	TM_0377	uptag	384_01_F05	ACACGGTCCCGATGGCTATT			5872.6	Putative Holliday junction resolving enzyme; similar to S. cerevisiae Cce1p
orf19.4979	KNS1	100	TM_0167	uptag	384_01_F06	TGGCATATCACAACAGTCCA		no	50	Protein not essential for viability; similar to S. cerevisiae Kns1p, which is a protein kinase
orf19.7100		100	TM_0122	uptag	384_01_F07	AGATTGCATGAACCGCCAGC			4845.6	Predicted ORF in Assemblies 19, 20 and 21; possibly transcriptionally regulated upon hyphal formation
orf19.339	NDE1	100	TM_0800	uptag	384_01_F08	CATGCACCTCTAGCTGTATT			6517.6	Putative NADH dehydrogenase that could act alternatively to complex I in respiration; caspofungin repressed; fungal-specific (no human or murine homolog); transcription is upregulated in both intermediate and mature biofilms
orf19.1966	BUD23	54	TM_0336	uptag	384_01_F09	CACGAATCGGAATTGACGTA		no	60.4	Predicted ORF in Assemblies 19, 20 and 21; decreased expression in response to prostaglandins
orf19.5926	ARG11	100	TM_0855	uptag	384_01_F10	AGACCCGACGCATTGTTACG		no	51.6	Protein induced during the mating process
orf19.5209		100	TM_0192	uptag	384_01_F11	ATATGATGAGCACCCGCGTC		no	47.6	Predicted ORF in Assemblies 19, 20 and 21
orf19.3409	SEC12	94	TM_0789	uptag	384_01_F12	GGGTAGACACCAGTAACACC		no	43.6	Protein described as a guanyl-nucleotide exchange factor; transcriptionally regulated by iron; expression greater in high iron
orf19.2319		99	TM_0351	uptag	384_01_F13	AGAGCTTCAACATTGCTGAC		no	41.6	Predicted ORF in Assemblies 19, 20 and 21; downregulated in core stress response
orf19.1220	RVS167	68	TM_0846	uptag	384_01_F14	CCGTGTACTGAATTACGATC		no	53	Protein involved in endocytosis; contains a BAR domain; null mutant exhibits defects in hyphal growth, virulence, cell wall integrity, and actin patch localization; cosediments with phosphorylated Myo5p
orf19.4445		100	TM_0211	uptag	384_01_F15	GGCTGAATCACAAGCATCCA		no	43.8	Predicted ORF in Assemblies 19, 20 and 21; Plc1p-regulated
orf19.5535		87	TM_0808	uptag	384_01_F16	ATATGGACACGCGCCTCAAG			5092.4	Predicted membrane transporter, member of the anion:cation symporter (ACS) family, major facilitator superfamily (MFS)
orf19.4590	RFX2	95	TM_0226	uptag	384_01_F17	ATATGGAGTCCCGCCAGCAT		no	42.6	Transcriptional repressor; regulator of filamentation, response to DNA damage, adhesion, virulence in murine mucosal, systemic infections; RFX domain; regulated by Nrg1p, UV-induced; partially complements S. cerevisiae rfx1 mutant defects
orf19.5207		26	TM_0833	uptag	384_01_F18	AGAGGTATAACACTCACGCC		no	56.8	Predicted ORF in Assemblies 19, 20 and 21
orf19.6136		100	TM_0285	uptag	384_01_F19	ACAGTTTGGTAAGGCTCCTG			4659.8	Predicted ORF in Assemblies 19, 20 and 21; repressed by nitric oxide
CaalfMp06	ATP6	100	TM_0836	uptag	384_01_F20	CATAGCATGTAATCCCAGTC			146.2	Subunit 6 of the F0 sector of mitochondrial F1F0 ATP synthase, which is a large, evolutionarily conserved enzyme complex required for ATP synthesis
orf19.3724		100	TM_0268	uptag	384_01_F21	ATGTTATCCGCCACTGCTGG		no	55	Predicted ORF in Assemblies 19, 20 and 21
orf19.4821	LIP1	100	TM_0540	uptag	384_01_F22	GCCATCCATACAAGGGTAGA			4653.4	Secreted lipase, member of a lipase gene family whose members are expressed differentially in response to carbon source and during infection; may have a role in nutrition and/or in creating an acidic microenvironment
orf19.2404		14	TM_0282	uptag	384_01_F23	CACCTTGTCGGAAGTGGATC		no	50	Predicted ORF in Assemblies 19, 20 and 21
orf19.2328		100	TM_0786	uptag	384_01_F24	CATCTAGTGAAAGTCAGGCA		no	50.6	Predicted ORF in Assemblies 19, 20 and 21
orf19.4893		59	TM_0081	uptag	384_01_G01	ATATGTGACCGCACCTCTGG		no	51.6	Protein not essential for viability
orf19.7502		100	TM_0173	uptag	384_01_G02	TGAGTCGCACCACTTGTGTC			4870.6	Predicted ORF in Assemblies 19, 20 and 21; greater mRNA abundance observed in a cyr1 homozygous null mutant than in wild type; possibly spurious ORF (Annotation Working Group prediction)
orf19.5622	GLC3	50	TM_0070	uptag	384_01_G03	GGAACATCTGCACAATCGCA		no	44.4	Protein described as similar to 1,4-glucan branching enzyme; fluconazole-induced; shows colony morphology-related gene regulation by Ssn6p; protein detected by mass spec in stationary phase cultures
orf19.1307		100	TM_0164	uptag	384_01_G04	AGACAGCCGGAACCAGTTAC		no	50	Predicted ORF in Assemblies 19, 20 and 21
orf19.5880		96	TM_0082	uptag	384_01_G05	GCGACTCGAAGATAACGTAC		no	41.4	Predicted ORF in Assemblies 19, 20 and 21
orf19.2509		100	TM_0175	uptag	384_01_G06	AGGCTCTTAACATCTCATGC		no	37.4	Predicted ORF in Assemblies 19, 20 and 21
orf19.701	CFL11	74	TM_0029	uptag	384_01_G07	CACAGTCGGTCAATAGTGCC		no	45.2	Predicted ORF in Assemblies 19, 20 and 21; similar to ferric reductase Fre10p; flucytosine repressed; possibly adherence-induced; possibly an essential gene, disruptants not obtained by UAU1 method
orf19.2276		100	TM_0143	uptag	384_01_G08	GATAGACGCGAATCACGACC		no	43.8	Predicted ORF in Assemblies 19, 20 and 21
orf19.3198	OBPA	57	TM_0064	uptag	384_01_G09	GGAGTCACACCATCGTTAGC		no	76.2	Similar to oxysterol binding protein; gene is located within the MTLa mating-type-like locus; Plc1p-regulated
orf19.2285		100	TM_0158	uptag	384_01_G10	TGAGACGGACCACCATTTGC		no	67.4	Increased transcription is observed upon benomyl treatment
orf19.4150		8	TM_0019	uptag	384_01_G11	AGACACGACACACTGGCTTA		no	43.6	Predicted ORF in Assemblies 19, 20 and 21; induced by nitric oxide
orf19.3936		70	TM_0180	uptag	384_01_G12	GAGAGCCATTCAATCACTAC		no	65.8	Predicted ORF in Assemblies 19, 20 and 21; mutation confers hypersensitivity to 5-fluorouracil (5-FU); induced upon biofilm formation
orf19.6736		97	TM_0058	uptag	384_01_G13	AGAGCAGCACCACTATTGGC		no	44.8	Predicted ORF in Assemblies 19, 20 and 21
orf19.3412	ATG15	85	TM_0139	uptag	384_01_G14	TCCGACACGACAATGATGCA		no	58.8	Putative lipase; fungal-specific (no human or murine homolog)
orf19.968	PGA14	100	TM_1051	uptag	384_01_G15	GACTATAACCGCATATTGGC			4856.8	Putative GPI-anchored protein of unknown function; induced during cell wall regeneration; regulated by Ssn6p
orf19.5604	MDR1	93	TM_0142	uptag	384_01_G16	ATAGTGTCAGCACCCTCTGG		no	59.2	Multidrug efflux pump of plasma membrane; member of the MDR family of major facilitator transporter superfamily; methotrexate is preferred substrate; overexpression in drug-resistant clinical isolates confers fluconazole resistance
orf19.3129		100	TM_1032	uptag	384_01_G17	GCATCGACAGAATCCTGAAC			5170.4	Predicted ORF in Assemblies 19, 20 and 21; heterozygous null mutant displays sensitivity to virgineone
orf19.6526		4	TM_0161	uptag	384_01_G18	CACACTGACGAATCATGTAC		no	48.8	Predicted ORF in Assemblies 19, 20 and 21
CaalfMp02	NAD6	100	TM_1056	uptag	384_01_G19	CCGACCACGCAATTATTTGA			298.2	Subunit 6 of NADH:ubiquinone oxidoreductase (NADH:ubiquinone dehydrogenase), a multisubunit enzyme complex (complex I) of the mitochondrial inner membrane that catalyzes the first step in mitochondrial respiration
orf19.3345	SIZ1	100	TM_0136	uptag	384_01_G20	GGCATCTATACCAGGCTCAG			6175.2	Protein of unknown function; transcription is negatively regulated by Rim101p
orf19.2303	FGR16	100	TM_1014	uptag	384_01_G21	GTCTTAATGCTCGATCAGTG		no	52.2	Protein lacking an ortholog in S. cerevisiae; transposon mutation affects filamentous growth; fluconazole-downregulated
orf19.1789		97	TM_0126	uptag	384_01_G22	GGCAGCAGAGTTAATTCATC		no	44.4	Predicted ORF in Assemblies 19, 20 and 21
orf19.5522		100	TM_1030	uptag	384_01_G23	CGATTCGGACTAATGAGTTC			4581.4	Predicted ORF in Assemblies 19, 20 and 21; possibly spurious ORF (Annotation Working Group prediction)
orf19.5536		19	TM_0104	uptag	384_01_G24	CAGATCAGAGAAGGTGCCAC		no	46.4	Predicted ORF in Assemblies 19, 20 and 21
orf19.4035	PGA4	100	TM_0210	uptag	384_01_H01	GGGACACTGACACAATTCCA		no	49.8	GPI-anchored cell surface protein, similar to S. cerevisiae Gas1p; fungal-specific (no human or murine homolog); transcription is upregulated in RHE model of oral candidiasis
orf19.3411		100	TM_0289	uptag	384_01_H02	GTAGTAGACCCATGACACTC		no	47.6	Predicted ORF in Assemblies 19, 20 and 21
orf19.4635	NIP1	50	TM_0193	uptag	384_01_H03	GCCAGTCCGAAACTTTAACA		no	53.2	Putative translation initiation factor; mutation confers hypersensitivity to roridin A and verrucarin A; genes encoding ribosomal subunits, translation factors, and tRNA synthetases are downregulated upon phagocytosis by murine macrophage
orf19.4317	GRE3	91	TM_0294	uptag	384_01_H04	AGAGCTACAGTCAGTCACAG		no	39.8	Similar to D-xylose reductases; antigenic in murine systemic infection; soluble protein in hyphae; transcriptionally induced by macrophage interaction; transcriptionally induced by Mnl1p under weak acid stress, farnesol-induced
orf19.5118	SDS24	42	TM_0212	uptag	384_01_H05	AAGCTCGTCGAATAGTTGGC		no	48.6	Protein described as similar to S. cerevisiae Ybr214wp; transcription regulated by Mig1p and Tup1p; fluconazole-induced
orf19.7286	RPN7	85	TM_0308	uptag	384_01_H06	TGCAACAAGAGATACGTCTG		no	44.4	Predicted ORF in Assemblies 19, 20 and 21; regulated by Gcn2p and Gcn4p; protein detected by mass spec in exponential and stationary phase cultures
orf19.6316		53	TM_0269	uptag	384_01_H07	AATGGCTCGTCATCCGCTGT			4314.6	Predicted membrane transporter, member of the L-amino acid transporter-3 (LAT3) family, major facilitator superfamily (MFS)
orf19.6902	DBP7	100	TM_0793	uptag	384_01_H08	CCATCGTTCACAATCTAGGA		no	50.6	Predicted ORF in Assemblies 19, 20 and 21; transcription is upregulated in both intermediate and mature biofilms
orf19.4887	ECM21	74	TM_0249	uptag	384_01_H09	CCTGTAGACAAATGACGGCA			3518.8	Protein not essential for viability; similar to S. cerevisiae Ecm21p (may have cell wall role); alkaline upregulated by Rim101p; fluconazole induced; caspofungin repressed; downregulated in azole-resistant strain overexpressing MDR1
orf19.806	VMA7	99	TM_0859	uptag	384_01_H10	TTGCACACGAGCCAACAGGA			3552.4	Putative subunit of the V-ATPase complex, which is involved in control of vacuolar pH; highly similar to S. cerevisiae Vma7p; interacts with phosphatidylinositol 3-kinase Vps34p
orf19.7184		100	TM_0233	uptag	384_01_H11	AACTACGATGCAGAGACTGG		no	39.4	Predicted ORF in Assemblies 19, 20 and 21
orf19.1120	FAV2	94	TM_0822	uptag	384_01_H12	AGTAGCAACCCACGTTCATA		no	58.6	Induced by mating factor in MTLa/MTLa opaque cells; greater mRNA abundance observed in a cyr1 homozygous null mutant than in wild type; filament induced; regulated by Nrg1p, Rfg1p, Tup1p; possibly spurious ORF (AWG prediction)
orf19.7550	IFA14	99	TM_0204	uptag	384_01_H13	ACTCGTATCGCATGTCGGTG			5100.4	Predicted ORF in Assemblies 19, 20 and 21; Plc1p-regulated; transcription is induced in response to alpha pheromone in SpiderM medium
orf19.1438		100	TM_0330	uptag	384_01_H14	CGCTGAGACAAAGATTTCCA			5913.6	Predicted ORF in Assemblies 19, 20 and 21
orf19.3764	GSG1	99	TM_0214	uptag	384_01_H15	GCGATCAGAACAGATGCCGA		no	44	Protein not essential for viability; similar to S. cerevisiae Gsg1p, which is a subunit of the TRAPP complex involved in targeting of ER-to-Golgi transport vesicles
orf19.1446	CLB2	7	TM_0307	uptag	384_01_H16	GACACCTCTAAATTGCACGA			207.25	B-type mitotic cyclin (cyclin-dependent protein kinase regulatory subunit); essential; required for wild-type mitotic exit; role in cell polarization; interacts with catalytic subunit Cdk1p
orf19.3971		90	TM_0252	uptag	384_01_H17	GGGACGAACACACCATGTCA		no	43.6	Predicted ORF in Assemblies 19, 20 and 21
orf19.7042		100	TM_0778	uptag	384_01_H18	CAGATCAGGGAACTTAACGC		no	48.6	Increased transcription is observed upon benomyl treatment or in an azole-resistant strain that overexpresses MDR1; induced by nitric oxide
orf19.4897		97	TM_0196	uptag	384_01_H19	GGAAACAATACATGCTCCTC		no	55.6	Predicted ORF in Assemblies 19, 20 and 21
orf19.6518		49	TM_0818	uptag	384_01_H20	TGTACTCAACCAGACCTGTA			199.6	Predicted ORF in Assemblies 19, 20 and 21
orf19.2280		85	TM_0273	uptag	384_01_H21	ACTCACACGACATTATTGGC			4774.6	Putative transcription factor with zinc cluster DNA-binding motif
orf19.4334	PGA58	100	TM_0791	uptag	384_01_H22	ACATGAAGCGGCTCGAATGC		no	47	Putative GPI-anchored protein of unknown function; transcription is positively regulated by Tbf1p
orf19.6336	PGA25	100	TM_0208	uptag	384_01_H23	CGCACAGTGTTTCAAGATGC		no	45.6	Putative GPI-anchored protein of unknown function; fluconazole-downregulated
orf19.3466		49	TM_0334	uptag	384_01_H24	GAATACGAGGTCACAGTACG		no	45.4	Predicted ORF in Assemblies 19, 20 and 21; decreased transcription is observed upon fluphenazine treatment or in an azole-resistant strain that overexpresses CDR1 and CDR2
orf19.7056		100	TM_1005	uptag	384_01_I01	AGCTATTCTCTCACATGGCT	no	no	56.2	Putative protein of unknown function, transcription is upregulated in clinical isolates from HIV+ patients with oral candidiasis; predicted ORF in Assemblies 19, 20 and 21
orf19.5268		70	TM_0424	uptag	384_01_I02	TGAGTACATAGACAGCACCC		no	50.6	Predicted ORF in Assemblies 19, 20 and 21; possibly an essential gene, disruptants not obtained by UAU1 method
orf19.101	RIM9	48	TM_1015	uptag	384_01_I03	AACGACTTGGAACTGCGTGC		no	55.6	Protein required for alkaline pH response via the RIM101 signaling pathway; ortholog of S. cerevisiae RIM9 and A. nidulans palI
orf19.7158		100	TM_0435	uptag	384_01_I04	GCCAGTGAAGTCAATCTTAC		no	57	Protein of allantoate permease family; fungal-specific (no human or murine homolog)
orf19.6308		91	TM_0969	uptag	384_01_I05	GGCTAACCTTCAATGACTAC		no	56.4	Predicted ORF in Assemblies 19, 20 and 21
orf19.5906	ADE2	100	TM_0414	uptag	384_01_I06	CAAAGAGTTGCGAATACGGC		no	40	Phosphoribosylaminoimadazole carboxylase; enzyme of adenine biosynthesis; required for wild-type growth and virulence in immunosuppressed mouse systemic infection; not induced during GCN response, in contrast to S. cerevisiae ortholog
orf19.3047		100	TM_1042	uptag	384_01_I07	CATGGGCACGAATATCATAC		no	51.2	Predicted ORF in Assemblies 19, 20 and 21
orf19.5377	HOS2	96	TM_0463	uptag	384_01_I08	GGTCAGAACACACACTGCGA		no	61.2	Putative histone deacetylase; genetic evidence suggests that Set3p and Hos2p function together as a complex involved in regulation of white-opaque switching
orf19.1009		76	TM_1033	uptag	384_01_I09	CAATCAGGAGGCTACATGAG		no	61.8	Predicted ORF in Assemblies 19, 20 and 21
orf19.1057		100	TM_0468	uptag	384_01_I10	ACGCTGAACGGCAGTGAATC			3603.6	Predicted ORF in Assemblies 19, 20 and 21
orf19.2045		27	TM_1021	uptag	384_01_I11	GATCGGCATCTAGCTTGACT		no	45.4	Predicted ORF in Assemblies 19, 20 and 21
orf19.3675	GAL7	55	TM_0439	uptag	384_01_I12	GTGGAGAACGGAACCTAACC		no	58.6	Predicted ORF in Assemblies 19, 20 and 21; macrophage/pseudohyphal-repressed
orf19.2439.1		100	TM_0961	uptag	384_01_I13	ATGCAAACAGCAGGTACGCG			204	ORF Predicted by Annotation Working Group
orf19.6790		8	TM_0416	uptag	384_01_I14	CAACATAGATGCCGGAAGTG			5818.8	Predicted ORF in Assemblies 19, 20 and 21
orf19.1032	SKO1	100	TM_1019	uptag	384_01_I15	CATATAACGGCAGCTTGATC		no	68.4	Putative transcription factor involved in cell wall damage response, similar to S. cerevisiae Sko1p; mutation causes caspofungin sensitivity; induced by osmotic stress via Hog1p; transcriptionally activated by Mnl1p under weak acid stress
orf19.6012		93	TM_0385	uptag	384_01_I16	ATGAGATTCGCCCATCCTGG		no	42.6	Predicted ORF in Assemblies 19, 20 and 21
orf19.3712		86	TM_1026	uptag	384_01_I17	CACTGTGAGTAATGATGACG		no	40.4	Predicted ORF in Assemblies 19, 20 and 21; transcriptionally activated by Mnl1p under weak acid stress
orf19.6923		79	TM_0451	uptag	384_01_I18	GCAGTCGATAGACCCGATTG		no	45.6	Predicted ORF in Assemblies 19, 20 and 21
orf19.4415		100	TM_0994	uptag	384_01_I19	CCGTGGCTGAAAGTTTATCA			5792.8	Predicted ORF in Assemblies 19, 20 and 21; possibly spurious ORF (Annotation Working Group prediction)
orf19.6534		18	TM_0460	uptag	384_01_I20	AAGTAGACTGAACTCCGCGC			239.2	Predicted ORF in Assemblies 19, 20 and 21
orf19.3354		100	TM_0990	uptag	384_01_I21	TGGCACATCATCTAAACCGA		no	42.8	Predicted ORF in Assemblies 19, 20 and 21
orf19.763		100	TM_0421	uptag	384_01_I22	GAATGCCTCGGACCTGCTTT		no	51.8	Predicted ORF in Assemblies 19, 20 and 21
orf19.4076	MET10	59	TM_1039	uptag	384_01_I23	CAGAGCTTGACAACTGGTGA		no	43.8	Predicted enzyme of sulfur amino acid metabolism; biofilm-induced expression; upregulated in the presence of human whole blood or polymorphonuclear (PMN) cells; Hog1p-induced; possibly adherence-induced
orf19.3623	SMC2	90	TM_0461	uptag	384_01_I24	AAAGCAGACTCATCATGCCG		no	55.6	Protein similar to S. cerevisiae Smc2p, which is a component of the condensin complex involved in mitotic chromosome condensation; induced under hydroxyurea treatment
orf19.3812	SSZ1	19	TM_0044	uptag	384_01_J01	GATGAATGCGAACCCAGCAC		no	50.4	Protein described as an HSP70 chaperone; protein level decreased in stationary phase cultures
orf19.879		100	TM_0824	uptag	384_01_J02	GGAGCGTACATCACTCACAG		no	50.4	Predicted ORF in Assemblies 19, 20 and 21
orf19.1491		93	TM_0051	uptag	384_01_J03	CGCCATAGAGAAGTGACCAC		no	44	Predicted ORF in Assemblies 19, 20 and 21
orf19.1264	CFL2	100	TM_0830	uptag	384_01_J04	CCGACAGTACAAGCATTGGA			191	Iron utilization protein; similar to an S. cerevisiae oxidoreductase, Ynr060Wp; regulated by Sfu1p, Nrg1p, Tup1p, Rim101p; alkaline, low iron, fluphenazine, ciclopirox olamine, flucytosine, induced; caspofungin, amphotericin B repressed
orf19.7193		100	TM_0205	uptag	384_01_J05	GCCCACATGGATAACATTAC			2461.2	Predicted ORF in Assemblies 19, 20 and 21
orf19.6702	DED81	100	TM_0382	uptag	384_01_J06	CAGGACAGGCGATCCGATAT		no	45	Putative tRNA-Asn synthetase; genes encoding ribosomal subunits, translation factors, and tRNA synthetases are downregulated upon phagocytosis by murine macrophage
orf19.7176	NPT1	80	TM_0012	uptag	384_01_J07	ATACACGCTCGGAAGACTGC		no	50	Putative nicotinate phosphoribosyltransferase, involved in NAD salvage pathway; fungal-specific (no human or murine homolog)
orf19.1339	CPY1	95	TM_0060	uptag	384_01_J08	ATATGCTGAACACCGAGGCC			1998.4	Carboxypeptidase Y; transcriptionally regulated at yeast-hyphal transition or macrophage response; upregulated in the presence of human neutrophils; regulated by Gcn2p and Gcn4p; putative N-glycosylation
orf19.1344		100	TM_0207	uptag	384_01_J09	CAGACGCATGAACTTGAAGC		no	56	Predicted ORF in Assemblies 19, 20 and 21; fluconazole-induced; possibly spurious ORF (Annotation Working Group prediction)
orf19.5725		53	TM_0017	uptag	384_01_J10	AATCGCAGCCAAGTGAGTGA		no	49.6	Predicted ORF in Assemblies 19, 20 and 21
orf19.6459	DPP3	69	TM_0234	uptag	384_01_J11	ACAGCGATGGAACTTACGGC		no	49.4	Protein similar to S. cerevisiae pyrophosphate phosphatase Dpp1p; required for farnesol biosynthesis; downregulated in response to 17-beta-estradiol, ethynyl estradiol
orf19.6013		100	TM_0047	uptag	384_01_J12	CACATCCTGAAATCGAGGCA		no	51.8	Predicted ORF in Assemblies 19, 20 and 21
orf19.6313.2		10	TM_0079	uptag	384_01_J13	GTGACACAATAATGACCGCC		no	49	ORF Predicted by Annotation Working Group
orf19.6998	GTT1	72	TM_0504	uptag	384_01_J14	GTAGCTCCGATCACTTTCTG		no	49	Protein described as glutathione S-transferase; downregulated upon adherence to polystyrene; regulated upon white-opaque switching; induced in the presence of human neutrophils; oxidative stress-induced via Cap1p; regulated by Gcn2p, Gcn4p
orf19.4829	DOA1	100	TM_0275	uptag	384_01_J15	CATCATGTGAAATCCGTGCA		no	57.4	Protein with WD-repeats and a mellitin-like sequence, similar to S. cerevisiae Doa1p, which is involved in ubiquitin-mediated protein degradation
orf19.1933		99	TM_0076	uptag	384_01_J16	GCCAGACGGACAATGTTAGA		no	44.6	Predicted ORF in Assemblies 19, 20 and 21
orf19.6509		100	TM_0250	uptag	384_01_J17	ACGATAGCGGTACATCTCGG		no	48.4	Predicted ORF in Assemblies 19, 20 and 21
orf19.2289	ARP3	100	TM_0541	uptag	384_01_J18	GCATAGTTATCAGTGTGCGT		no	55.8	Predicted ORF in Assemblies 19, 20 and 21; shows Myo5p-dependent localization to cortical actin patches at hyphal tip; mutation confers hypersensitivity to cytochalasin D
orf19.1392		100	TM_0257	uptag	384_01_J19	GCGGAACACTTCTTAAACAC		no	41.2	Predicted ORF in Assemblies 19, 20 and 21
orf19.3423	TIF3	99	TM_0839	uptag	384_01_J20	CGCGACTAGCTTATCAGGCT		no	37.8	Putative translation initiation factor; genes encoding ribosomal subunits, translation factors, and tRNA synthetases are downregulated upon phagocytosis by murine macrophage
orf19.4520		95	TM_0271	uptag	384_01_J21	GCGCAGATGACAATTATCGA		no	58	Predicted ORF in Assemblies 19, 20 and 21
orf19.413		96	TM_0863	uptag	384_01_J22	CAAGCGGTCACAATGCGTCA		no	45.2	Transcription is positively regulated by Sfu1p
orf19.6027		26	TM_0262	uptag	384_01_J23	TGTTCCAGCCGTATCCAGTG		no	114.4	Predicted ORF in Assemblies 19, 20 and 21
orf19.5504		64	TM_0837	uptag	384_01_J24	AAATCATCGGGAGCATTGTG			5012.8	Predicted ORF in Assemblies 19, 20 and 21
orf19.4539		74	TM_1040	uptag	384_01_K01	GCTACACCAACATAGGTTCA		no	43.6	Predicted ORF in Assemblies 19, 20 and 21
orf19.4617		100	TM_0401	uptag	384_01_K02	GGCACAGCAACAGCTTTCAA		no	48.6	Predicted ORF in Assemblies 19, 20 and 21
orf19.7154	UTP18	100	TM_1044	uptag	384_01_K03	AACATTGCAGAACTTGCCAC		no	46.4	Predicted ORF in Assemblies 19, 20 and 21; downregulated during core stress response; physically interacts with TAP-tagged Nop1p
orf19.6755		27	TM_0145	uptag	384_01_K04	GGTGACATCAAACGCCCTAA			6497.2	Predicted ORF in Assemblies 19, 20 and 21
orf19.4384	HXT5	99	TM_1022	uptag	384_01_K05	CGATCCAGAGTAATAGATGC			147.6	Protein described as a sugar transporter; transcription upregulated in response to treatment with ciclopirox olamine; Snf3p-induced; alkaline downregulated; shows colony morphology-related gene regulation by Ssn6p; possibly essential gene
orf19.5045		58	TM_0188	uptag	384_01_K06	TCGCGCCAGGAAGTACAAAC		no	49	Predicted ORF in Assemblies 19, 20 and 21; transcriptionally activated by Mnl1p under weak acid stress
orf19.6782	BMT1	54	TM_1054	uptag	384_01_K07	GTTTCCGATACAGAACCAAC		no	104.4	Putative beta-mannosyltransferase, required for addition of the first beta-mannose residue to the acid-stable fraction of cell wall phosphopeptidomannan; member of a 9-gene family; predicted ORF in Assemblies 19, 20 and 21
orf19.5198	NOP4	100	TM_0130	uptag	384_01_K08	GCGCCAGATTCATAAACTAC		no	51.4	Predicted ORF in Assemblies 19, 20 and 21; mutation confers hypersensitivity to 5-fluorocytosine (5-FC), 5-fluorouracil (5-FU), and tubercidin (7-deazaadenosine); downregulated in core stress response
orf19.6224		99	TM_1020	uptag	384_01_K09	TAGACCATTCCGAAGGAGCC		no	39.6	Predicted ORF in Assemblies 19, 20 and 21
orf19.5825		100	TM_0176	uptag	384_01_K10	TGTCGGAACCCACTGTCATG			4221.4	Predicted ORF in Assemblies 19, 20 and 21; possibly an essential gene, disruptants not obtained by UAU1 method
orf19.4614		83	TM_0976	uptag	384_01_K11	ACAGTCATGGAAGTTAAGGC		no	93.6	Predicted ORF in Assemblies 19, 20 and 21
orf19.2216	PDS5	85	TM_0166	uptag	384_01_K12	GGCGAACACCACTGCATATA		no	39.6	Predicted ORF in Assemblies 19, 20 and 21; cell-cycle regulated periodic mRNA expression
orf19.4907		100	TM_0965	uptag	384_01_K13	TAGATTGGCCGACCCTCTGT		no	36.2	Predicted ORF in Assemblies 19, 20 and 21; increased transcription is observed upon fluphenazine treatment; possibly transcriptionally regulated by Tac1p; induced by nitric oxide; fungal-specific (no human or murine homolog)
orf19.3015	ARX1	100	TM_0099	uptag	384_01_K14	GCGCGAGGAAGACATACCTA		no	42	Predicted ORF in Assemblies 19, 20 and 21; downregulated during core stress response; decreased expression in response to prostaglandins
orf19.6442	PRP8	24	TM_0995	uptag	384_01_K15	CCATTCAGAACACCTGGTTA		no	36.6	Protein similar to S. cerevisiae Prp8p; transcription is repressed in response to alpha pheromone in SpiderM medium
orf19.3221	CPA2	100	TM_0135	uptag	384_01_K16	ATATCGAGTGCGACATCCCG	no	no	49.2	Predicted ORF in Assemblies 19, 20 and 21; protein detected by mass spec in stationary phase cultures; transcription is upregulated in both intermediate and mature biofilms
orf19.4066		68	TM_1007	uptag	384_01_K17	CAGATGAGGCAAGTGCATTA		no	72.4	Predicted ORF in Assemblies 19, 20 and 21; Hog1p-downregulated
orf19.2842	GZF3	85	TM_0112	uptag	384_01_K18	TTTGTGAGCCCGCCCTAGTT		no	36	Putative transcription factor; oxidative stress-induced via Cap1p; null mutant exhibits abnormal colony morphology and altered sensitivity to fluconazole, LiCl, and copper; predicted ORF in Assemblies 19, 20 and 21
orf19.3324	TIF	100	TM_0979	uptag	384_01_K19	CATCTATGGCAACCGACTTA		no	63.6	Protein similar to S. cerevisiae translation initiation factor; upregulated in highly virulent strain compared to less virulent strain; antigenic in human; flucytosine induced; translation-related genes are downregulated upon phagocytosis
orf19.4311	YNK1	100	TM_0097	uptag	384_01_K20	TAGATGATGCTACCCAGCCG		no	39.8	Nucleoside diphosphate kinase (NDP kinase); homo-hexameric; soluble protein in hyphae; flucytosine induced; biofilm induced; macrophage-induced protein; protein detected by mass spec in stationary phase cultures
orf19.387	GCR3	30	TM_1055	uptag	384_01_K21	TGAGTTCGTACACCTCGTCG		no	68.4	Functional homolog of S. cerevisiae Gcr3p, which acts in regulation of glycolytic genes; no intron predicted, in contrast to intron in S. cerevisiae GCR3 gene
orf19.115		53	TM_0168	uptag	384_01_K22	ATAGACCTGGAATCCGTGGC		no	38	Predicted ORF in Assemblies 19, 20 and 21; possibly spurious ORF (Annotation Working Group prediction)
orf19.7328		52	TM_0968	uptag	384_01_K23	TATGCGACCCGAGTGCTCAT			307.6	Gene transcription regulated by Mig1p and Tup1p
orf19.5436	UTP8	57	TM_0149	uptag	384_01_K24	ATCATATCAGGCAGAGGACG			4271.8	Essential protein involved in tRNA export from the nucleus and ribosomal small subunit biogenesis; physically interacts with TAP-tagged Nop1p
orf19.4323		100	TM_0195	uptag	384_01_L01	GGCTACACGAAATCGCTACA		no	40.4	Predicted ORF in Assemblies 19, 20 and 21
orf19.2211		73	TM_0178	uptag	384_01_L02	ATATCCGACTCAGCTCTGTG			5586	Predicted ORF in Assemblies 19, 20 and 21
orf19.3171	ACH1	100	TM_0263	uptag	384_01_L03	ATAGCTGACGACAGAGGATC		no	69.8	Acetyl-coA hydrolase; acetate utilization; nonessential; soluble protein in hyphae; antigenic in human; induced on polystyrene adherence; farnesol-, ketoconazole-induced; no human or murine homolog
orf19.119		47	TM_0805	uptag	384_01_L04	GTCACAGTGGTAACATCCTC		no	72.4	Predicted ORF in Assemblies 19, 20 and 21
orf19.1821		97	TM_0237	uptag	384_01_L05	AGACATCCCGAATCTGGTAC		no	40.2	Predicted ORF in Assemblies 19, 20 and 21; transcription is repressed in response to alpha pheromone in SpiderM medium
orf19.3277		50	TM_0332	uptag	384_01_L06	GAAGCACTTTCAAGCCGAGC			3621.2	Predicted ORF in Assemblies 19, 20 and 21
orf19.6341		50	TM_0287	uptag	384_01_L07	GCCAAGAAAGAATGTTGCCC		no	44.4	Predicted ORF in Assemblies 19, 20 and 21
orf19.703		98	TM_0850	uptag	384_01_L08	AGTAGCCACCTAAGTCATTC			5556.8	Predicted ORF in Assemblies 19, 20 and 21
orf19.1190		53	TM_0258	uptag	384_01_L09	ATGTAACACGCCCGGAATGC		no	47.6	Predicted ORF in Assemblies 19, 20 and 21
orf19.7157		59	TM_0842	uptag	384_01_L10	GCATAGAGAGTAATGTCCAG		no	94.4	Predicted ORF in Assemblies 19, 20 and 21
orf19.4814		100	TM_0261	uptag	384_01_L11	GGAGACTATCCACAGACTGC		no	51.4	Predicted ORF in Assemblies 19, 20 and 21
orf19.4553		100	TM_0862	uptag	384_01_L12	GAACGACGGCGAATATCTGC			1582.8	Predicted ORF in Assemblies 19, 20 and 21
orf19.20	RTS1	67	TM_0231	uptag	384_01_L13	ATATGAGCGGAACCCATGCC		no	57	Transcription is regulated upon yeast-hyphal switch
orf19.3554	AAT1	100	TM_0816	uptag	384_01_L14	CCATCTGTCCAATAGTGGTA		no	60.6	Protein described as aspartate aminotransferase; soluble protein in hyphae; macrophage-induced protein; alkaline upregulated; amphotericin B repressed; gene used for strain identification by multilocus sequence typing, farnesol-induced
orf19.4716	GDH3	100	TM_0244	uptag	384_01_L15	ATAGCGGACCACATTGCTGC		no	41.8	Protein described as similar to NADP-glutamate dehydrogenase; hyphal downregulated expression; transcription is regulated by Nrg1p, Plc1p; downregulated by Efg1p; upregulated by Rim101p at pH 8; ciclopirox olamine induced
orf19.6561	LAT1	33	TM_0569	uptag	384_01_L16	AGGCAACCCTGTCCAAGGTA		no	68.4	Protein described as dihydrolipoamide acetyltransferase component (E2) of pyruvate dehydrogenase complex
orf19.3833		84	TM_0256	uptag	384_01_L17	AGACCTGTTGAACGCACTTC		no	47.8	Putative DNA-binding transcription factor; decreased transcription is observed upon fluphenazine treatment; possibly an essential gene, disruptants not obtained by UAU1 method
orf19.2740		97	TM_0496	uptag	384_01_L18	ATTCAGCATGGCCGTAAGTG		no	61.8	Predicted ORF in Assemblies 19, 20 and 21
orf19.1119	MTR10	98	TM_0198	uptag	384_01_L19	GCATCGCTCATAAGTCAGTC		no	45	Putative importin, member of a family of fungal-specific nuclear importins; transcription is regulated by Mig1p
orf19.2304		96	TM_0003	uptag	384_01_L20	GGACCATCTGAATCATGCGC		no	46.6	Protein similar to S. cerevisiae Yil041wp; transposon mutation affects filamentous growth
orf19.3897		100	TM_0283	uptag	384_01_L21	GGCTTACCCAAACGCTTAAA		no	62.4	Predicted ORF in Assemblies 19, 20 and 21; decreased transcription is observed upon fluphenazine treatment or in an azole-resistant strain that overexpresses CDR1 and CDR2; transcription is repressed in response to alpha pheromone in SpiderM medium
orf19.4865		100	TM_0094	uptag	384_01_L22	AGCTGGCATCGACTCTATCT		no	36.8	Predicted ORF in Assemblies 19, 20 and 21
orf19.6200		100	TM_0260	uptag	384_01_L23	ATCCAGGCACCATTGGCTAG		no	46.2	Predicted ORF in Assemblies 19, 20 and 21
orf19.74	SEC5	43	TM_0422	uptag	384_01_L24	CCTGATGAGTAATGCGATAG		no	45.2	Predicted exocyst component; ortholog of S. cerevisiae Sec5p; merged with orf19.75 in Assembly 21
orf19.7445		96	TM_1029	uptag	384_01_M01	CACAGAGCGGCAAGGACTTA			5655.6	Predicted ORF in Assemblies 19, 20 and 21
orf19.805		100	TM_0179	uptag	384_01_M02	GCACATATCCGCAATCAGTA		no	45.4	Predicted ORF in Assemblies 19, 20 and 21
orf19.5782		99	TM_0973	uptag	384_01_M03	CGAGATCGTACCACACTAAG		no	66.8	Predicted ORF in Assemblies 19, 20 and 21
orf19.4019		100	TM_0125	uptag	384_01_M04	TGCACTAGGATCAGTCGCTG		no	43.2	Predicted ORF in Assemblies 19, 20 and 21
orf19.4188	NMD5	45	TM_1036	uptag	384_01_M05	CCGATATTTCCAAGGCTGTA		no	104.8	Protein not essential for viability; similar to S. cerevisiae Nmd5p, which is involved in protein-nucleus import; downregulated during core stress response
orf19.6824		100	TM_0153	uptag	384_01_M06	GAGGTCTGTCCATCTCTGCT			4116.4	Predicted ORF in Assemblies 19, 20 and 21; appears to be C. albicans-specific; induced upon biofilm formation; transcription is repressed in response to alpha pheromone in SpiderM medium
orf19.6719		50	TM_1035	uptag	384_01_M07	GTAATACACTTCAAGGACCC		no	49.4	Predicted ORF in Assemblies 19, 20 and 21; intron annotated in Assembly 21 based on comparative genome analysis
orf19.2769		100	TM_0098	uptag	384_01_M08	ATTAGGCGACCACGAGCTTC			5016.8	Predicted ORF in Assemblies 19, 20 and 21; hyphal-induced expression; greater mRNA abundance observed in a cyr1 or ras1 homozygous null mutant than in wild type
orf19.6544	LPI9	71	TM_0988	uptag	384_01_M09	GTGTACTACCCATGACCGAG		no	55.4	Predicted ORF in Assemblies 19, 20 and 21
orf19.1382	YEA4	100	TM_0159	uptag	384_01_M10	GCCAAAGACAGATGCCATTC		no	49.6	Protein similar to S. cerevisiae Yea4p; transcription is induced in response to alpha pheromone in SpiderM medium
orf19.5020		40	TM_1043	uptag	384_01_M11	GAAGACCATTCGTTACAACC		no	44.4	Predicted ORF in Assemblies 19, 20 and 21
orf19.2174	RAD57	100	TM_0190	uptag	384_01_M12	GGCTAATATCCCAGAACTAC		no	36.8	Essential protein; described as having role in DNA recombination, repair; transcriptionally induced by interaction with macrophage; transcription is regulated by Nrg1p, Mig1p, and Tup1p; S. cerevisiae ortholog is essential
orf19.4777	DAK2	100	TM_1034	uptag	384_01_M13	TAACGGAGGCGAACTTAGCC		no	60.6	Protein described as similar to dihydroxyacetone kinase; transcription is decreased upon yeast-hyphal switch; fluconazole-induced; caspofungin repressed; protein detected by mass spec in stationary phase cultures
orf19.5627		91	TM_0129	uptag	384_01_M14	TTACCGCCGATCAGTTGGTG		no	47	Predicted ORF in Assemblies 19, 20 and 21
orf19.5599	MDL2	80	TM_0986	uptag	384_01_M15	GGTTCACCCACCAAAGAGGA		no	75.2	Putative mitochondrial, half-size MDR-subfamily ABC transporter
orf19.3034	RLI1	19	TM_0127	uptag	384_01_M16	AGGAGTACAGCCACTGCATC		no	69.6	Member of RNase L inhibitor (RLI) subfamily of ABC family; predicted not to be a transporter
orf19.4233	THR4	100	TM_1000	uptag	384_01_M17	GCCATAACCCAATGTTTCGA		no	84.4	Predicted ORF in Assemblies 19, 20 and 21; Gcn4p-regulated; protein detected by mass spec in exponential and stationary phase cultures
orf19.2875		96	TM_0172	uptag	384_01_M18	GGACCAGCAACAGATCGTCA		no	39.2	Predicted ORF in Assemblies 19, 20 and 21
orf19.5587		56	TM_0997	uptag	384_01_M19	ATTCGATCAGGAGATGTCTG		no	64	Putative protein of unknown function, transcription is upregulated in clinical isolates from HIV+ patients with oral candidiasis; predicted ORF in Assemblies 19, 20 and 21
orf19.5190		100	TM_0105	uptag	384_01_M20	TAGCTCCAGTGCGTACAGTG		no	67.8	Predicted ORF in Assemblies 19, 20 and 21
orf19.5970		84	TM_1048	uptag	384_01_M21	CGTTGATAGCAAGCGAGATA		no	58.8	Protein described as a DNA repair helicase; transcriptionally induced by interaction with macrophage; fungal-specific (no human or murine homolog)
orf19.6691		100	TM_0117	uptag	384_01_M22	CCAGGGCTCAAATGGCATAA			3451	Predicted ORF in Assemblies 19, 20 and 21
orf19.1848.1		100	TM_1041	uptag	384_01_M23	CTCAGGGCCAGATTTGCATG		no	58	ORF Predicted by Annotation Working Group
orf19.936		61	TM_0165	uptag	384_01_M24	AGAGATGTTACGAACCCGCC		no	64.8	Predicted ORF in Assemblies 19, 20 and 21
orf19.4940		100	TM_0276	uptag	384_01_N01	GATGCGGCACTATCGCTCAT		no	46	Putative histidine permease; fungal-specific (no human or murine homolog)
orf19.759		100	TM_0420	uptag	384_01_N02	ATGGCTGACCGATTCGCTCT		no	53.6	Predicted ORF in Assemblies 19, 20 and 21
orf19.1569	UTP22	62	TM_0216	uptag	384_01_N03	GCATGTCCTAAAGCTGCCGA		no	53.2	Predicted ORF in Assemblies 19, 20 and 21; decreased expression observed in an ssr1 homozygous null mutant; decreased expression in response to prostaglandins; heterozygous null mutant exhibits resistance to parnafungin
orf19.4036	APM1	97	TM_0345	uptag	384_01_N04	CGTGCAGCAGAATGATGAAC		no	42.8	Phosphorylated protein similar to S. cerevisiae Apm1, which is involved in vesicle transport; transposon mutation affects filamentous growth
orf19.457		41	TM_0228	uptag	384_01_N05	ATTGCATCTGAACGCCTGGC		no	74.4	Predicted ORF in Assemblies 19, 20 and 21
orf19.3980		25	TM_0373	uptag	384_01_N06	AAAGGTGAAGCACACTCGCC		no	40.2	Predicted ORF in Assemblies 19, 20 and 21
orf19.1217		31	TM_0199	uptag	384_01_N07	CCACACCTGAGAATTTGCTA		no	45.2	Predicted ORF in Assemblies 19, 20 and 21
orf19.967		52	TM_0002	uptag	384_01_N08	GGTACAAGCAACGATCTCCA			4643.8	Predicted ORF in Assemblies 19, 20 and 21
orf19.5713	YMX6	99	TM_0274	uptag	384_01_N09	GACAGACTGATAACCCTTGC		no	65.4	Protein described as NADH dehydrogenase; macrophage-downregulated gene; induced by nitric oxide
orf19.4643		97	TM_0978	uptag	384_01_N10	CATGGCTTAGAACTTGCTAC	no	no	42.8	Predicted ORF in Assemblies 19, 20 and 21
orf19.1255		100	TM_0229	uptag	384_01_N11	GATCAGACGACACTAGAGTC		no	71.8	Putative transcription factor with zinc cluster DNA-binding motif; shows colony morphology-related gene regulation by Ssn6p
orf19.1978	GIT2	91	TM_0992	uptag	384_01_N12	GCACTAACTTCACAGAGATC	no	no	76	Putative glycerophosphoinositol permease; fungal-specific (no human or murine homolog); transcription is repressed in response to alpha pheromone in SpiderM medium
orf19.6729	TIP120	62	TM_0213	uptag	384_01_N13	GAGAGTAAGGAATGCCACCC			5791.8	Protein similar to human and rat TBP-binding transcription regulatory protein; not essential for viability
orf19.4765	PGA6	100	TM_0975	uptag	384_01_N14	CGCTGGGTTAGCATATCTAT		no	39.6	Putative GPI-anchored cell wall protein of unknown function; transcriptionally induced under high iron conditions; upregulated upon Als2p depletion; mRNA binds to She3p and is localized to hyphal tips
orf19.5444		33	TM_0270	uptag	384_01_N15	GGCACTCCCGAATTTACTTA		no	52.6	Predicted ORF in Assemblies 19, 20 and 21
orf19.3825	RCE1	96	TM_0073	uptag	384_01_N16	GGGCCACGAAACTGCATCAA		no	44.8	Protein induced during the mating process
orf19.1711	END3	100	TM_0254	uptag	384_01_N17	TAGCAGCACACACTGTCTTA		no	39	Regulated by Gcn4p; induced in response to amino acid starvation (3-aminotriazole treatment)
orf19.547		100	TM_1009	uptag	384_01_N18	TGCCCATGCCAAGAACAGGA	no	no	52.8	Predicted ORF in Assemblies 19, 20 and 21
orf19.6993	GAP2	100	TM_0230	uptag	384_01_N19	ACGACGATACCAGGTCTGTC		no	38.2	Protein similar to amino acid permeases; ketoconazole, flucytosine repressed; induced by histidine, and induction requires Ssy1p; regulated by Nrg1p, Tup1p; shows colony morphology-related gene regulation by Ssn6p
orf19.4515		100	TM_0096	uptag	384_01_N20	GCCGATAACACATAGCCGTA		no	111.6	Predicted ORF in Assemblies 19, 20 and 21; possibly an essential gene, disruptants not obtained by UAU1 method
orf19.5226	WRS1	31	TM_0227	uptag	384_01_N21	ATGTACGGAACCTCGATGCC		no	40	Putative tRNA-Trp synthetase; genes encoding ribosomal subunits, translation factors, and tRNA synthetases are downregulated upon phagocytosis by murine macrophage
orf19.7038		100	TM_0171	uptag	384_01_N22	CCAGTCGAGCAAGTTAGATA		no	51.8	Predicted ORF in Assemblies 19, 20 and 21
orf19.3317		100	TM_0236	uptag	384_01_N23	ATTGCTGCTACACCGACTGG			5687	Predicted ORF in Assemblies 19, 20 and 21
orf19.4355		60	TM_1013	uptag	384_01_N24	CCAGTGGGATCATCTTTGCT	no	no	38.2	Predicted ORF in Assemblies 19, 20 and 21
orf19.111	CAN2	100	TM_0981	uptag	384_01_O01	GGACTACCTATCAATATGCC		no	61.8	Putative amino acid permease; transcription is regulated by Nrg1p and Tup1p; caspofungin induced; flucytosine induced; shows colony morphology-related gene regulation by Ssn6p; ; fungal-specific (no human or murine homolog)
orf19.7501		30	TM_0118	uptag	384_01_O02	GGCTGACAGATACTAACACC		no	51.2	Predicted ORF in Assemblies 19, 20 and 21; protein detected by mass spec in exponential and stationary phase cultures
orf19.6720		97	TM_1195	uptag	384_01_O03	TGACTTACGACAGCTCGGTC		no	47.2	Predicted ORF in Assemblies 19, 20 and 21; similar to S. cerevisiae Ydr090cp; transposon mutation affects filamentous growth
orf19.3612	PST2	100	TM_0108	uptag	384_01_O04	GGTCCAGTCAAACACGGCAA		no	50.4	Putative NADH:quinone oxidoreductase; similar to 1,4-benzoquinone reductase; immunogenic in mice; benomyl treatment induces transcription; oxidative stress-induced via Cap1p; fungal-specific (no human/murine homolog), farnesol-downregulated
orf19.2752	ADR1	100	TM_1153	uptag	384_01_O05	TATCGGCCTCCATTGACGTG		no	51.6	Putative transcription factor with zinc finger DNA-binding motif; similar to S. cerevisiae Adr1p but mutant phenotype suggests that it has a different set of target genes; transposon mutation affects filamentous growth
orf19.5616		84	TM_0146	uptag	384_01_O06	CATCAGACGCGATCATGTGG		no	39.6	Predicted ORF in Assemblies 19, 20 and 21
orf19.1352		100	TM_1242	uptag	384_01_O07	TATCTACGGCGCATTCGGTG		no	54.4	Predicted ORF in Assemblies 19, 20 and 21
CaalfMp12	NAD4L	100	TM_0154	uptag	384_01_O08	CTATACCGTGCCAGTGAGTG		no	55.4	Subunit 4L of NADH:ubiquinone oxidoreductase (NADH:ubiquinone dehydrogenase), a multisubunit enzyme complex (complex I) of the mitochondrial inner membrane that catalyzes the first step in mitochondrial respiration
orf19.7655	RPO21	96	TM_1196	uptag	384_01_O09	GAGTAAGCAGTCCTGTCAAG		no	43.2	Protein similar to S. cerevisiae Rpo21p, RNA polymerase II; transposon mutation affects filamentous growth
orf19.1193	GNP1	74	TM_0186	uptag	384_01_O10	CAACTCGTCGTAAGGTAGCG		no	51.6	Protein described as similar to asparagine and glutamine permease; fluconazole or caspofungin induced; transcription is regulated by Nrg1p, Mig1p, Tup1p, Gcn2p, Gcn4p, and alkaline regulated by Rim101p; fungal-specific
orf19.6953	IRS4	29	TM_1171	uptag	384_01_O11	GCCACTAATGACAACTTCGA		no	43.4	Protein with roles in cell wall integrity, systemic (but not oral) murine infection, adherence, hyphal growth, and agar-embedded filamentous growth; antigenic in human infection; similar to S. cerevisiae Irs4p
orf19.5160		100	TM_0163	uptag	384_01_O12	TGGCGACTCACAACTAAGCA		no	38.6	Predicted ORF in Assemblies 19, 20 and 21; similar to S. cerevisiae Sap185p and Sap190p, which are involved in regulation of the cell-cycle phosphatase Sit4p
orf19.5383	PMA1	100	TM_1119	uptag	384_01_O13	ATGTCATGCTGCACTTCCGT		no	45.4	Plasma membrane H(+)-ATPase; highly expressed, comprising 20-40% of total plasma membrane protein; abundance increases at stationary phase transition; fluconazole induced; caspofungin repressed; upregulated in RHE model
orf19.2582		100	TM_0191	uptag	384_01_O14	CAAGGTGGACCAAGTGCATA			5578.4	Predicted ORF in Assemblies 19, 20 and 21
orf19.4905		48	TM_1239	uptag	384_01_O15	GAAGAGGCTCCAAGCACCTA		no	52	Predicted ORF in Assemblies 19, 20 and 21; decreased expression observed in an ssr1 homozygous null mutant
orf19.3742		100	TM_0169	uptag	384_01_O16	TGACACGGATGCAAGACCAC		no	40.4	Predicted ORF in Assemblies 19, 20 and 21; expression regulated during planktonic growth; greater mRNA abundance observed in a cyr1 homozygous null mutant than in wild type; possibly spurious ORF (Annotation Working Group prediction)
orf19.6522		72	TM_1142	uptag	384_01_O17	GAAACGCTTGTGAAGTTACG	no	no	52.8	Putative allantoate permease; fungal-specific (no human or murine homolog); Gcn4p-regulated
orf19.3135		88	TM_0115	uptag	384_01_O18	ACCGTCCTATCATCGTGTAT		no	39.4	Predicted ORF in Assemblies 19, 20 and 21
CaalfMp05	ATP9	100	TM_1247	uptag	384_01_O19	CCCGATTGAGGCATGGTTAT		no	56.8	Subunit 9 of the F0 sector of mitochondrial F1F0 ATP synthase, which is a large, evolutionarily conserved enzyme complex required for ATP synthesis
orf19.1864		26	TM_0177	uptag	384_01_O20	GCTGTATCATCACTCGTCAT		no	64.4	Predicted ORF in Assemblies 19, 20 and 21
orf19.4513		99	TM_1220	uptag	384_01_O21	ATACATACGTGGAGAAGGCC		no	54.2	Protein not essential for viability; possibly spurious ORF (Annotation Working Group prediction)
orf19.1366		100	TM_0162	uptag	384_01_O22	AGATCATACCGAAGACTGCC		no	50.2	Predicted ORF in Assemblies 19, 20 and 21
orf19.4904		100	TM_1165	uptag	384_01_O23	TGATCTCTCCAATCCGAGTA			6315.4	Predicted ORF in Assemblies 19, 20 and 21
orf19.5870	CTP1	100	TM_0151	uptag	384_01_O24	TATGAAGAGCCATCACCAGC		no	52.8	Predicted ORF in Assemblies 19, 20 and 21; flucytosine induced; amphotericin B repressed, caspofungin repressed
orf19.905	AVT7	99	TM_0202	uptag	384_01_P01	GAATAGATCGCCAGAACGCC		no	38.4	Predicted ORF in Assemblies 19, 20 and 21; similar to S. cerevisiae Avt7p; downregulated upon adherence to polystyrene; constitutive expression independent of MTL or white-opaque status
orf19.5702		59	TM_0144	uptag	384_01_P02	AGACCCGAGAAAGCCCTTGA		no	53.4	Predicted ORF in Assemblies 19, 20 and 21
orf19.6325.1		45	TM_0217	uptag	384_01_P03	GATTTGCGAACAGCGATCCC		no	44.2	ORF Predicted by Annotation Working Group
orf19.4241		80	TM_0971	uptag	384_01_P04	CCGCGCAGTCAATATAGATA		no	48.2	Predicted ORF in Assemblies 19, 20 and 21
orf19.969		100	TM_0220	uptag	384_01_P05	CAGAACGCGCAATTTGACGA		no	58.6	Predicted ORF in Assemblies 19, 20 and 21
orf19.1996	CHA1	100	TM_0080	uptag	384_01_P06	TGAGGAACACGGTGCAATAC		no	50.2	Protein similar to serine/threonine dehydratases, catabolic; negatively regulated by Rim101p; expression greater in low iron; regulated on white-opaque switching; filament induced; transposon mutation affects filamentous growth
orf19.4850		78	TM_0827	uptag	384_01_P07	ACCAAGTGTGACCAACGTGA		no	45.8	Predicted ORF in Assemblies 19, 20 and 21
orf19.4102	RPN10	100	TM_0185	uptag	384_01_P08	GCATGTGACTAATCTACGAG			4572.8	Predicted ORF in Assemblies 19, 20 and 21; macrophage/pseudohyphal-repressed; regulated by Gcn2p and Gcn4p
orf19.1536		35	TM_0849	uptag	384_01_P09	GGGACAATGAAACCCTTCCA		no	46.6	Putative protein of unknown function, required for normal filamentous growth; mRNA binds to She3p and is localized to hyphal tips; predicted ORF in Assemblies 19, 20 and 21
orf19.1062		86	TM_0101	uptag	384_01_P10	AGAGCAGCCGAATAGTCACC			5385.6	Predicted ORF in Assemblies 19, 20 and 21
orf19.2167		64	TM_0848	uptag	384_01_P11	TCACGGACTACAGAGGGATC			4859.8	Predicted ORF in Assemblies 19, 20 and 21
orf19.7666		100	TM_0184	uptag	384_01_P12	CGTAACATAGGCTCAAGGAC		no	42	Predicted membrane transporter, member of the anion:cation symporter (ACS) family, major facilitator superfamily (MFS)
orf19.5767		37	TM_0288	uptag	384_01_P13	GGAGCGGATTCACTCTTCCT		no	54.4	Predicted ORF in Assemblies 19, 20 and 21
orf19.868	ADAEC	100	TM_0150	uptag	384_01_P14	ACGGATTCAGCAGTCCTCAT		no	44	Transcription is specific to white cell type
orf19.712	KIP1	66	TM_0820	uptag	384_01_P15	ATCATGGTTCTGAATAGGCG		no	45.6	Non-essential kinesin from the bipolar (Kinesis-5) family; involved in formation of the mitotic spindle
orf19.87	GPX1	100	TM_0110	uptag	384_01_P16	ATGTGATCGCCACTCGGATG		no	42.2	Predicted ORF in Assemblies 19, 20 and 21; peroxide-induced
orf19.5897		36	TM_0853	uptag	384_01_P17	CCCAAGAAGTGTTAGCAAGC		no	42.6	Predicted ORF in Assemblies 19, 20 and 21
orf19.2540	SAS3	82	TM_1027	uptag	384_01_P18	AAGTCGTGGTCATCTCGCTT		no	54.2	Similar to silencing proteins; increased transcription is observed upon fluphenazine treatment
orf19.3758		97	TM_0811	uptag	384_01_P19	GAACTTTGTCCAAGATCGCC		no	87	Predicted ORF in Assemblies 19, 20 and 21
orf19.4196		100	TM_0121	uptag	384_01_P20	GCCCAAGTACAATTTCGACA		no	56.8	Predicted ORF in Assemblies 19, 20 and 21
orf19.203	STB3	54	TM_0813	uptag	384_01_P21	GATAAGGTCACAGAGACTGC		no	46.6	Predicted ORF in Assemblies 19, 20 and 21; caspofungin induced; macrophage/pseudohyphal-repressed
orf19.427		24	TM_0985	uptag	384_01_P22	GCGCACCATGACTTAATATC	no	no	41.2	Predicted ORF in Assemblies 19, 20 and 21
orf19.6474		93	TM_0251	uptag	384_01_P23	GCATCTGCTGAACTCGTATC			2232.6	Predicted ORF in Assemblies 19, 20 and 21
orf19.1499	CTF1	60	TM_0066	uptag	384_01_P24	AGGACACGACGAATCTCGAC		no	81	Putative zinc-finger transcription factor, similar to A. nidulans FarA and FarB; activates genes required for fatty acid degradation; induced by oleate; null mutant displays carbon source utilization defects and slightly reduced virulence
orf19.6742		51	TM_0152	uptag	384_02_A01	GGACTACAGGAATTACCACC			4979.4	Predicted ORF in Assemblies 19, 20 and 21
orf19.4529		52	TM_0438	uptag	384_02_A02	CAGGTCGATGAATGTAGATC		no	68.8	Protein not essential for viability
orf19.432		60	TM_0972	uptag	384_02_A03	GGTTCCTAACTACCGCTAAG	no	no	55.4	Predicted ORF in Assemblies 19, 20 and 21
orf19.5776	TOM1	100	TM_0433	uptag	384_02_A04	CCGATGAAGACAGTAGTGAC			5189.8	Predicted ORF in Assemblies 19, 20 and 21; transcription is regulated by Nrg1p and Mig1p
orf19.5145	SSP96	25	TM_0039	uptag	384_02_A05	AGCCATTCGACATACGGATC			4052.2	Predicted ORF in Assemblies 19, 20 and 21; has monooxygenase-like flavin-binding region; induced upon biofilm formation
orf19.4941	TYE7	94	TM_0434	uptag	384_02_A06	CATTGCAGGCTCCATTGGTG			3053.4	Transcription factor with bHLH (basic region, helix-loop-helix) motif involved in control of glycolysis; hyphally regulated via Cph1p, Cyr1p; flucytosine, Hog1p induced; amphotericin B, caspofungin repressed
CaalfMp15	COX3B	61	TM_0984	uptag	384_02_A07	CCAGCATCTATAAGACGATC	no	no	49.4	Subunit III of cytochrome c oxidase, which is the terminal member of the mitochondrial inner membrane electron transport chain; identical to Cox3Ap; one of three mitochondrially-encoded subunits
orf19.4391		48	TM_0387	uptag	384_02_A08	GCAGTCACGTTCTCGAATCG			5349.2	Predicted ORF in Assemblies 19, 20 and 21
orf19.1697		100	TM_0974	uptag	384_02_A09	GCATACGAGTTAAGCATCAG	no	no	78.8	Predicted ORF in Assemblies 19, 20 and 21
orf19.2878	PGA15	100	TM_0408	uptag	384_02_A10	GGCCTAAGAACAGACTCTCA			5253.2	Putative GPI-anchored protein of unknown function
orf19.904		100	TM_0133	uptag	384_02_A11	TCCCGTCACATTTCGATAAG			4054.2	Predicted ORF in Assemblies 19, 20 and 21; possibly spurious ORF (Annotation Working Group prediction)
orf19.6915	MRE11	57	TM_0400	uptag	384_02_A12	TCACATCGGAAAGCGGAGCA			4796.2	Protein described as DNA double-strand break repair factor; involved in response to oxidative stress and drug resistance
orf19.3774	PPG1	95	TM_0063	uptag	384_02_A13	GGCATTACATCAAGATCCAC			6846.8	Putative protein phosphatase of the Type 2A-related family (serine/threonine-specific), similar to S. cerevisiae Ppg1p; possibly an essential gene, disruptants not obtained by UAU1 method
orf19.3104	YDC1	82	TM_0404	uptag	384_02_A14	ACCTGAACGCGATGGAATGC		no	60.2	Predicted ORF in Assemblies 19, 20 and 21; shows Mob2p-dependent hyphal regulation; transcription is regulated by Nrg1p and Mig1p
orf19.7187	MAM33	78	TM_1025	uptag	384_02_A15	CGTAGATGTCAATACTAGCC	no	no	62.2	Predicted ORF in Assemblies 19, 20 and 21; regulated by Ssn6p; protein detected by mass spec in exponential and stationary phase cultures
orf19.3402	FPG1	100	TM_0409	uptag	384_02_A16	ATATCCAGTGACCCGGTACG			4742.2	Formamidopyrimidine DNA glycosylase, involved in repair of gamma-irradiated DNA
orf19.4684.2	RPL40B	100	TM_0977	uptag	384_02_A17	AATACTAGCGAACGGGACCC	no	no	50	Protein with similarity to the ribosomal protein portion of S. cerevisiae Rpl40Bp; shows colony morphology-related gene regulation by Ssn6p; transcription is positively regulated by Tbf1p
orf19.3166		70	TM_0466	uptag	384_02_A18	CCAGAGGCTAAATCCCGAGA		no	47.8	Predicted ORF in Assemblies 19, 20 and 21
orf19.1047	ERB1	16	TM_1038	uptag	384_02_A19	ATCATCAGCCCAGTCGTGAG	no	no	59.6	Predicted ORF in Assemblies 19, 20 and 21; mutation confers hypersensitivity to 5-fluorocytosine (5-FC), 5-fluorouracil (5-FU), and tubercidin (7-deazaadenosine); hyphal repressed; macrophage repressed
orf19.7210		39	TM_0389	uptag	384_02_A20	TACTGAGCGGCATGTCACTG		no	49	Predicted ORF in Assemblies 19, 20 and 21
orf19.7223		100	TM_0134	uptag	384_02_A21	ACAGCAGGGCAAGTCATGTA			5844.6	Predicted ORF in Assemblies 19, 20 and 21
orf19.4754	ZWF1	100	TM_0473	uptag	384_02_A22	TCACATTGGCGGAAGTCTGC		no	72.2	Putative glucose-6-phosphate dehydrogenase; antigenic in murine infection; activity induced by O2 or oxidizing agents H2O2 or menadione; caspofungin repressed; macrophage induced; induced in core stress response; regulated by Gcn2p, Gcn4p
orf19.5515		58	TM_0138	uptag	384_02_A23	TCATTCGACACATGGCTGGC			2709.2	Predicted ORF in Assemblies 19, 20 and 21
orf19.4733	YMC2	70	TM_0402	uptag	384_02_A24	GGAGCACCATCATTTCAAGC		no	66.6	Predicted ORF in Assemblies 19, 20 and 21; Gcn4p-regulated; induced upon biofilm formation
orf19.3708	SAP2	57	TM_2830	uptag	384_02_B01	TGATCTCCCGAATGGTATCC			5728.4	Major secreted aspartyl proteinase; roles in use of protein as nitrogen source, virulence in mouse, rat, guinea pig, human vaginal epithelium; immunoprotective; allele-specific function; regulated by growth, albumin, drugs, white cell-type
orf19.4732	SEC24	84	TM_2952	uptag	384_02_B02	AATGCGACATCTTAACCCAG			1280.2	Possible role in ER to Golgi transport; induced upon yeast-hyphal switch
orf19.551		79	TM_2446	uptag	384_02_B03	CCTGAGCATGAAGTATTTCC			3261.8	Predicted ORF in Assemblies 19, 20 and 21
orf19.882	HSP78	31	TM_2702	uptag	384_02_B04	TCACGAGCATTACTTCCAAG			2136.8	Protein described as a heat-shock protein; transcriptionally regulated by macrophage response; transcription is regulated by Nrg1p, Mig1p, Gcn2p, Gcn4p, Mnl1p; heavy metal (cadmium) stress-induced
orf19.7019	YML6	100	TM_2784	uptag	384_02_B05	CGACGTTTAGAACTATCACC			1292.6	Protein described as a mitochondrial ribosomal protein; induced upon adherence to polystyrene
orf19.2660	EAF3	100	TM_2867	uptag	384_02_B06	GCGCACGCATAATTTCTAAC			6265	Subunit of the NuA4 histone acetyltransferase complex
orf19.6674	BTS1	100	TM_2786	uptag	384_02_B07	TATACGTTAGCCACGCTCGG			1480.8	Decreased transcription is observed upon benomyl treatment
orf19.1600		54	TM_2565	uptag	384_02_B08	ACAGCTCTTAAACGGTGGGA			4016.4	Predicted ORF in Assemblies 19, 20 and 21
orf19.908	FEN12	100	TM_2847	uptag	384_02_B09	GCGCGAATCTTTACCAATAC			3904.8	Predicted ORF in Assemblies 19, 20 and 21; amphotericin B, caspofungin repressed
orf19.7064	GLN4	100	TM_2793	uptag	384_02_B10	ATATACCTCCGCAGTGGGTG			6042.8	Putative tRNA-Gln synthetase; genes encoding ribosomal subunits, translation factors, and tRNA synthetases are downregulated upon phagocytosis by murine macrophage
orf19.7440	HST6	63	TM_2669	uptag	384_02_B11	CGGCGCGATAAAGTCTAACA			4370	Functional homolog of S. cerevisiae Ste6p (a-pheromone transporter); required for mating of MTLa cells; ABC transporter related to mammalian P-glycoproteins; a-type specific, not regulated during white-opaque or yeast-hyphal switching
orf19.6641		75	TM_2723	uptag	384_02_B12	ACACTGCGGCAAGAGCGTTA			4409.4	Predicted ORF in Assemblies 19, 20 and 21; possibly spurious ORF (Annotation Working Group prediction)
orf19.1935		100	TM_2703	uptag	384_02_B13	AACTCGTTATCAGCCTTCGT			5248.2	Predicted ORF in Assemblies 19, 20 and 21; possibly spurious ORF (Annotation Working Group prediction)
orf19.3876		17	TM_2819	uptag	384_02_B14	CACATGGAATAACTTGGACC			3347.8	Predicted zinc-finger protein of unknown function
orf19.6084		100	TM_2804	uptag	384_02_B15	CCAGATTACGAACGAGGTAC			5437.8	Predicted ORF in Assemblies 19, 20 and 21
orf19.3743		100	TM_2759	uptag	384_02_B16	CATACTCTGTCATACCTGGT			3205.2	Predicted ORF in Assemblies 19, 20 and 21
orf19.645.1		100	TM_2745	uptag	384_02_B17	CCTCGAAGGAAACTCTTACA			3197.6	ORF Predicted by Annotation Working Group
orf19.4772	SSU81	100	TM_2652	uptag	384_02_B18	AATTCGAGAGGTACGTGCAT			4189.2	Predicted adaptor protein involved in activation of MAP kinase-dependent signaling pathways; links response to oxidative stress to morphogenesis and cell wall biosynthesis; caspofungin repressed
orf19.6276		91	TM_2953	uptag	384_02_B19	CTCTAGTATGCAGGATGTTG			4237	Predicted ORF in Assemblies 19, 20 and 21
orf19.3364		91	TM_2821	uptag	384_02_B20	GCACTTTGACCAAGCTCATA			2521.8	Predicted ORF in Assemblies 19, 20 and 21; possibly spurious ORF (Annotation Working Group prediction)
orf19.1872		93	TM_2456	uptag	384_02_B21	CAGCCTCAGTTATATGCACT			2785	Predicted ORF in Assemblies 19, 20 and 21; repressed by nitric oxide
orf19.7258	DDI1	89	TM_2621	uptag	384_02_B22	TATGATTGCACATCGCCTGC			1584.6	Predicted ORF in Assemblies 19, 20 and 21; macrophage/pseudohyphal-repressed
orf19.943	FET33	100	TM_2465	uptag	384_02_B23	GCTCCGACATACGAATAGAC			3711	Putative multicopper ferro-O2-oxidoreductase; downregulated in core caspofungin response; fungal-specific (no human or murine homolog)
orf19.1084	CDC39	90	TM_2478	uptag	384_02_B24	CACGCCTAATGATCCATAAG			5130.4	Protein similar to S. cerevisiae Cdc39p, which is part of the CCR4-NOT transcription regulatory complex; transposon mutation affects filamentous growth; possibly an essential gene, disruptants not obtained by UAU1 method
orf19.191	KIC1	100	TM_0170	uptag	384_02_C01	ATTTCCAGACGATGCACGGG		no	39	Member of the GCK-III subfamily of eukaryotic Ste20p kinases; in RAM cell wall integrity signaling network; role in cell separation, azole sensitivity; required for hyphal growth; constitutive expression is MTL, white-opaque independent
orf19.6053	CIS2	100	TM_0447	uptag	384_02_C02	GGCCAACGTAAATCAGCTCA			5982.6	Putative role in regulation of biogenesis of the cell wall; upregulated in biofilm; Gcn4p-regulated
orf19.388	CAF16	100	TM_0055	uptag	384_02_C03	GCCCGACGACAATAGTATCA		no	52.4	ABC family protein, predicted not to be a transporter; caspofungin repressed
orf19.3355	ISN1	38	TM_2608	uptag	384_02_C04	GGCCCTATAAGAATACGTGA			3747.8	Putative inosine 5'-monophosphate 5'-nucleotidase; fungal-specific (no human or murine homolog)
orf19.5035		35	TM_0446	uptag	384_02_C05	TATCAGAGCACATGACCGGC		no	38.2	Predicted ORF in Assemblies 19, 20 and 21
orf19.3130		21	TM_2538	uptag	384_02_C06	GCTGCCATGCAATAACACGA			487.6	Predicted ORF in Assemblies 19, 20 and 21; possibly an essential gene, disruptants not obtained by UAU1 method
orf19.233.1	HRT1	54	TM_0456	uptag	384_02_C07	ATATCGGGATCAGCCTGCCT		no	57.2	Protein similar to S. cerevisiae Hrt1p, which is a component of a nuclear ubiquitin-protein ligase complex involved in cell cycle control; induced under hydroxyurea treatment
orf19.6146	CLG1	99	TM_2777	uptag	384_02_C08	ACTGTAGAGCGAGTGATACT			6299.2	Transcription is regulated upon yeast-hyphal switch
orf19.5021	PDX1	100	TM_0441	uptag	384_02_C09	ATGGTGCATGACCGGATATT			4736.4	Pyruvate dehydrogenase complex protein X, an essential component of the mitochondrial pyruvate dehydrogenase complex which is involved in the respiratory pathway; protein detected by mass spec in exponential and stationary phase cultures
orf19.1341	PRR2	58	TM_2930	uptag	384_02_C10	GCTGACTCTGAATCCTTATC			149.2	Predicted ORF in Assemblies 19, 20 and 21; mutation confers resistance to 5-fluorocytosine (5-FC)
orf19.3202		56	TM_0394	uptag	384_02_C11	ATACGACTTCAAGGGACGCC			7435.2	Protein not essential for viability
orf19.3934	CAR1	64	TM_2714	uptag	384_02_C12	CAGACTTTAGAATGTCCACC			1710.6	Transcription is regulated by Nrg1p, Mig1p, and Tup1p; shows colony morphology-related gene regulation by Ssn6p; alkaline upregulated; protein level decreased in stationary phase cultures
orf19.3649		100	TM_0411	uptag	384_02_C13	ATCACCTGGCAGATCGGATG			5945.4	Predicted ORF in Assemblies 19, 20 and 21
orf19.3415.1	RPL32	100	TM_2462	uptag	384_02_C14	CATTTGTAACCAGTTCGCTC			4249.6	Predicted ribosomal protein
orf19.5612	BMT4	100	TM_0432	uptag	384_02_C15	AGATGCTTCACAATTCCCGA			5199.6	Putative beta-mannosyltransferase, required for elongation of beta-mannose chains on the acid-labile fraction of cell wall phosphopeptidomannan; member of a 9-gene family; regulated by Tsa1p, Tsa1Bp
orf19.878	NBN1	100	TM_2434	uptag	384_02_C16	GACGGCACTTTGCACATCAT		no	42.8	Subunit of the NuA4 histone acetyltransferase complex; Plc1p-regulated
orf19.6375	RPS20	38	TM_0452	uptag	384_02_C17	TATGGTCACGGCACCTCATG		no	42.2	Putative ribosomal protein; genes encoding cytoplasmic ribosomal subunits, translation factors, and tRNA synthetases are downregulated upon phagocytosis by murine macrophage; transcription is positively regulated by Tbf1p
orf19.839		29	TM_2737	uptag	384_02_C18	TACTGCTTGAGAGCCTGGTT			5431.6	Predicted ORF in Assemblies 19, 20 and 21; induced by nitric oxide in yhb1 mutant; mutation confers hypersensitivity to aureobasidin A
orf19.1744	HEM4	28	TM_0472	uptag	384_02_C19	ACCGTGGATCGAGTTGTCTT			5132	Protein described as uroporphyrinogen III synthase; transcriptionally regulated by iron; expression greater in high iron or elevated CO2; alkaline downregulated
orf19.3140		89	TM_2683	uptag	384_02_C20	ATAGCTGAACCAGGCGTACC			1773.6	Predicted ORF in Assemblies 19, 20 and 21
orf19.5974	ATG9	90	TM_0445	uptag	384_02_C21	ATGAGTCGGTCCCACGTCTT		no	45.6	Protein similar to S. cerevisiae Atg9p, required for an early step in autophagy; required for cytoplasm to vacuole trafficking of Lap41p
orf19.2105		61	TM_2710	uptag	384_02_C22	AATTATTACGCGCCCAGCGG			3797.2	Predicted ORF in Assemblies 19, 20 and 21; possibly an essential gene, disruptants not obtained by UAU1 method
orf19.5762	PGA61	25	TM_0410	uptag	384_02_C23	ATCATTAGTGCAGATGCGTG			5116.4	Putative GPI-anchored protein of unknown function; possibly spurious ORF (Annotation Working Group prediction)
orf19.3437		55	TM_2546	uptag	384_02_C24	AATATGCACTAACGCCATGC			4250	Predicted ORF in Assemblies 19, 20 and 21
orf19.1402	CCT2	31	TM_2717	uptag	384_02_D01	TGATGTTCTCCACCGGACTG			6379.2	Predicted ORF in Assemblies 19, 20 and 21; protein detected by mass spec in exponential and stationary phase cultures
orf19.4584	PHO114	49	TM_2586	uptag	384_02_D02	AAGCTCTTCTAACGTCTGCG			5141	Acid phosphatase, transcriptionally activated by Mnl1p under weak acid stress
orf19.1027	PDR16	90	TM_2571	uptag	384_02_D03	TACGCAAATCAAGGTTAGCC		no	52	Phosphatidylinositol transfer protein; increased transcription correlates with CDR1 and CDR2 overexpression and azole resistance; induced by fluphenazine, 17-beta-estradiol, ethynyl estradiol, nitric oxide; farnesol-downregulated in biofilm
orf19.2074		100	TM_2600	uptag	384_02_D04	CAGACTACCTTACATATCGG			3312.8	Predicted ORF in Assemblies 19, 20 and 21
orf19.6322	ARD	100	TM_2705	uptag	384_02_D05	GCTAGGATCTAAGTACATGC			2785.4	D-arabitol dehydrogenase, NAD-dependent (ArDH); enzyme of D-arabitol and D-arabinose catabolism; D-arabitol is a marker for active infection in humans; has conserved YXXXK motif of short-chain alcohol-polyol-sugar dehydrogenases
orf19.4081		100	TM_2827	uptag	384_02_D06	TTTGCGTACTGAGGACCGCT			3497.4	Predicted ORF in Assemblies 19, 20 and 21
orf19.6726		100	TM_2525	uptag	384_02_D07	CATCCATGTGAATACAGAGC			4452.6	Predicted ORF in Assemblies 19, 20 and 21
orf19.4837		100	TM_2693	uptag	384_02_D08	TGCCCACATAGTGCAACATA			4700.2	Predicted ORF in Assemblies 19, 20 and 21
orf19.6752		100	TM_2725	uptag	384_02_D09	TCACCTACAGATGGGCGAAG			2659.6	Predicted ORF in Assemblies 19, 20 and 21
orf19.3756	CHR1	86	TM_2592	uptag	384_02_D10	AGAGTCCACTTCCCATAATG			6021.2	Predicted DEAD-box ATP-dependent RNA helicase, functional homolog of S. cerevisiae Rok1p
orf19.6462		87	TM_2898	uptag	384_02_D11	CACTCGGATTCAGTTCTAGT			7332.8	Predicted ORF in Assemblies 19, 20 and 21
orf19.3255		100	TM_2871	uptag	384_02_D12	ACTGCTAATACATCCTGAGC			2091	Transcription is regulated upon yeast-hyphal switch; possibly spurious ORF (Annotation Working Group prediction)
orf19.4306		71	TM_2685	uptag	384_02_D13	AAACCTTTAGGAGAGTCTGG			4417.4	Predicted ORF in Assemblies 19, 20 and 21
orf19.3229		32	TM_2552	uptag	384_02_D14	AGTATGCCTACATCCGGTCG			2742.6	Predicted ORF in Assemblies 19, 20 and 21
orf19.5034		79	TM_2875	uptag	384_02_D15	GAGACCGATTCATACCATTC			5935.8	Predicted ORF in Assemblies 19, 20 and 21
orf19.1440		100	TM_2708	uptag	384_02_D16	CCGCAGCTCTAATTGTTATC			4635	Predicted ORF in Assemblies 19, 20 and 21; possibly spurious ORF (Annotation Working Group prediction)
orf19.5006	GCV3	100	TM_2679	uptag	384_02_D17	AGGTCAGACAGCATTCGCTC			5745.8	Predicted ORF in Assemblies 19, 20 and 21; protein level decreased in stationary phase cultures
orf19.4602	MDH1-1	44	TM_2832	uptag	384_02_D18	TCAGGCGCAGAACTGTAGAC			3032.8	Predicted malate dehydrogenase; macrophage-induced protein
orf19.1896	SSC1	100	TM_2769	uptag	384_02_D19	GCCGACCTAATCTGTAATTC			5431	Heat shock protein; at yeast-form cell surface, not hyphae; antigenic; soluble in hyphae; Gcn4p-regulated; induced by amino acid starvation (3-aminotriazole) or upon adherence to polystyrene; macrophage-downregulated; possibly essential
orf19.4653		56	TM_2770	uptag	384_02_D20	CTGCGCCATCTTGTCTAAAT			3936.6	Transcriptionally regulated by iron; expression greater in low iron; similar to GPI-linked cell-wall proteins
orf19.1429	SOH1	98	TM_2594	uptag	384_02_D21	GTTTACCACTAATCGTCGTC			4074.4	Predicted ORF in Assemblies 19, 20 and 21; cell-cycle regulated periodic mRNA expression
orf19.725		100	TM_2408	uptag	384_02_D22	AGATTCACACCATGAGTCGC			3998.2	Predicted ORF in Assemblies 19, 20 and 21
orf19.4607		100	TM_2738	uptag	384_02_D23	CGCTCTATTACAATCCGGTA			5211.6	Predicted ORF in Assemblies 19, 20 and 21; hyphal induced
orf19.6862		100	TM_2741	uptag	384_02_D24	CGGACTACTTATCAGCTTTG			5218	Predicted ORF in Assemblies 19, 20 and 21; mutation confers hypersensitivity to 5-fluorocytosine (5-FC), 5-fluorouracil (5-FU), and tubercidin (7-deazaadenosine)
orf19.5357	AKL1	96	TM_0437	uptag	384_02_E01	GCCAGATCATCAATAGGCAC	no	no	67.2	Protein induced during the mating process
orf19.52		83	TM_2450	uptag	384_02_E02	GAAGATCGTCCAACAGCCTA			4615	Predicted ORF in Assemblies 19, 20 and 21
orf19.4791		90	TM_0430	uptag	384_02_E03	GGGCCGCGTAAACCATAACA			2666.6	Predicted ORF in Assemblies 19, 20 and 21
orf19.4133		79	TM_2785	uptag	384_02_E04	TCCATACCGATAAAGCTCGA		no	39.8	Predicted ORF in Assemblies 19, 20 and 21
orf19.6900		43	TM_0399	uptag	384_02_E05	ATCATCAGAGCAGGGCACAG		no	35	Predicted ORF in Assemblies 19, 20 and 21
orf19.4901		97	TM_2581	uptag	384_02_E06	CACGATTCAGCATCAGTTCG			5343	Predicted ORF in Assemblies 19, 20 and 21; merged with orf19.4902 in Assembly 21
orf19.3549	CDC21	100	TM_0390	uptag	384_02_E07	ACTCGACGATAACGTGCATC			5622	Predicted ORF in Assemblies 19, 20 and 21; flucytosine induced; transcription is downregulated in both intermediate and mature biofilms
orf19.9		33	TM_2680	uptag	384_02_E08	ATCAGGAGTCGTAATAGTCG			5517	Predicted ORF in Assemblies 19, 20 and 21; possibly spurious ORF (Annotation Working Group prediction)
orf19.6797		20	TM_0453	uptag	384_02_E09	TATCACCCGCGATCAGAGTG		no	42.8	Predicted ORF in Assemblies 19, 20 and 21
orf19.5963		81	TM_2672	uptag	384_02_E10	ACTGGGTACTCATGTTGGAT			4239.4	Predicted ORF in Assemblies 19, 20 and 21
orf19.6860		67	TM_0478	uptag	384_02_E11	GAGATCAGACTCCTACACAG		no	52.2	Predicted ORF in Assemblies 19, 20 and 21
orf19.7215		100	TM_2975	uptag	384_02_E12	CCTACAGAGCGATAATCATC			4903.2	Predicted ORF in Assemblies 19, 20 and 21
orf19.1363		70	TM_0386	uptag	384_02_E13	CATCGAGTCCAACTGATCTA		no	44	Predicted ORF in Assemblies 19, 20 and 21; Plc1p-regulated; transcriptionally activated by Mnl1p under weak acid stress
orf19.3622	ANP1	60	TM_3666	uptag	384_02_E14	TAGTACGTGCCACCCTTGTG	no	no	40.6	Putative mannosyltransferase of Golgi; member of Mnn9p family; similar to S. cerevisiae Anp1p; fungal-specific (no human or murine homolog)
orf19.1152		100	TM_0469	uptag	384_02_E15	GCACATGACGAAGCAGCTAC			5028.8	Predicted ORF in Assemblies 19, 20 and 21; regulated by Gcn2p and Gcn4p; induced in core stress response
orf19.6705		29	TM_2817	uptag	384_02_E16	GCTGTCCGAGAAGCACAAAC			4133.6	Putative guanyl nucleotide exchange factor with Sec7 domain, required for normal filamentous growth; transcriptionally regulated upon yeast-hyphal switch; filament induced; regulated by Nrg1p, Tup1p, Mob2p; mRNA binds to She3p
orf19.6160		74	TM_0406	uptag	384_02_E17	ATGCCCGAGTTGTCGCCATT		no	41.6	Predicted ORF in Assemblies 19, 20 and 21
orf19.3852		100	TM_2808	uptag	384_02_E18	ATATTAGGAGCACAGCCGCC			2438.8	Predicted ORF in Assemblies 19, 20 and 21
orf19.2808		48	TM_0458	uptag	384_02_E19	CAGCAGGTGAAACGATGCCA			1550.6	Predicted zinc-finger protein of unknown function, not essential for viability
orf19.7062	RPA135	59	TM_2882	uptag	384_02_E20	CACACTTGGCGAATGGTAGC		no	44.6	Predicted ORF in Assemblies 19, 20 and 21; decreased expression in response to prostaglandins
orf19.1618	GFA1	26	TM_0948	uptag	384_02_E21	CACGAGAACCACGATCTTTA			1054.4	Glucosamine-6-phosphate synthase; enzyme of chitin/hexosamine biosynthesis; homotetrameric; inhibited by UDP-GlcNAc, FMDP, N-acyl peptide, kanosamine-6-P; functional homolog of S. cerevisiae Gfa1p; growth-phase regulated; catalytic Cys
orf19.3836		100	TM_2754	uptag	384_02_E22	GACAGTACCACAAGGGTCCA			3788.4	Predicted ORF in Assemblies 19, 20 and 21
orf19.3440	FRP5	89	TM_0953	uptag	384_02_E23	GGATATGTTCCACAGCCTTC			4862.6	Predicted ORF in Assemblies 19, 20 and 21; flucytosine repressed
orf19.6169		100	TM_2671	uptag	384_02_E24	GACACTTCCAAATGCGGCAA			1427.4	Predicted ORF in Assemblies 19, 20 and 21; induced by Rgt1p
orf19.6408		54	TM_2605	uptag	384_02_F01	GATGCCCAGCGATCTTTACG			4852.2	Predicted ORF in Assemblies 19, 20 and 21; induced during planktonic growth
orf19.211		100	TM_2506	uptag	384_02_F02	TGATTCCCTCGACCGTGGTT			6247.4	Predicted ORF in Assemblies 19, 20 and 21
orf19.6434		51	TM_2666	uptag	384_02_F03	ATATGACCTACGCCATCGGG		no	37.2	Predicted ORF in Assemblies 19, 20 and 21
orf19.3664	HSP31	100	TM_2547	uptag	384_02_F04	CTAGACACCGTGGCACTAAT			7803.6	Protein repressed during the mating process
orf19.4958	ECM25	7	TM_2675	uptag	384_02_F05	TACACATTGACGAATACGCC			2689.6	Non-essential protein involved in cell morphogenesis; predicted ORF in Assemblies 19, 20 and 21
orf19.4374	PRP42	100	TM_2562	uptag	384_02_F06	GCGCTCACTTATACGACAAT			6096.6	Putative component of the U1 snRNP, involved in splicing; ortholog of S. cerevisiae PRP42; predicted ORF in Assemblies 19, 20 and 21
orf19.4383		72	TM_2921	uptag	384_02_F07	GCCCTGTAGTTCAATTTAGC			5659.6	Predicted ORF in Assemblies 19, 20 and 21
orf19.2333		73	TM_2512	uptag	384_02_F08	CCGGCGTACAAATGCGGAAA			6301.2	Predicted ORF in Assemblies 19, 20 and 21
orf19.4070		41	TM_2433	uptag	384_02_F09	AGATTAGTTCAAGCGCCCGC			3258.4	Predicted ORF in Assemblies 19, 20 and 21
orf19.2973		100	TM_2748	uptag	384_02_F10	CCTACGGAGGTCCATGTTTG			4643	Predicted ORF in Assemblies 19, 20 and 21
orf19.2527		83	TM_2815	uptag	384_02_F11	CCGGTCTCTTAATATGGACT			6134.6	Predicted ORF in Assemblies 19, 20 and 21; induced upon biofilm formation
orf19.5175		50	TM_2413	uptag	384_02_F12	CACTCTATGCAATTAAGGCC			5564.4	Predicted ORF in Assemblies 19, 20 and 21
orf19.4703		95	TM_2468	uptag	384_02_F13	GGACTACACTCTTCATAACG			3269.8	Predicted ORF in Assemblies 19, 20 and 21; has similarity to mutator-like element (MULE) transposase
orf19.5862		61	TM_2719	uptag	384_02_F14	GGGTCCTACCGCCTATATTT			5972	Protein described as related to arginases; downregulated upon adherence to polystyrene; regulated by Gcn2p and Gcn4p
orf19.3030		7	TM_2874	uptag	384_02_F15	CGATTCATTCGCATTGACTG			623.2	Predicted ORF in Assemblies 19, 20 and 21
orf19.3761	CDC54	66	TM_2477	uptag	384_02_F16	TGTCGCCAGACGAACCAAGA			3501.6	Transcription is regulated by Nrg1p and Mig1p; periodic mRNA expression, peak at cell-cycle M/G1 phase
orf19.7173		100	TM_2634	uptag	384_02_F17	AAGTATCTCTACACGCCGGG			4570.2	Predicted ORF in Assemblies 19, 20 and 21
orf19.2347	MNN2	33	TM_2789	uptag	384_02_F18	GCTCCGTTCAAACAGATCAA			6796.6	Alpha-1,2-mannosyltransferase; likely involved in iron utilization in the endocytosis pathway under iron-limiting conditions; similar to S. cerevisiae Mnn2p and Mnn5p; transposon mutation affects filamentous growth; filament induced
orf19.3376		100	TM_2424	uptag	384_02_F19	ATGAGAGCTTCCGAACCTCG			5444.2	Predicted ORF in Assemblies 19, 20 and 21
orf19.5657	SWI1	28	TM_2496	uptag	384_02_F20	GCGAGGTAGACATTAGATTC			2543	Protein involved in transcription regulation; ortholog of S. cerevisiae Swi1p, which is a subunit of the SWI/SNF chromatin remodeling complex; interacts with Snf2p; SWI/SNF complex is essential for hyphal growth and virulence
orf19.3792		100	TM_2840	uptag	384_02_F21	ATGCGTTCAGGCGGACCTTT			4383	Predicted ORF in Assemblies 19, 20 and 21
orf19.4115		100	TM_2863	uptag	384_02_F22	GCTATGCAGTAACTACCATC			2589.6	Predicted ORF in Assemblies 19, 20 and 21
orf19.3512		100	TM_2650	uptag	384_02_F23	AAGTCAGTCGAATGCCCTGC			6590.8	Predicted ORF in Assemblies 19, 20 and 21
orf19.6165	KGD1	100	TM_2447	uptag	384_02_F24	CCTGGTTGACAAGAACGAGA			6255.6	Protein described as 2-oxoglutarate dehydrogenase; regulated by Efg1p under yeast-form but not hyphal growth conditions; transcription is upregulated in an RHE model of oral candidiasis; detected by mass spec in stationary phase cultures
orf19.5665		100	TM_0867	uptag	384_02_G01	GGCCCGAGTACGAATAATAC		no	38.8	Predicted ORF in Assemblies 19, 20 and 21
orf19.1179		67	TM_2489	uptag	384_02_G02	GCTAGTGTCACAGTTTATGG			3626.6	Transcriptionally regulated by iron; expression greater in high iron; possibly subject to Kex2p processing
orf19.5231		100	TM_0865	uptag	384_02_G03	ATCCATCGTGGCTAAGCTGG			6722	Predicted ORF in Assemblies 19, 20 and 21
orf19.5828		67	TM_2828	uptag	384_02_G04	AAAGAGGAGGTCACCCACTC			2034	Predicted ORF in Assemblies 19, 20 and 21
orf19.7079		95	TM_0920	uptag	384_02_G05	ATCGCAGACCGCTATATCGG	no	no	41.6	Predicted ORF in Assemblies 19, 20 and 21
orf19.2611	MCM6	100	TM_2749	uptag	384_02_G06	CTCCTTACGCGGATGATGGT			3226.8	Protein described as part of MCM DNA replication initiation complex; mRNA expression, peak at cell-cycle M/G1 phase; regulated by tyrosol and cell density; repressed in response to alpha pheromone in SpiderM medium
orf19.2113		21	TM_0897	uptag	384_02_G07	AGACTTCGGTAGATCGCGTT			4676.6	Predicted ORF in Assemblies 19, 20 and 21
orf19.360	FUR4	60	TM_2814	uptag	384_02_G08	GCGGCATACAAACTTCTCAA			942.8	Predicted ORF in Assemblies 19, 20 and 21
orf19.2282		51	TM_0952	uptag	384_02_G09	CATAGCGATGGACAGTCTAG		no	40.2	Predicted ORF in Assemblies 19, 20 and 21
orf19.6676		100	TM_2932	uptag	384_02_G10	CAACCCACCGTGTAATTGAG			3657	Predicted ORF in Assemblies 19, 20 and 21
orf19.5628		88	TM_0887	uptag	384_02_G11	GCCCAGTTACAGGAAAGATC		no	40.6	Predicted ORF in Assemblies 19, 20 and 21; possibly an essential gene, disruptants not obtained by UAU1 method
orf19.478		66	TM_2576	uptag	384_02_G12	TGACCCAAGCTAGTCCAATA			3846.6	Predicted ORF in Assemblies 19, 20 and 21
orf19.6065		94	TM_0866	uptag	384_02_G13	GCATGGTGCATAATGTGTTC		no	50.6	Gene transcription regulated by Mig1p and Tup1p; amphotericin B, caspofungin repressed; protein detected by mass spec in exponential and stationary phase cultures
orf19.1413	YFH1	89	TM_2484	uptag	384_02_G14	GGCACTTGCGTCCATAGCAT			3542.8	Frataxin; homolog of S. cerevisiae Yfh1p, mammalian frataxin; may be required for iron storage or delivery; role in oxidative stress resistance; transcription regulated by Nrg1p, repressed if iron absent, induced by macrophage interaction
orf19.3350	MRP20	45	TM_0892	uptag	384_02_G15	ATCTGAGTCGAGAGTTGTCT		no	54.8	Protein described as component of mitochondrial ribosome; decreased expression in hyphae compared to yeast-form cells
orf19.2261		100	TM_2813	uptag	384_02_G16	AAGTCCTACTACCGTGTCTT			6755.2	Predicted ORF in Assemblies 19, 20 and 21
orf19.4836	URA1	61	TM_0877	uptag	384_02_G17	GCAGCCCTATAACATGATAC		no	48.6	Dihydroorotate dehydrogenase (DHODH); enzyme of de novo pyrimidine biosynthesis; putative bipartite mitochondrial targeting motif, membrane spanning region; transcription is regulated upon yeast-hyphal switch, or by Nrg1p, Mig1p, Tup1p
orf19.448		58	TM_2707	uptag	384_02_G18	ACGATGTGGAAATCTGCTCA			2201.2	Predicted ORF in Assemblies 19, 20 and 21
orf19.6987	DNM1	83	TM_0919	uptag	384_02_G19	AATACTCTGGGAACAGGCGC		no	47.2	Putative protein of unknown function; ; transcription is upregulated in an RHE model of oral candidiasis; transcription is regulated by Nrg1p, Mig1p, and Tup1p
orf19.3721		70	TM_2734	uptag	384_02_G20	GGCAATTCCAAATCGTCCAA			4874.6	Predicted ORF in Assemblies 19, 20 and 21
orf19.6681		82	TM_0930	uptag	384_02_G21	AGGAACCCAGTTTGACGAAG		no	49.2	Predicted ORF in Assemblies 19, 20 and 21
orf19.2402	SSU72	100	TM_2602	uptag	384_02_G22	GCTCGCTAGATTGAGAGAAT			3024.8	Predicted ORF in Assemblies 19, 20 and 21
orf19.5751	ORM1	11	TM_0927	uptag	384_02_G23	ACACCTGATTCACAGTGGCG		no	49.8	Predicted ORF in Assemblies 19, 20 and 21; mutation confers hypersensitivity to aureobasidin A
orf19.6710	UTP9	90	TM_2866	uptag	384_02_G24	GAGCTGAGTGAATCTTTCTC			5297.4	Predicted ORF in Assemblies 19, 20 and 21; decreased expression observed in an ssr1 homozygous null mutant; decreased expression in response to prostaglandins; physically interacts with TAP-tagged Nop1p
orf19.2694	TYS1	100	TM_2739	uptag	384_02_H01	GGCGTCACTAAATCCAATCA			7613.8	Putative tRNA-Tyr synthetase; genes encoding ribosomal subunits, translation factors, and tRNA synthetases are downregulated upon phagocytosis by murine macrophage; protein detected by mass spec in stationary phase cultures
orf19.1281		100	TM_2463	uptag	384_02_H02	ATACATCTAACATCGACGGC			3622.4	Predicted ORF in Assemblies 19, 20 and 21
orf19.1163		61	TM_2480	uptag	384_02_H03	GGCTTAACACTACATACAGC		no	53.2	Predicted ORF in Assemblies 19, 20 and 21
orf19.7077		72	TM_2534	uptag	384_02_H04	ATGGTAGCTCGCCCACAGTT			3842.2	Protein with similarity to ferric reductases; transcription is activated by Mac1p under copper starvation; Plc1p-regulated; transcription is negatively regulated by Rim101p
orf19.6126	KGD2	27	TM_2751	uptag	384_02_H05	GCCTTACTTCTAATGACTCG			4092.8	Protein described as dihydrolipoamide S-succinyltransferase; transcriptionally regulated by iron; expression greater in high iron
orf19.123	RCN1	100	TM_2694	uptag	384_02_H06	CGCGGCGTAGTTATATCATT			5031.2	Protein involved in calcineurin-dependent signaling that controls stress response and virulence; inhibits calcineurin function
orf19.2471	GIM5	63	TM_2780	uptag	384_02_H07	GCCATGCCTAAATTGCTTCA			4540.4	Predicted ORF in Assemblies 19, 20 and 21; macrophage/pseudohyphal-repressed gene and macrophage-induced protein
orf19.2472		100	TM_2441	uptag	384_02_H08	CCCAACCGTCTGTTAATTTG			3999.2	Predicted ORF in Assemblies 19, 20 and 21
orf19.4448	SOG2	82	TM_2798	uptag	384_02_H09	CCAGTATCCCAAGAGTTTGA			3717.4	Leucine-rich-repeat domain protein of RAM cell wall integrity signaling network; role in cell separation, azole sensitivity; required for hyphal growth; lacks orthologs in higher eukaryotes
orf19.5537		100	TM_2557	uptag	384_02_H10	TTGCACCACAAACGTGTCAA			3997	Putative protein of unknown function; mRNA binds to She3p; predicted ORF in Assemblies 19, 20 and 21
orf19.7487		88	TM_2503	uptag	384_02_H11	AGCGATAGTGGTGTCCATTT			3726.2	Predicted ORF in Assemblies 19, 20 and 21
orf19.6741		100	TM_2802	uptag	384_02_H12	AGACCTTACTGTCATCGGTT			5148.8	Predicted ORF in Assemblies 19, 20 and 21; regulated by Nrg1p, Tup1p
orf19.4199		100	TM_2658	uptag	384_02_H13	CTTCACGTCAGATGAGTTGG			3364.2	Predicted ORF in Assemblies 19, 20 and 21
orf19.1802		100	TM_2438	uptag	384_02_H14	GCCTATCAGCCAAGTCTATA			1829.2	Predicted ORF in Assemblies 19, 20 and 21; decreased expression in response to prostaglandins
orf19.1866		100	TM_2722	uptag	384_02_H15	GCCACTGTATTAAGATAGCG			4699.4	Predicted ORF in Assemblies 19, 20 and 21
orf19.2574		98	TM_2687	uptag	384_02_H16	CCAGGTATGAAACGCGATCA			3532.6	Predicted ORF in Assemblies 19, 20 and 21
orf19.6487		100	TM_2911	uptag	384_02_H17	ATAAGCCTACTGAGTCGCAT			2610	Predicted ORF in Assemblies 19, 20 and 21
orf19.4728		100	TM_2551	uptag	384_02_H18	AAAGCGTGTTCAAGCGATGC			5550.4	Predicted ORF in Assemblies 19, 20 and 21
orf19.1506		75	TM_2618	uptag	384_02_H19	AATGTACTGTAAGTCCGGCG			5428	Predicted ORF in Assemblies 19, 20 and 21; possibly spurious ORF (Annotation Working Group prediction)
orf19.7425		59	TM_2475	uptag	384_02_H20	ATGTACTCGGTCACCTCGGT			3452.8	Predicted ORF in Assemblies 19, 20 and 21
orf19.5553		87	TM_2765	uptag	384_02_H21	AACTCTCGTGAATCGTTGTC			2686	Predicted ORF in Assemblies 19, 20 and 21
orf19.6928	SAP9	43	TM_2791	uptag	384_02_H22	TGCTCCATGCAAGCCAAATA			4995.8	Secreted aspartyl proteinase; roles in adhesion, cell surface integrity; induced by antifungal drugs, stationary phase, or in white-phase cells; farnesol-downregulated in biofilm; autocatalytic processing; GPI-anchor; N-glycosylated
orf19.4517		73	TM_2860	uptag	384_02_H23	GCTGCGGCTAAACCAGAACA			1754.2	Predicted ORF in Assemblies 19, 20 and 21
orf19.4637		72	TM_2479	uptag	384_02_H24	TTCTACATACCGGCATACAG			5247.4	Predicted ORF in Assemblies 19, 20 and 21
orf19.95		11	TM_0242	uptag	384_02_I01	ATCCGATACATCCGCTGAAG		no	74	Predicted ORF in Assemblies 19, 20 and 21
orf19.5841		100	TM_2556	uptag	384_02_I02	AGGCATCTCACATACTGTTC			4405.2	Predicted ORF in Assemblies 19, 20 and 21; possibly spurious ORF (Annotation Working Group prediction)
orf19.1767		100	TM_0286	uptag	384_02_I03	CCGACACTGTGAACATATAC			4897	Predicted ORF in Assemblies 19, 20 and 21
orf19.3629	DSE1	100	TM_2519	uptag	384_02_I04	GCCGCATAGATATTGGAAAC			4609.8	Predicted cell wall protein; transcription is decreased in mutant lacking ACE2; periodic mRNA expression, peak at cell-cycle M/G1 phase; possibly an essential gene, disruptants not obtained by UAU1 method
orf19.926	EXO1	54	TM_0896	uptag	384_02_I05	ATAAAGCACTGTGAAGCCTC			3590.6	Predicted ORF in Assemblies 19, 20 and 21; cell-cycle regulated periodic mRNA expression
orf19.7043		100	TM_2807	uptag	384_02_I06	AAGAGTCATTAACACCTCGC			3880	Predicted ORF in Assemblies 19, 20 and 21
orf19.6585		100	TM_0209	uptag	384_02_I07	GGGCGTCCAACAATGCACAA			4783.2	Predicted ORF in Assemblies 19, 20 and 21
orf19.6257	GLT1	70	TM_2736	uptag	384_02_I08	AACCCTCTTAAAGTCCGGGA			2459.8	Putative glutamate synthase; alkaline downregulated; transcription is downregulated in both intermediate and mature biofilms
orf19.5682		92	TM_0926	uptag	384_02_I09	TAACTAGCACGATCCACGAG		no	53	Predicted ORF in Assemblies 19, 20 and 21
orf19.3265	TRM1	100	TM_2524	uptag	384_02_I10	TGTCGAGGCTACCGTACCTT		no	44.2	Protein described as an N2,N2-dimethylguanine tRNA methyltransferase; induced upon adherence to polystyrene
orf19.2898		100	TM_0206	uptag	384_02_I11	AGAGCACTTGAATCCACTGC		no	56	Predicted ORF in Assemblies 19, 20 and 21
orf19.3363	VTC4	74	TM_2558	uptag	384_02_I12	GGCTTCAGAACAACCTCTAA			5433	Protein described as polyphosphate synthetase; decreased expression in hyphae compared to yeast-form cells; fungal-specific (no human or murine homolog); virulence-group-correlated expression
orf19.5996.1	RPS19A	100	TM_0954	uptag	384_02_I13	GTATGGACCCTGTCGCACTT		no	57.6	Putative ribosomal protein; ORF Predicted by Annotation Working Group; protein level decreased in stationary phase cultures
orf19.89		100	TM_2795	uptag	384_02_I14	GCGAGTTCAACACATTGCTA			4411.4	Predicted ORF in Assemblies 19, 20 and 21
orf19.4110		69	TM_0922	uptag	384_02_I15	GCCTGTATGAAAGCACACCA		no	40.4	Predicted ORF in Assemblies 19, 20 and 21
orf19.7013		81	TM_2464	uptag	384_02_I16	TCATGCTGGTCAGGGCTCTT			4787	Predicted ORF in Assemblies 19, 20 and 21
orf19.6078	POL93	54	TM_0945	uptag	384_02_I17	CCAGGAAGGCCAAGCATTGA			2512.2	Predicted ORF in retrotransposon Tca8 with similarity to the Pol region of retrotransposons encoding reverse transcriptase, protease and integrase; downregulated in response to ciclopirox olamine; induced upon biofilm formation
orf19.1509	ROD1	100	TM_2595	uptag	384_02_I18	GCACCAGTAGTCAACTTTAC			5055	Protein not essential for viability; similar to S. cerevisiae Rod1p, which is a membrane protein with a role in drug tolerance; repressed by Rgt1p
orf19.1232	VRG4	32	TM_0946	uptag	384_02_I19	GAGATCCCATAATCATCAGC		no	61.8	GDP-mannose transporter; essential; required for glycosylation, hyphal growth; functional homolog of S. cerevisiae Vrg4p, which imports GDP-mannose from cytoplasm to Golgi for protein and lipid mannosylation; no mammalian homolog
orf19.5921		13	TM_2474	uptag	384_02_I20	GATCTCTATACACTTAGCCG			5985.2	Predicted ORF in Assemblies 19, 20 and 21
orf19.6899		73	TM_0924	uptag	384_02_I21	ACATTCTGTCAAGCGTGTCC		no	72.8	Predicted ORF in Assemblies 19, 20 and 21; mutation confers hypersensitivity to toxic ergosterol analog
orf19.5732	NOG2	100	TM_2743	uptag	384_02_I22	AATTATTGTCAAGCCTCGCC			3572.4	Predicted ORF in Assemblies 19, 20 and 21; decreased expression in response to prostaglandins
orf19.4264		100	TM_0875	uptag	384_02_I23	AACATTGGGAAAGCCGCGCA		no	86.4	Predicted ORF in Assemblies 19, 20 and 21
orf19.1254	SEC23	75	TM_2643	uptag	384_02_I24	CTCAGTCAGCTCTGCATGAT			3484	Transcription is regulated upon yeast-hyphal switch
orf19.2613	ECM4	75	TM_2970	uptag	384_02_J01	CCTCTACTCTAAGCTATGAG		no	48.4	Protein similar to S. cerevisiae Ecm4p; transcription is regulated by Nrg1p and Tup1p; induced in core stress response or in cyr1 or ras1 homozygous null mutant (yeast-form or hyphal cells); transposon mutation affects filamentous growth
orf19.2322.3		84	TM_2686	uptag	384_02_J02	TCCAGGCATATCCAGAGCAG			1711	ORF Predicted by Annotation Working Group
orf19.2087	SAS2	100	TM_2435	uptag	384_02_J03	TCATTGCTGGCAGTGTAGCT			4278.2	Predicted ORF in Assemblies 19, 20 and 21
orf19.5422		100	TM_2684	uptag	384_02_J04	GTACTTAGTCAATTCGTCCC			5989.8	Predicted ORF in Assemblies 19, 20 and 21; possibly spurious ORF (Annotation Working Group prediction)
orf19.2879	IFF5	90	TM_2553	uptag	384_02_J05	AGATGAACCAACCCGGTGCA			3331.4	Putative GPI-anchored protein of unknown function; possibly an essential gene, disruptants not obtained by UAU1 method
orf19.1426		98	TM_2631	uptag	384_02_J06	GGTACTGAACCATAAGCACC			5570.2	Predicted ORF in Assemblies 19, 20 and 21
orf19.3218		100	TM_2883	uptag	384_02_J07	GCATTTCAGATAATCCGCTC			2421	Putative multidrug resistance protein; upregulated by Efg1p
orf19.3680	2010-09-07	76	TM_2542	uptag	384_02_J08	GACTCTACGATACGTCGCTG			5654	Septin, required for wild-type invasive growth in vitro but not required for virulence in a mouse model of systemic infection; localizes to hyphal septum or bud neck; Asn-rich; aberrant gel mobility
orf19.4366		86	TM_2695	uptag	384_02_J09	GCACCCTTAACATTTGATGC			3391	Predicted ORF in Assemblies 19, 20 and 21
orf19.2237.1		93	TM_2549	uptag	384_02_J10	GCCGATTTACCAACGTCATA			4387.4	Predicted ORF in Assembly 20 and 21; gene has intron
orf19.3631		69	TM_2787	uptag	384_02_J11	GCCTAGCCGACAATGCAAGA			5705.4	Predicted ORF in Assemblies 19, 20 and 21; possibly spurious ORF (Annotation Working Group prediction)
orf19.3455		62	TM_2622	uptag	384_02_J12	GCCTGTATAGTAGCGTATGT			3639.2	Predicted ORF in Assemblies 19, 20 and 21; possibly an essential gene, disruptants not obtained by UAU1 method
orf19.4436		100	TM_2856	uptag	384_02_J13	TAATCCACACCAGAGGTTAC			6644.2	Predicted ORF in Assemblies 19, 20 and 21
orf19.849		45	TM_2822	uptag	384_02_J14	TAATCTCATCGAACCGGAGC		no	48.8	Predicted ORF in Assemblies 19, 20 and 21
orf19.6142		76	TM_2691	uptag	384_02_J15	ACATGACGAGAACTCTGCAC			6637.2	Predicted ORF in Assemblies 19, 20 and 21
orf19.3938		100	TM_2401	uptag	384_02_J16	CCCGTATGTTACAGTTCACT			5264	Predicted ORF in Assemblies 19, 20 and 21; mutation confers hypersensitivity to 5-fluorocytosine (5-FC), 5-fluorouracil (5-FU), and tubercidin (7-deazaadenosine)
orf19.2138	ILS1	100	TM_2861	uptag	384_02_J17	AATTAGCACTGACGGCCTCG			3777.4	Protein similar to isoleucyl-tRNA synthetase, the target of drugs including the cyclic beta-amino acid icofungipen/PLD-118/BAY-10-8888 and mupirocin; detected by mass spec in exponential and stationary phase cultures
orf19.6230		38	TM_2574	uptag	384_02_J18	GCCGACCTGATCTACTATAT			5873.2	Predicted ORF in Assemblies 19, 20 and 21
orf19.4506	LYS22	100	TM_2676	uptag	384_02_J19	CCCAAGGGCAAATTGTGCAA			2619.6	Putative homocitrate synthase; fungal-specific (no human or murine homolog); repressed by nitric oxide; protein level decreased in stationary phase cultures
orf19.5920		100	TM_2688	uptag	384_02_J20	ACCCGAGGAGCGTTAGACTT			3979.2	Predicted ORF in Assemblies 19, 20 and 21; possibly spurious ORF (Annotation Working Group prediction)
orf19.6402	CYS3	100	TM_2529	uptag	384_02_J21	GGTTTATCCCAATCGACCTA			4405.4	Predicted enzyme of sulfur amino acid biosynthesis; upregulated in biofilm; alkaline upregulated; amphotericin B induced; possibly adherence-induced; induced by heavy metal (cadmium) stress, oxidative stress (via Cap1p); Hog1p regulated
orf19.6602		48	TM_2560	uptag	384_02_J22	CCACGATCATCATGCAGGAG			4556.2	Predicted ORF in Assemblies 19, 20 and 21
orf19.4781	GRP1	100	TM_2873	uptag	384_02_J23	GACCACCCTAGATATTTGTC			5726.6	Protein similar to dihydroflavonol-4-reductases
orf19.5793	PR26	34	TM_2766	uptag	384_02_J24	ACTGGACGACTAGGCTATAT			5505.4	Protein with similarity to proteasomal 26S regulatory subunit of S. cerevisiae, H. sapiens, Methanobacterium thermoautotrophicum (Archaebacterium)
orf19.1669	AFG3	90	TM_0928	uptag	384_02_K01	AGCCGTGACGTTATCGACTT		no	38.2	Protein likely to be essential for growth, based on an insertional mutagenesis strategy; similar to S. cerevisiae Afg3p, which is a subunit of the mitochondrial inner membrane m-AAA protease
orf19.5947	SEC7	69	TM_2612	uptag	384_02_K02	TCGCCCTAGAAACACGGGAA			5548.8	Predicted ORF in Assemblies 19, 20 and 21; mutation confers hypersensitivity to Brefeldin A; caspofungin repressed
orf19.1361		85	TM_0940	uptag	384_02_K03	CCGTGATACAAAGCGATGCA	no	no	61.6	Predicted ORF in Assemblies 19, 20 and 21
orf19.829	SCH9	89	TM_2582	uptag	384_02_K04	CTAGGTCCACTGTCTCGAAT			3140.4	Protein required for chlamydospore formation and for embedded hyphal growth, not essential for viability; similar to S. cerevisiae Sch9p protein kinase involved in growth control
orf19.3329		15	TM_0891	uptag	384_02_K05	ATGAGGTATCCCATGCACCG			5578.2	Predicted ORF in Assemblies 19, 20 and 21
orf19.7128	SYS1	100	TM_2635	uptag	384_02_K06	CCTACTTAGTTAGCACTGTG			1589.4	Predicted ORF in Assemblies 19, 20 and 21; transcription is regulated by Mig1p
orf19.6132		98	TM_0942	uptag	384_02_K07	GAGGTAAGCAGATGTCATTC		no	57.6	Predicted ORF in Assemblies 19, 20 and 21; possibly spurious ORF (Annotation Working Group prediction)
orf19.7662		50	TM_2596	uptag	384_02_K08	AGTAGCATAGTACCTAGTGG			6199.8	Predicted ORF in Assemblies 19, 20 and 21
orf19.3062		80	TM_0918	uptag	384_02_K09	AGATCATGTCAACTAAGCCC		no	36	Predicted ORF in Assemblies 19, 20 and 21
orf19.2417	SMC5	67	TM_2641	uptag	384_02_K10	GCGCTATAACTTAACAGACC			4801	Predicted ORF in Assemblies 19, 20 and 21; similar to S. cerevisiae Yol034wp, which is involved in DNA repair; transposon mutation affects filamentous growth
orf19.7448	LYS9	84	TM_0939	uptag	384_02_K11	GACTACACCGAATCTGATAC		no	49	Putative enzyme of lysine biosynthesis; soluble protein in hyphae; amphotericin B repressed; Gcn4p-regulated; shows colony morphology-related gene regulation by Ssn6p
orf19.3727	PHO112	97	TM_2526	uptag	384_02_K12	TATTATTGCCGCAGCAGCCG			2272	Protein described as a constitutive acid phosphatase; transcription is negatively regulated by Rim101p; DTT-extractable; N-glycosylated; possibly an essential gene, disruptants not obtained by UAU1 method
orf19.6482		100	TM_0904	uptag	384_02_K13	CATATACCGCAATGGAGCTA		no	60.4	Predicted ORF in Assemblies 19, 20 and 21; induced by nitric oxide in yhb1 mutant; possibly spurious ORF (Annotation Working Group prediction)
orf19.811		55	TM_2800	uptag	384_02_K14	AGCAGAGCACCAGTCTAATC			3057.2	Protein not essential for viability
orf19.3690.2		20	TM_0871	uptag	384_02_K15	GCCTCACTATTCACGTTATG			4828	ORF Predicted by Annotation Working Group
orf19.7052		76	TM_2913	uptag	384_02_K16	GCCACTTAGAAATTAGCCCA			2753.4	Predicted ORF in Assemblies 19, 20 and 21; possibly an essential gene, disruptants not obtained by UAU1 method
orf19.6883		100	TM_0890	uptag	384_02_K17	AAGAGCCTCACAAGCGTGCA		no	45.4	Predicted ORF in Assemblies 19, 20 and 21
orf19.352		41	TM_2407	uptag	384_02_K18	TCAGGATGTCTCAGTACGGT			3707.6	Predicted ORF in Assemblies 19, 20 and 21
orf19.7326		90	TM_0949	uptag	384_02_K19	CGATGCAGGTTATAGACGAT		no	38.2	Predicted ORF in Assemblies 19, 20 and 21
orf19.3798		100	TM_2823	uptag	384_02_K20	CATATCCACTAAGGTTGCTC			6191.8	Predicted ORF in Assemblies 19, 20 and 21
orf19.2007		41	TM_0938	uptag	384_02_K21	TCGCAAGCAAGAGATGTTCA		no	55.8	Predicted ORF in Assemblies 19, 20 and 21
orf19.1774		100	TM_2457	uptag	384_02_K22	GCTCTCCGTAAACGCAAAGA			3669.4	Predicted ORF in Assemblies 19, 20 and 21; transcription is upregulated in an RHE model of oral candidiasis; virulence-group-correlated expression
orf19.3610		51	TM_0933	uptag	384_02_K23	ACGGCATCTATCATTAGGTG			6501.6	Predicted ORF in Assemblies 19, 20 and 21; upregulation correlates with clinical development of fluconazole resistance
orf19.2608	ADH5	100	TM_2647	uptag	384_02_K24	TCGAACAAACGAGCTGGTAC			5242.6	Putative alcohol dehydrogenase; soluble protein in hyphae; expression is regulated upon white-opaque switching; fluconazole-induced; antigenic during murine systemic infection; regulated by Nrg1p, Tup1p; macrophage-downregulated protein
orf19.4371	TAL1	100	TM_2566	uptag	384_02_L01	TTACTGACGACATCGCGTGC			9541.2	Predicted ORF in Assemblies 19, 20 and 21; biofilm induced; oxidative stress-induced via Cap1p; induced by nitric oxide in yhb1 mutant; protein detected by mass spec in exponential and stationary phase cultures
orf19.873.1	COX6	100	TM_2837	uptag	384_02_L02	CCTAGAACAGTCCGTTAAAC			4311	Flucytosine induced
orf19.3522		100	TM_2610	uptag	384_02_L03	TCATCCCAGTGTGTCGAACG			8956.6	Predicted ORF in Assemblies 19, 20 and 21; transcription is downregulated in response to treatment with ciclopirox olamine
orf19.6665		74	TM_2818	uptag	384_02_L04	GTGCTCTCAATAAAGCCACA			6139	Predicted ORF in Assemblies 19, 20 and 21
orf19.2831	RPC31	96	TM_2843	uptag	384_02_L05	CCGTTAAGCCCATTGTAGAG			5788.8	Predicted ORF in Assemblies 19, 20 and 21; repressed by nitric oxide; induced during infection of murine kidney, compared to growth in vitro; has murine homolog
orf19.4918		99	TM_2428	uptag	384_02_L06	GTGAACATTCCACAAGCTCA			7355.6	Predicted ORF in Assemblies 19, 20 and 21
orf19.4002	DUN1	65	TM_2498	uptag	384_02_L07	AAGTCTGTCCAACATTGCAC			4445.2	Protein similar to S. cerevisiae Dun1p, which is a serine-threonine protein kinase involved in DNA damage cell-cycle checkpoint; induced under Cdc5p depletion
orf19.5980		27	TM_2801	uptag	384_02_L08	ATCTCATGTCCAGCGAGTGG			6119	Predicted ORF in Assemblies 19, 20 and 21
orf19.3365	DAO2	100	TM_2590	uptag	384_02_L09	GCTCCCACAGTAAGTTAAAC			4088.4	Putative D-amino acid oxidase
orf19.6077		100	TM_2645	uptag	384_02_L10	TAGTGAGTGCCACACGTCTC			2757.8	Predicted ORF in Assemblies 19, 20 and 21; shows colony morphology-related gene regulation by Ssn6p
orf19.7481	MDH1	60	TM_2744	uptag	384_02_L11	GATTACTAGCCACCGATACG			3318.8	Protein described as malate dehydrogenase, mitochondrial; transcription regulated by Mig1p and Tup1p, white-opaque switching; induced in high iron, biofilm; regulated upon phagocytosis; antigenic during murine or human infection
orf19.6749	KRS1	98	TM_2682	uptag	384_02_L12	TCCCATACGACAAGTTGAGA			4739.6	Putative tRNA-Lys synthetase; genes encoding ribosomal subunits, translation factors, and tRNA synthetases are downregulated upon phagocytosis by murine macrophages; protein detected by mass spec in stationary phase cultures
orf19.3197	PAP1	44	TM_2924	uptag	384_02_L13	AAGCCGTTCGCATTCAGACT			6584.4	Poly(A) polymerase, likely involved in mRNA polyadenylation; PAP is inhibited by parnafungin antifungals; gene is located within the MTLa mating-type-like locus
orf19.5639	HIS4	39	TM_2829	uptag	384_02_L14	GCATTACTCACAAGTCTGCA			5972	Multifunctional enzyme that catalyzes three steps of histidine biosynthesis, with phosphoribosyl-AMP cyclohydrolase, phosphoribosyl-ATP diphosphatase, and histidinol dehydrogenase activities; required for wild-type adhesion to human calls
orf19.6581		80	TM_2670	uptag	384_02_L15	GCGCTCGATATAACTTCATC			3911.4	Predicted ORF in Assemblies 19, 20 and 21
orf19.2923		58	TM_2915	uptag	384_02_L16	ACGCTCGTATCACTGGTTAT			1928.2	Predicted membrane transporter, member of the drug:proton antiporter (14 spanner) (DHA2) family, major facilitator superfamily (MFS); transcription is induced in response to alpha pheromone in SpiderM medium
orf19.3210		100	TM_2606	uptag	384_02_L17	AGAGCTTGTCAACCTAGCGC			5423.6	Predicted ORF in Assemblies 19, 20 and 21; Plc1p-regulated; possibly spurious ORF (Annotation Working Group prediction)
orf19.3593	RPT6	84	TM_2956	uptag	384_02_L18	GGGACATAGACATTCATACC			4114.4	Predicted ORF in Assemblies 19, 20 and 21; transcription is regulated by Mig1p; regulated by Gcn2p and Gcn4p
orf19.5551	MIF2	99	TM_2521	uptag	384_02_L19	ACGAGACCATAAGTTCTTCC			3854.8	Centromere-associated protein; similar to CENP-C proteins; Cse4p and Mif2p colocalize at C. albicans centromeres
orf19.792		100	TM_2495	uptag	384_02_L20	ACTCGACGCTCATTAGGTCT			4506.2	Predicted ORF in Assemblies 19, 20 and 21
orf19.1799		100	TM_2696	uptag	384_02_L21	ACGTCGCGTAGATTATAGGT			5700.4	Putative general amino acid permease; fungal-specific (no human or murine homolog)
orf19.290	KRE5	100	TM_2593	uptag	384_02_L22	GACGATCAATGTCTTCCAAC			5846.6	Predicted UDP-glucose:glycoprotein glucosyltransferase; required for wild-type 1,6-beta-D-glucan biosynthesis, hyphal growth, and virulence in mouse IV infection; production in S. cerevisiae partially complements defects of a kre5 mutant
orf19.3284		100	TM_2782	uptag	384_02_L23	TATAGCCGCGTCCACTGTTG			2512.6	ORF Predicted by Annotation Working Group
orf19.1515	CHT4	100	TM_2573	uptag	384_02_L24	GCGCTAACCTTTCAGAATAC			3305.2	Chitinase; similar to S. cerevisiae sporulation-specific Cts2p; functionally complements A. gossypii cts2 mutant sporulation defect; homozygous null mutation causes no obvious defects; transcription decreases upon yeast-to-hyphal switch
orf19.5770	OPT8	100	TM_0901	uptag	384_02_M01	GAGCTGAACTAATAGCGAGC		no	79.2	Possible oligopeptide transporter; similar to Opt1p and to S. cerevisiae Ygl114wp, but not other OPTs; induced by nitric oxide, amphotericin B; expression of OPT6, -7, or -8 does not suppress defect of mutant lacking Opt1p, Opt2p, and Opt3p
orf19.6692	MNN7	81	TM_2862	uptag	384_02_M02	TCTCATCCGAGGAGTGACTG			4754.4	Protein described as mannosyltransferase; identified in detergent-resistant membrane fraction (possible lipid raft component); predicted N-terminal acetylation and transmembrane helix
orf19.4239		89	TM_0878	uptag	384_02_M03	TATGGCACGGCAGACATTCC		no	44.4	Predicted ORF in Assemblies 19, 20 and 21; possibly spurious ORF (Annotation Working Group prediction)
orf19.4795		34	TM_2555	uptag	384_02_M04	AAGCCTGCATTCACATTCAG			4795.4	Predicted ORF in Assemblies 19, 20 and 21
orf19.728	TSC11	52	TM_0943	uptag	384_02_M05	ACAGTCTTGTAATCTGCTGG		no	58.4	Protein similar to S. cerevisiae Tsc11p which is involved in sphingolipid biosynthesis; transposon mutation affects filamentous growth
orf19.5499		84	TM_2497	uptag	384_02_M06	ATAGTTTGCCACACTTCCAG			2903	Predicted ORF in Assemblies 19, 20 and 21
orf19.922	ERG11	55	TM_0935	uptag	384_02_M07	CCGACAGCTATATGACTAAG		no	67.2	Lanosterol 14-alpha-demethylase, member of cytochrome P450 family that functions in ergosterol biosynthesis; target of azole antifungals; may contribute to drug resistance; azole- or biofilm-induced; subject to hypoxic regulation
orf19.6829		98	TM_2426	uptag	384_02_M08	AGGCTTAGACTACTCCTCAT			7202.8	Predicted ORF in Assemblies 19, 20 and 21; possibly an essential gene, disruptants not obtained by UAU1 method
orf19.7475	PHO81	100	TM_0913	uptag	384_02_M09	AGCTGACCTCTATATGCCTT		no	54.6	Predicted ORF in Assemblies 19, 20 and 21; possibly adherence-induced
orf19.6028	HGC1	96	TM_2545	uptag	384_02_M10	CAGCTCTATCCATTAGTGTG			2249.8	Hypha-specific G1 cyclin-related protein involved in regulation of hyphal morphogenesis; Cdc28p-Hgc1p maintains Cdc11p S394 phosphorylation during hyphal growth; required for virulence in mouse model; regulated by Nrg1p, Tup1p, farnesol
orf19.2517		62	TM_0937	uptag	384_02_M11	CCATCATCGGTAATAGCTCG		no	38	Predicted membrane transporter, member of the drug:proton antiporter (12 spanner) (DHA1) family, major facilitator superfamily (MFS)
orf19.6680	FGR27	100	TM_2783	uptag	384_02_M12	AGATGACCGGAACTTCGTCC			5919.8	Putative transcription factor with zinc cluster DNA-binding motif; lacks an ortholog in S. cerevisiae; transposon mutation affects filamentous growth
orf19.6151	ARC15	100	TM_0951	uptag	384_02_M13	AAATGTCGATTAAGCTGCGG		no	39.4	Predicted ORF in Assemblies 19, 20 and 21; mutation confers hypersensitivity to cytochalasin D
orf19.4792		100	TM_2816	uptag	384_02_M14	GATAGACTTTGCACCAGGAT			5711.6	Predicted ORF in Assemblies 19, 20 and 21; Plc1p-regulated; possibly spurious ORF (Annotation Working Group prediction)
orf19.6584	PRT1	77	TM_0418	uptag	384_02_M15	ATTCGATGGGAACGATCCGC			4160.6	Putative translation initiation factor; mutation confers hypersensitivity to roridin A and verrucarin A; genes encoding ribosomal subunits, translation factors, and tRNA synthetases are downregulated upon phagocytosis by murine macrophage
orf19.1234	FGR6-10	36	TM_2520	uptag	384_02_M16	CCGGCAGCGAAACTATCTAA			5024	Protein lacking an ortholog in S. cerevisiae; member of a family encoded by FGR6-related genes in the RB2 repeat sequence; transposon mutation affects filamentous growth
orf19.6017		92	TM_0078	uptag	384_02_M17	AGAGATCAGCCAGACTCGTC	no	no	53.4	Predicted ORF in Assemblies 19, 20 and 21
orf19.7285		44	TM_2755	uptag	384_02_M18	GGACCCTTAATAATCATGCC			5403.8	Predicted ORF in Assemblies 19, 20 and 21
orf19.4890	CLA4	39	TM_0815	uptag	384_02_M19	GAGTAATCAGCATGGATGTC			5402.6	S/T kinase of Ste20p family; required for wild-type filamentous growth and for wild-type organ colonization and virulence in mouse systemic infection; role in chlamydospore formation; functional homolog of S. cerevisiae Cla4p
orf19.3156		62	TM_2846	uptag	384_02_M20	TCTACACGAGAACGAGGCAC			6195	Predicted ORF in Assemblies 19, 20 and 21; transcriptionally activated by Mnl1p under weak acid stress
orf19.3689		99	TM_0007	uptag	384_02_M21	GGTACAGACACTGCGACAAC			4516.4	Predicted ORF in Assemblies 19, 20 and 21; decreased expression observed in an ssr1 homozygous null mutant
orf19.5290		58	TM_2473	uptag	384_02_M22	CCTAGATCGCAATAGATGGA			3440.4	Transcription is negatively regulated by Sfu1p
orf19.6163	CSE4	76	TM_0013	uptag	384_02_M23	ATGATGACCGCACTGACTGG		no	41.2	Centromere-associated protein; essential; 4 Cse4p-containing nucleosomes, each containing 2 Cse4p molecules, bind to each centromere; similar to CENP-A (centromeric histone H3 variant) proteins; Cse4p and Mif2p colocalize at centromeres
orf19.1861		96	TM_2732	uptag	384_02_M24	ATCACTCTGCGAGACGGGAT			5843.4	Predicted ORF in Assemblies 19, 20 and 21
orf19.4555	ALS4	82	TM_2440	uptag	384_02_N01	CACCTGCTCACATTTAGTAG			3741.6	ALS family protein; role in adhesion and wild-type germ tube induction; growth and temperature regulated; expressed during infection of human buccal epithelial cells; down-regulated upon vaginal contact; putative GPI-anchored
orf19.4091		92	TM_2471	uptag	384_02_N02	ACGTCTCACGGATCGTATAT			3531.8	Predicted ORF in Assemblies 19, 20 and 21
orf19.4786	FGR43	100	TM_2735	uptag	384_02_N03	CCGCACAGAGTCAAGATTAC			7050.8	Protein lacking an S. cerevisiae ortholog; transposon mutation affects filamentous growth; transcriptionally activated by Mnl1p under weak acid stress; possible spurious ORF (Annotation Working Group prediction)
orf19.6362	SPA2	84	TM_2724	uptag	384_02_N04	ATATTCTGAGACACGCCGCG			3471.6	Protein involved in cell polarity, Spitzenkorper formation; required for mouse virulence; localizes to hyphal tip; has cell-cycle regulated localization in yeast-form cells; functional domains conserved with S. cerevisiae Spa2p
orf19.5133		13	TM_2937	uptag	384_02_N05	TTACGCTTCACACTCGTGGG			3785.4	Predicted zinc-finger protein of unknown function; null mutant displays sensitivity to caffeine and menadione, and resistance to fenpropimorph
orf19.4535	PTR3	93	TM_2406	uptag	384_02_N06	TCCCGCCGCGAAATGAAGAA			4462	Protein not essential for viability; similar to S. cerevisiae Ptr3p, which is a sensor of external amino acids; increased expression observed in an ssr1 homozygous null mutant
orf19.994		87	TM_2466	uptag	384_02_N07	ACATCTTGTAAAGCGCGTGA			4278.8	Predicted ORF in Assemblies 19, 20 and 21; possibly spurious ORF (Annotation Working Group prediction); transcriptionally activated by Mnl1p under weak acid stress
orf19.5155	CHS6	100	TM_2481	uptag	384_02_N08	GGCAGTCTCTCAGTATCTCT			5291.4	Protein with tetratricopeptide repeats (TPRs); similar to S. cerevisiae Chs6p, which has role in localizing chitin synthase; decreased mRNA abundance in cyr1 mutant hyphae; possibly an essential gene, disruptants not obtained by UAU1 method
orf19.4479		23	TM_2833	uptag	384_02_N09	TCAGTGATAGCAGGTCTTTG			6000.2	Predicted ORF in Assemblies 19, 20 and 21; downregulated during core stress response
orf19.7370		100	TM_2584	uptag	384_02_N10	GTCCTGAGCACAAGAGCACA			5032.4	Member of family of putative 7-transmembrane, PQ loop-family of G-protein-coupled receptors (GPCRs) similar to S. pombe Stm1p
orf19.5056		13	TM_2716	uptag	384_02_N11	GATGACTTCCAACGACTCTA			3607.8	Predicted ORF in Assemblies 19, 20 and 21
orf19.2883	CSO99	100	TM_2750	uptag	384_02_N12	AGGGATTCCATGACCCGACT			6404.6	Protein of unknown function, not conserved in S. cerevisiae
orf19.4134		97	TM_2931	uptag	384_02_N13	ATTATACGTCCATCCAGCGG			6008.4	Predicted ORF in Assemblies 19, 20 and 21
orf19.3468	ALG11	80	TM_2513	uptag	384_02_N14	CCGCCTGTGCAATAATTCTA			2872.6	Protein with similarity to mannosyltransferases
orf19.5892		77	TM_2460	uptag	384_02_N15	TTGACACATCTCCGAAGAGC			4833.2	Predicted ORF in Assemblies 19, 20 and 21
orf19.1236		100	TM_2607	uptag	384_02_N16	CCTCTTGCATAATACGGTAG			2217.8	Predicted ORF in Assemblies 19, 20 and 21
orf19.3100		95	TM_2673	uptag	384_02_N17	GCTCTGAACATAGCATCAAC			3228.8	Predicted ORF in Assemblies 19, 20 and 21; transcription is repressed in response to alpha pheromone in SpiderM medium
orf19.2664		85	TM_2778	uptag	384_02_N18	GGCACCCTTAGACTTATACT			4019.6	Predicted ORF in Assemblies 19, 20 and 21
orf19.4120	LAS1	100	TM_2548	uptag	384_02_N19	TGACAAAGCAGATGGCATTC			5267.6	Predicted ORF in Assemblies 19, 20 and 21; mutation confers hypersensitivity to 5-fluorocytosine (5-FC), 5-fluorouracil (5-FU); macrophage-induced gene
orf19.1990	SNX4	67	TM_2796	uptag	384_02_N20	TATGTTCAGCCACGACTGCG			3901.2	Protein induced during the mating process
orf19.4090		100	TM_2848	uptag	384_02_N21	CACTGTCTACGATGGGTTCT			4443.8	Predicted membrane transporter, member of the fucose:proton symporter (FHS) family, major facilitator superfamily (MFS)
orf19.5230	MRPS9	84	TM_2439	uptag	384_02_N22	GAGTGATCCATACACATTCC			2957.2	Mitochondrial ribosomal protein S9; has N-terminal mitochondrial targeting signal and an S9 consensus motif; overexpression in S. cerevisiae causes respiratory defect that is reversible upon cessation of C. albicans gene expression
orf19.2495	GSL1	100	TM_2403	uptag	384_02_N23	TAACTGGACCTAAGTGAGAG			4762.6	Subunit of beta-1,3-glucan synthase; 10 predicted membrane-spanning regions; caspofungin induced; mRNA abundance declines after yeast-to-hyphal transition; similar to S. cerevisiae Fks3p; fungal-specific (no human or murine homolog)
orf19.7205	DUR7	82	TM_2483	uptag	384_02_N24	CCGCTCAGCTAATATGATTC			6406.6	Putative urea transporter; fungal-specific (no human or murine homolog)
orf19.1237	ARO9	100	TM_0054	uptag	384_02_O01	ACAGGTAAGCCAGCATGGTC	no	no	49.2	Aromatic transaminase of the Ehrlich fusel oil pathway of aromatic alcohol biosynthesis; Rim101p-dependent pH-regulation (alkaline induced)
orf19.1743	ACS1	79	TM_2589	uptag	384_02_O02	GATTATGACACATCGCGTCC			2668.2	Putative acetyl-CoA synthetase, similar to S. cerevisiae Acs1p; upregulated in the presence of human neutrophils; fluconazole-downregulated; regulated by Nrg1p and Mig1p; shows colony morphology-related gene regulation by Ssn6p
orf19.609		100	TM_0084	uptag	384_02_O03	GAGAGAGTTCAAGCCATCCC		no	41	Predicted ORF in Assemblies 19, 20 and 21; transcription is specific to white cell type
orf19.3477		99	TM_2797	uptag	384_02_O04	TGAGCGCCTTCACTCTGTGT			4184.4	Predicted ORF in Assemblies 19, 20 and 21
orf19.1531		47	TM_0089	uptag	384_02_O05	GGGTCCCACGAATAACCAGA		no	56.2	Predicted ORF in Assemblies 19, 20 and 21
orf19.295		100	TM_2488	uptag	384_02_O06	GGATTGCCCACAAGCGAACA			4197.6	Predicted ORF in Assemblies 19, 20 and 21
orf19.3109		100	TM_0011	uptag	384_02_O07	CCGCCAAACAAATGTGTGCA	no	no	68.8	Predicted ORF in Assemblies 19, 20 and 21
orf19.488	MEX67	100	TM_2825	uptag	384_02_O08	GCTACCTCAAGACGTACTTA			6007.8	Nuclear export protein; has NTF2-like domain; interacts with Mtr2p via the NTF2-like domain
orf19.714		100	TM_0182	uptag	384_02_O09	TGGCACAGACTGAACACTAC			1143.2	Predicted ORF in Assemblies 19, 20 and 21
orf19.3701		96	TM_2472	uptag	384_02_O10	TCACTCGTCGCACTTATGAT			4173.8	Protein not essential for viability
orf19.296		100	TM_0022	uptag	384_02_O11	GGAGCACTCACACATAGTAC		no	51.2	Predicted ORF in Assemblies 19, 20 and 21
orf19.2042		87	TM_2774	uptag	384_02_O12	GCACGACTACGAGAGTATAG			2043.6	Predicted ORF in Assemblies 19, 20 and 21
orf19.658	GIN1	69	TM_0429	uptag	384_02_O13	GCCCAGATAGAATTGCATGA		no	55.2	Protein involved in regulation of DNA-damage-induced filamentous growth; putative component of DNA replication checkpoint; ortholog of S. cerevisiae Mrc1p, an S-phase checkpoint protein
orf19.866	RAD32	7	TM_2805	uptag	384_02_O14	ATGAACTTGCGCTCAATTCC			8491.8	Protein similar to S. cerevisiae protein with role in nucleotide excision repair; down-regulation associated with azole resistance
orf19.1901	MCM3	96	TM_0393	uptag	384_02_O15	ATACAGACTGCGACACTACG		no	53.8	Predicted ORF in Assemblies 19, 20 and 21; periodic mRNA expression, peak at cell-cycle M/G1 phase
orf19.2995		88	TM_2728	uptag	384_02_O16	CCTATGATGGAATCTTGTGC			4706.8	Predicted ORF in Assemblies 19, 20 and 21; induced by nitric oxide
orf19.775		100	TM_0480	uptag	384_02_O17	CATAGATGGAAATCGGCGCA			3971	Predicted ORF in Assemblies 19, 20 and 21
orf19.4005		100	TM_2916	uptag	384_02_O18	CCCGCGTAGAAATTACTGAA			3090	Protein likely to be essential for growth, based on an insertional mutagenesis strategy
orf19.3963		100	TM_0037	uptag	384_02_O19	AGATGCCGATGCACGCTCAT			3465	Predicted ORF in Assemblies 19, 20 and 21
orf19.6555		100	TM_2459	uptag	384_02_O20	CCGATTCGACGTGACCTAAT			8224.2	Predicted ORF in Assemblies 19, 20 and 21
orf19.414		44	TM_0426	uptag	384_02_O21	CCAGATGACCAAGCATTCGA			5945.2	Predicted ORF in Assemblies 19, 20 and 21
orf19.4433	CPH1	100	TM_2764	uptag	384_02_O22	AGCCACTGTTTAACCTATCG			1293.2	Transcription factor required for mating and hyphal growth on solid media; with Efg1p required for host cytokine response; in filamentation pathway with Ess1p and Czf1p; regulates genes of galactose metabolism
orf19.896	CHK1	61	TM_0459	uptag	384_02_O23	CGCATGACGCAATATGGATA		no	56.6	Histidine kinase involved in a two-component signaling pathway that regulates cell wall biosynthesis; disruption impairs hyphal development and decreases virulence in mouse intravenous (but not rat vaginal) infection
orf19.1534		69	TM_2870	uptag	384_02_O24	TTCCCGCGAGGCAAAGAGAA			5554.6	Protein similar to S. cerevisiae Zrt3p, which is a transporter of zinc ions; predicted Kex2p substrate
orf19.2193	PRS5	100	TM_2518	uptag	384_02_P01	GACCTTGTAGTCAGCTATGT			5254.6	Predicted ORF in Assemblies 19, 20 and 21; downregulated during core stress response
orf19.7489		97	TM_2803	uptag	384_02_P02	TAGTCGATTACACTTACCCG			5603.6	Predicted ORF in Assemblies 19, 20 and 21
orf19.1936	SNF1	100	TM_2630	uptag	384_02_P03	TACGATCCGGCATGTCGATG			3582.4	Essential protein; functional homolog of S. cerevisiae Snf1p regulator of sugar metabolism; constitutively expressed; Thr208 phosphorylation may have regulatory role; up-regulation associated with azole resistance; has polyhistidine tract
orf19.6916		87	TM_2731	uptag	384_02_P04	ATACCCTCACGATGGAGTGG			5016.2	Predicted ORF in Assemblies 19, 20 and 21
orf19.1357	FCY21	55	TM_2963	uptag	384_02_P05	ACCCTACATGGGATGAAGAG			4349	High affinity, high capacity, hypoxanthine-adenine-guanine-cytosine/ H+ symporter; purine-cytosine permease of pyrimidine salvage; similar to S. cerevisiae Fcy2p; mutation confers resistance to 5-fluorocytosine (5-FC)
orf19.5784		100	TM_2485	uptag	384_02_P06	GATACCGCTACATTGTGCAG			4468.8	Predicted ORF in Assemblies 19, 20 and 21
orf19.7426		100	TM_2872	uptag	384_02_P07	CCGTATAGCTTAATAGCCAG			6679.6	Predicted ORF in Assemblies 19, 20 and 21
orf19.4443	YPD1	100	TM_2966	uptag	384_02_P08	CCTCACATGAAAGTTAGCCA			4049.2	Phosphohistidine intermediate protein in a phosphorelay signal transduction pathway; residue His69 is the phosphoacceptor histidine; predicted to be soluble and cytosolic; functional homolog of S. cerevisiae Ypd1p
orf19.1557		100	TM_2668	uptag	384_02_P09	GATGTATATCTCCACCAGCG			4714	Predicted ORF in Assemblies 19, 20 and 21
orf19.946	MET14	100	TM_2414	uptag	384_02_P10	GAAGCCTAGCGAATACTGCC			3190.4	Predicted ORF in Assemblies 19, 20 and 21; predicted role in sulfur metabolism; induced upon biofilm formation; possibly adherence-induced
orf19.2443	RGD1	100	TM_2812	uptag	384_02_P11	CATACAGCGTCAGACAGATC			4952.8	Protein described as a GTPase activator; transcriptionally regulated by iron; expression greater in low iron; alkaline upregulated
orf19.2996		16	TM_2550	uptag	384_02_P12	TTATCAGCGCCACGTATGGG			3697	Predicted ORF in Assemblies 19, 20 and 21
orf19.138	FIG1	100	TM_2845	uptag	384_02_P13	GATTGATCGCTCCGCATTCT			5153	Probable ortholog of S. cerevisiae Fig1p, which is an integral membrane protein required for mating; role in thigmotropism; transcription is opaque-specific, a-specific, and activated by Cph1p or alpha pheromone
orf19.2511.1	MRPL33	100	TM_2852	uptag	384_02_P14	CCGGGATTCTAAGTTACTAG			4565.6	ORF predicted by Annotation Working Group; increased expression observed in an ssr1 homozygous null mutant; transcription is upregulated in both intermediate and mature biofilms
orf19.2643		100	TM_2799	uptag	384_02_P15	CGACTACAGGCATATTCATC			5021.6	Putative protein of unknown function; heterozygous null mutant exhibits resistance to parnafungin in the C. albicans fitness test; predicted ORF in Assemblies 19, 20 and 21
orf19.356	GTT13	100	TM_2809	uptag	384_02_P16	ATTGCACGGTTCCCGAGTGT			5410.4	Predicted ORF in Assemblies 19, 20 and 21; opaque-specific transcription; transcription is repressed in response to alpha pheromone in SpiderM medium
orf19.5424		100	TM_2677	uptag	384_02_P17	GATATGATGTAATCCTGCCG			5388.8	ORF Predicted by Annotation Working Group
orf19.567	TFB3	86	TM_2405	uptag	384_02_P18	TATGCGACGCCCGTACTTTG			4416.6	Putative transcription factor with C3HC4 zinc finger DNA-binding motif; transcription is positively regulated by Tbf1p
orf19.5242	CDC6	81	TM_2899	uptag	384_02_P19	CCCACATAACGAACTGTTGA			6143.4	Predicted ORF in Assemblies 19, 20 and 21; member of conserved Mcm1p regulon; periodic mRNA expression, peak at cell-cycle M/G1 phase
orf19.6119		100	TM_2890	uptag	384_02_P20	GCACACTGAGCCAACTGATA			3778.2	Predicted ORF in Assemblies 19, 20 and 21
orf19.4390		86	TM_2792	uptag	384_02_P21	CCGATCCTTTAATGTCATGG			6948	Predicted ORF in Assemblies 19, 20 and 21; transcription is repressed in response to alpha pheromone in SpiderM medium; transcriptionally activated by Mnl1p under weak acid stress
orf19.4909.1	RPL42	33	TM_2627	uptag	384_02_P22	ACCATGAGGCCAGGTTTATG			2555.4	ORF Predicted by Annotation Working Group; shows colony morphology-related gene regulation by Ssn6p
orf19.5483		30	TM_2588	uptag	384_02_P23	GCGAGGATGCGATTTATCTT			4536.6	Predicted ORF in Assemblies 19, 20 and 21
orf19.2834	RPD3	100	TM_2790	uptag	384_02_P24	AAATTGGTCGTAATGCGTCG			2219.6	Histone deacetylase; regulates frequency of white-to-opaque and opaque-to-white switching; greater expression in white cells than opaque cells; has conserved deacetylation motif
orf19.6081	PHR2	100	TM_2767	uptag	384_03_A01	GCAGGCTTACCATTGACTCG			6628.2	Glycosidase; role in cell wall structure; may act on beta-1,3-glucan prior to beta-1,6-glucan linkage; role in vaginal but not systemic virulence (low pH, not neutral); low pH, high iron, fluconazole induced; Rim101p-downregulated at pH 8
orf19.3544		96	TM_2820	uptag	384_03_A02	AATCCCGGCTGAGGGTATTT			4535	Predicted ORF in Assemblies 19, 20 and 21
orf19.954		68	TM_2454	uptag	384_03_A03	AATACTCCGCAATCGGCGTA			6091.2	Predicted ORF in Assemblies 19, 20 and 21
orf19.822		49	TM_2609	uptag	384_03_A04	ACGTGACCGGGATGATTATT			2982.6	Protein detected in some, not all, biofilm extracts; fluconazole-downregulated; greater mRNA abundance observed in cyr1 or ras1 homozygous null mutant than in wild type; protein detected by mass spec in stationary phase cultures
orf19.4726		100	TM_2895	uptag	384_03_A05	GACGGCACCCGATTATCTTG			4868.4	Predicted ORF in Assemblies 19, 20 and 21
orf19.1041		41	TM_2776	uptag	384_03_A06	CTCAGGCATTAAGTAGAGAG			956.8	Predicted ORF in Assemblies 19, 20 and 21
orf19.250	SLC1	100	TM_2587	uptag	384_03_A07	ACCCTTACAGGAGGTGCAAG			1984.6	Protein repressed during the mating process
orf19.4057		100	TM_2568	uptag	384_03_A08	GCCGCAGGATAATACATACC			5088.6	Predicted ORF in Assemblies 19, 20 and 21
orf19.7563	BET2	100	TM_2427	uptag	384_03_A09	ACGACACTTCTTGAACTACG			1241.8	Transcription is regulated by Mig1p
orf19.3456		14	TM_2527	uptag	384_03_A10	CCCACGTTAATAAACTGGCA			1749.8	Predicted ORF in Assemblies 19, 20 and 21; possibly an essential gene, disruptants not obtained by UAU1 method
orf19.6018	LRO1	30	TM_2698	uptag	384_03_A11	TATGCTCTAAGCCCGGTGAG			5245.8	Predicted ORF in Assemblies 19, 20 and 21; nonessential; similar to S. cerevisiae Lro1p acyltransferase
orf19.2335		99	TM_3321	uptag	384_03_A12	GCCGTCATACTTCCATATTG			7521.2	Predicted ORF in Assemblies 19, 20 and 21; mutation confers hypersensitivity to 5-fluorouracil (5-FU); Hog1p-induced; protein detected by mass spec in stationary phase cultures
orf19.6055		100	TM_2425	uptag	384_03_A13	ACGTCAAACAAAGTCGTTGC			3633.8	Predicted ORF in Assemblies 19, 20 and 21
orf19.1210		100	TM_3043	uptag	384_03_A14	ATGACAGGTGAAGACACGCC			1432.8	Predicted ORF in Assemblies 19, 20 and 21
orf19.6072		46	TM_2644	uptag	384_03_A15	GAAATTCGCGTTCATGCGTT		no	46.6	Predicted ORF in Assemblies 19, 20 and 21
orf19.4257	INT1	71	TM_3775	uptag	384_03_A16	GCCGCGTAGACAATAGATCA			6902.2	Integrin-like protein; role in morphogenesis, adhesion, and mouse cecal colonization and systemic virulence; similar to S. cerevisiae Bud4p (has role in bud site selection); structurally similar to alpha-subunit of human leukocyte integrins
orf19.5097	CAT8	73	TM_2416	uptag	384_03_A17	GCATGGCCCAAATATCGCAA			4237.8	Predicted zinc-cluster protein; null mutant shows a defect in transcription of JEN1 lactate permease gene; flucytosine repressed; similar to S. cerevisiae Cat8p but mutant phenotype suggests that it has a different set of target genes
orf19.4591	CAT2	77	TM_2958	uptag	384_03_A18	ACTGCACGTAGACTGAGCTG			5750.6	Major carnitine acetyl transferase localized in peroxisomes and mitochondria; involved in intracellular acetyl-CoA transport; transcriptionally induced in macrophage; farnesol-upregulated in biofilm; Hog1p-downregulated
orf19.2478.1		100	TM_2467	uptag	384_03_A19	CCCGTCGGTAAATACATACA			6500.6	ORF Predicted by Annotation Working Group
orf19.5279		100	TM_3954	uptag	384_03_A20	CAAGGTCTGCCAAGTTTCTA			1915.8	Predicted ORF in Assemblies 19, 20 and 21
orf19.2429		92	TM_2865	uptag	384_03_A21	CTCGTAGTGAGATGGATACT			4725.8	Predicted ORF in Assemblies 19, 20 and 21; transcription is induced in response to alpha pheromone in SpiderM medium
orf19.1734		32	TM_3404	uptag	384_03_A22	ATGGAAGACGCAGCTTACCC			1730.6	Predicted ORF in Assemblies 19, 20 and 21; heterozygous null mutant displays sensitivity to virgineone
orf19.3168	RPN8	100	TM_2522	uptag	384_03_A23	TATGAGTCCCTAGTCGCGCT			5431	Predicted ORF in Assemblies 19, 20 and 21; mutation confers hypersensitivity to amphotericin B; transcription is regulated by Mig1p; regulated by Gcn2p and Gcn4p
orf19.2204.2		100	TM_3964	uptag	384_03_A24	AAGAGTAGTGAAGCGACCTC			4417.4	ORF Predicted by Annotation Working Group (see Locus History Note for Assembly 19 correction)
orf19.3330	CRL1	100	TM_3499	uptag	384_03_B01	CTAAGAATGCTCTGCAATCC			5866.8	Predicted GTPase of RHO family; CAAX motif geranylgeranylated; expression in S. cerevisiae causes dominant-negative inhibition of pheromone response
orf19.4831		19	TM_3259	uptag	384_03_B02	GCAGGATCAACACGAGTCTA			3339	Predicted ORF in Assemblies 19, 20 and 21
orf19.396	EAF6	100	TM_3776	uptag	384_03_B03	TTGTCGCGCAGCTAGTGCAT			6226	Subunit of the NuA4 histone acetyltransferase complex
orf19.706	NMD3	97	TM_3049	uptag	384_03_B04	GTGACCATCATCGACAGTTC			5327.6	Predicted ORF in Assemblies 19, 20 and 21; downregulated in core stress response; decreased expression in response to prostaglandins
orf19.1249		100	TM_3449	uptag	384_03_B05	ACGCTAGACTGTTGGGAAAT		no	44	Predicted ORF in Assemblies 19, 20 and 21
orf19.7538		66	TM_3491	uptag	384_03_B06	TCACAGAGAGACGATCTTAC			7028	Predicted ORF in Assemblies 19, 20 and 21
orf19.5005	OSM2	77	TM_3136	uptag	384_03_B07	CCAGTGTCACGTTCGCTAAT			3248.6	Protein described as mitochondrial fumarate reductase; regulated by Ssn6p, Gcn2p, and Gcn4p; Hog1p-downregulated; protein detected by mass spec in stationary phase cultures
orf19.797	BAT21	91	TM_3549	uptag	384_03_B08	TACTATCCACCATGCTTAGG			5759.4	Protein described as a branched chain amino acid aminotransferase; regulated by Gcn4p, Gcn2p; induced in response to amino acid starvation (3-aminotriazole treatment)
orf19.2028	MXR1	100	TM_4030	uptag	384_03_B09	CCTCACGAGCGATCTGTATG			3621.4	Protein described as a methionine sulfoxide reductase; flucytosine induced; Plc1p-regulated; upregulated in the presence of human neutrophils; macrophage regulated (gene induced, protein decreased); possibly adherence-induced
orf19.3334	RPS21	100	TM_3732	uptag	384_03_B10	CCTCAAAGAAGATAGGGTCC			4809.6	Predicted ribosomal protein; genes encoding cytoplasmic ribosomal subunits, translation factors, and tRNA synthetases are downregulated upon phagocytosis by murine macrophage; transcription is positively regulated by Tbf1p
orf19.7400	ALS7	71	TM_4151	uptag	384_03_B11	CACCTGTGTTGTAAGGATTG			792.4	ALS family protein; hypermutable contingency gene; growth-regulated, downregulated in biofilm; two variable repeat regions; expression in S. cerevisiae does not confer adhesiveness; ALS family includes adhesins, cell-surface glycoproteins
orf19.2194		97	TM_4140	uptag	384_03_B12	AGGACATCTATAACTCCGTC			5101.2	Phosphorylated protein of unknown function; predicted ORF in Assemblies 19, 20 and 21
orf19.3178		100	TM_3372	uptag	384_03_B13	GAGCAGGCTACAGACTCTTC			4854	Predicted ORF in Assemblies 19, 20 and 21
orf19.5626		51	TM_3877	uptag	384_03_B14	GGTGCCACTTACTAAACAAC			4483.2	Predicted ORF in Assemblies 19, 20 and 21; Plc1p-regulated; transcriptionally activated by Mnl1p under weak acid stress
orf19.1409	VAC7	100	TM_4075	uptag	384_03_B15	CGACTCGACTTAGATATGTG			5944.2	Protein not essential for viability; similar to S. cerevisiae Fab1p, which is an enzyme regulator involved in phospholipid metabolism
orf19.3373		11	TM_4011	uptag	384_03_B16	AGACGACTAACACCTTTGAC			5058	Putative protein of unknown function, transcription is upregulated in clinical isolates from HIV+ patients with oral candidiasis; predicted ORF in Assemblies 19, 20 and 21
orf19.7539	INO2	41	TM_3521	uptag	384_03_B17	TGACCCGATCTCATTACAGG			1169	Transcriptional activator that may be involved in regulation of ribosomal protein genes; forms a heterodimer with Ino4p; related to S. cerevisiae Ino2p
orf19.5775		100	TM_3837	uptag	384_03_B18	GATAGATAAGCACGCAGCCC			871.4	Predicted ORF in Assemblies 19, 20 and 21; member of a family encoded by FGR6-related genes in the RB2 repeat sequence
orf19.3996		74	TM_3831	uptag	384_03_B19	CGCCGAATTACCAATGATGA			4651.4	Putative mannosyltransferase; similar to S. cerevisiae Gpi10p; has HKEXRF motif
orf19.1227		100	TM_3217	uptag	384_03_B20	GCGATTAGATGCAGTCTGAT			5141	Putative transcription factor with zinc cluster DNA-binding motif; possibly spurious ORF (Annotation Working Group prediction)
orf19.344		43	TM_3806	uptag	384_03_B21	TATGAGCCGGTACGTGTATT			6232.2	Predicted ORF in Assemblies 19, 20 and 21; increased transcription is observed upon fluphenazine treatment or in an azole-resistant strain that overexpresses CDR1 and CDR2; possibly transcriptionally regulated by Tac1p; possibly spurious ORF (Annotation Working Group prediction)
orf19.5995	MCA1	35	TM_3684	uptag	384_03_B22	CTCGAAGCGTGGTCAATAGC			3256	Putative cysteine protease with similarity to S. cerevisiae Mca1p; has a role in apoptotic cell death upon H2O2 treatment; fungal-specific (no human or murine homolog); farnesol-induced
orf19.3563		84	TM_4249	uptag	384_03_B23	TTACGACGCTCAGGACTGTG			9658	Protein not essential for viability
orf19.6414		5	TM_3403	uptag	384_03_B24	TTCTGACCCGCGAGTGCTTT			6999.8	Predicted ORF in Assemblies 19, 20 and 21; possibly spurious ORF (Annotation Working Group prediction)
orf19.6306		64	TM_2681	uptag	384_03_C01	CCATCGCAGCAACTGTAATA			4015	Trimethylaminobutyraldehyde dehydrogenase, the third enzyme of the carnitine biosynthesis pathway
orf19.4536	CYS4	100	TM_4283	uptag	384_03_C02	CCGTTTACCAAAGAGCGCAA			5003.4	Predicted enzyme of sulfur amino acid biosynthesis; antigenic in mouse; upregulated in biofilm; alkaline upregulated; macrophage/pseudohyphal-induced
orf19.3515		100	TM_2879	uptag	384_03_C03	CTCCAGATTATACGATAGGG			4533.6	Putative 3-hydroxyanthranilic acid dioxygenase, involved in NAD biosynthesis
orf19.1343		59	TM_4213	uptag	384_03_C04	GCAACCTACTCTGAGCTGTT			4398.4	Predicted ORF in Assemblies 19, 20 and 21; induced by nitric oxide
orf19.2841	PGM2	81	TM_2563	uptag	384_03_C05	TTCGTATAGATCGGAGGCAT			5239.4	Protein not essential for viability; similar to S. cerevisiae Pgm2p, which is phosphoglucomutase
orf19.5125		100	TM_3077	uptag	384_03_C06	TTCTCGACGGGCAGGATACT			5105	Predicted ORF in Assemblies 19, 20 and 21; expression regulated during planktonic growth
orf19.2249		100	TM_2701	uptag	384_03_C07	CACGACTGACCATAGTATTC			5091.4	Predicted ORF in Assemblies 19, 20 and 21; decreased expression observed in an ssr1 homozygous null mutant
orf19.4892	TPK1	84	TM_3651	uptag	384_03_C08	TGACACTAGCCACATAGGGC			4912.4	Catalytic subunit of cAMP-dependent protein kinase (PKA), isoform of Tpk2p; involved in control of morphogenesis and stress response; wild-type nuclear localization requires Bcy1p; produced during stationary but not exponential growth
orf19.6448		74	TM_2411	uptag	384_03_C09	CATATACCAGTAAGGCCATC			4649.4	Predicted ORF in Assemblies 19, 20 and 21
orf19.6873.1		100	TM_3695	uptag	384_03_C10	CACGTTGTTTAACTACCCTG			5527.8	ORF Predicted by Annotation Working Group
orf19.6250		100	TM_2470	uptag	384_03_C11	TATGCACTGTCATCCATCTG			5914	Predicted ORF in Assemblies 19, 20 and 21
orf19.2006.1	COX17	100	TM_3547	uptag	384_03_C12	TCTATATTACGAGAGTGCGG			4647	ORF predicted by Annotation Working Group; transcription is upregulated in both intermediate and mature biofilms
orf19.3309		100	TM_2904	uptag	384_03_C13	TTTGACCCTCGACGTTGGCT			4437	Predicted ORF in Assemblies 19, 20 and 21
orf19.7377	ASE1	100	TM_3532	uptag	384_03_C14	AGTAAGACACCATTCCGTAC			5241	Predicted ORF in Assemblies 19, 20 and 21; member of conserved Mcm1p regulon; periodic mRNA expression, peak at cell-cycle G2/M phase
orf19.812		72	TM_2900	uptag	384_03_C15	GCCCTGAATTTAATGCAAGC			4343.8	Predicted ORF in Assemblies 19, 20 and 21; possibly spurious ORF (Annotation Working Group prediction)
orf19.913.2		43	TM_3968	uptag	384_03_C16	TACACGCTCACAGGTACTAG			4970.8	ORF Predicted by Annotation Working Group
orf19.2882	XUT1	37	TM_2628	uptag	384_03_C17	GTAGTGACTCGCACCTCTTG			8019.6	Putative high-affinity, high-capacity xanthine-uric acid/H+ symporter; similar to A. nidulans UapA; member of the Nucleobase-Ascorbate Transporter/Nucleobase-Cation Symporter (NAT/NCS2) family
orf19.2825		100	TM_2912	uptag	384_03_C18	TATTGAACGACACGGCCAGC			4477.2	Predicted ORF in Assemblies 19, 20 and 21; a-specific transcription
orf19.3175		100	TM_2591	uptag	384_03_C19	GGTCTCACACTATCTTCAAG			5654.2	Predicted ORF in Assemblies 19, 20 and 21; alkaline downregulated; repressed by nitric oxide; virulence-group-correlated expression
orf19.2684		86	TM_3846	uptag	384_03_C20	CCTGGTCTATAAGATTGCAG			5269.6	Predicted ORF in Assemblies 19, 20 and 21
orf19.2844		99	TM_2523	uptag	384_03_C21	ACCGTACCCAGAGATAGTAG			1240.6	Predicted ORF in Assemblies 19, 20 and 21; induced in core caspofungin response
orf19.4080		73	TM_3597	uptag	384_03_C22	AGTTCGACCCACGCATTAAG			4276.6	Predicted ORF in Assemblies 19, 20 and 21; possibly spurious ORF (Annotation Working Group prediction)
orf19.6458.1		100	TM_2869	uptag	384_03_C23	TTGTTGCCACGCTATCCAGG			4695.2	ORF Predicted by Annotation Working Group
orf19.3655		100	TM_3533	uptag	384_03_C24	GTGACCACTACAGTTCATGC			7200	Predicted ORF in Assemblies 19, 20 and 21; possibly spurious ORF (Annotation Working Group prediction)
orf19.2452		100	TM_3856	uptag	384_03_D01	AGATTACTCTAACGCCTCAG			3252.8	Transcriptionally regulated by iron; expression greater in high iron; downregulated in core caspofungin response; ketoconazole-repressed; shows colony morphology-related gene regulation by Ssn6p; possibly subject to Kex2p processing
orf19.4894		100	TM_3249	uptag	384_03_D02	GCTGCGATTCAACCAGAAAC		no	57.8	Protein of unknown function, has similarity to S. cerevisiae Yer010cp, which is a protein of unknown function belonging to the prokaryotic RraA family; decreased transcription is observed upon benomyl treatment
orf19.2036		92	TM_4073	uptag	384_03_D03	ATATGAGATCCAGCTCCGAT			3785	Predicted ORF in Assemblies 19, 20 and 21
orf19.3335		41	TM_3314	uptag	384_03_D04	AGCTATCTCAGGGCACGATG			5793.2	Predicted ORF in Assemblies 19, 20 and 21; shows colony morphology-related gene regulation by Ssn6p; repressed by nitric oxide
orf19.7036		100	TM_3456	uptag	384_03_D05	GCGCACCATTAAGTTACATC			4148.6	Predicted ORF in Assemblies 19, 20 and 21
orf19.2024		90	TM_3295	uptag	384_03_D06	TCGCACCGATGCCATGAATG			3460.2	Predicted ORF in Assemblies 19, 20 and 21; possibly spurious ORF (Annotation Working Group prediction)
orf19.2886	CEK1	90	TM_3399	uptag	384_03_D07	TTATGACCACCCGAATATGC			5665.8	ERK-family protein kinase, required for wild-type yeast-hyphal switching, mating efficiency, and virulence in a mouse model; Cst20p-Hst7p-Cek1p-Cph1p MAPK pathway regulates mating, and invasive hyphal growth under some conditions
orf19.7444		100	TM_3758	uptag	384_03_D08	AGAACGCCATTGCAGTACAT			2142.6	Predicted ORF in Assemblies 19, 20 and 21
orf19.4068		51	TM_3253	uptag	384_03_D09	ATTGTGATCGCACGGCACTG			4693.2	Predicted ORF in Assemblies 19, 20 and 21
orf19.1033	STR2	100	TM_3586	uptag	384_03_D10	TAGATAGTCCTACACTTCCG			3879.8	Protein not essential for viability; similar to S. cerevisiae Str2p, which is cystathionine gamma-synthase involved in sulfur metabolism
orf19.2768	AMS1	81	TM_4005	uptag	384_03_D11	TGTACCAGATAAGATCACCC			3147	Putative alpha-mannosidase; transcription is regulated by Nrg1p; induced during cell wall regeneration
orf19.2014	BCY1	100	TM_4066	uptag	384_03_D12	TAAGTACGCCTAACGTCGAG			5170.2	Regulatory subunit of protein kinase A; required for nuclear localization of Tpk1p; physically interacts with Tpk1p; essential for viability; apoptosis-regulated; bcy1 heterozygous or bcy1 tpk2 mutant has filamentous growth defect
orf19.6966		88	TM_4294	uptag	384_03_D13	TACTTCTGTAGCAGTGATGG			5421.8	Predicted ORF in Assemblies 19, 20 and 21
orf19.532	RBR2	46	TM_3982	uptag	384_03_D14	TAGCATCCGCGAATGTGTCC			5637.8	Cell wall protein; expression is repressed by Rim101p; expression is regulated upon white-opaque switching; transcription is repressed in response to alpha pheromone in SpiderM medium; macrophage-induced gene
orf19.680		45	TM_4211	uptag	384_03_D15	ATATGCGGCCCATGCCTATG			3078	Predicted ORF in Assemblies 19, 20 and 21
orf19.721		80	TM_3276	uptag	384_03_D16	GCACATGACTCAAGTGGAAC			6904	Predicted ORF in Assemblies 19, 20 and 21
orf19.7617		84	TM_3735	uptag	384_03_D17	AGAATGCGTCTCAAGCTGCC			3287.8	Predicted ORF in Assemblies 19, 20 and 21
orf19.4954		100	TM_2988	uptag	384_03_D18	GCGTCCGTATAATCAAACAC			2844.8	Predicted ORF in Assemblies 19, 20 and 21
orf19.6804		68	TM_4187	uptag	384_03_D19	TGATCGACGAAAGGCCACCA			5054.4	Predicted ORF in Assemblies 19, 20 and 21
orf19.2416.1	MLC1	100	TM_3697	uptag	384_03_D20	TGATAGTAGCTCCAGCACCG			4509.2	Protein with microtubule-dependent localization to the Spitzenkorper, also localizes to cytokinetic ring in hyphae; cell-cycle dependent localization to bud tip (polarisome) and bud neck in yeast and pseudohyphal cells
orf19.3844	MRP8	95	TM_4099	uptag	384_03_D21	TACTTGCTACGACTGGCGGT			5623.2	Protein not essential for viability; similar to S. cerevisiae Mrp8p, which is a mitochondrial ribosomal protein; greater transcription in hyphal form than yeast form
orf19.2963		54	TM_3496	uptag	384_03_D22	GCCTTGTACTAACTGACTTC			5338	Predicted ORF in Assemblies 19, 20 and 21
orf19.1823		61	TM_3674	uptag	384_03_D23	CCCTAGTTCTTAATCTACGG			6114.6	Predicted ORF in Assemblies 19, 20 and 21; transcription is downregulated in response to treatment with ciclopirox olamine
orf19.1654		70	TM_3117	uptag	384_03_D24	GATACCTAGACAGTTGCCTC			4670.2	Predicted ORF in Assemblies 19, 20 and 21; increased expression in response to prostaglandins
orf19.754	YBN5	88	TM_2746	uptag	384_03_E01	TTAGAGCGACGAGACTCACG			4356.6	Protein described as purine nucleotide-binding protein; predicted ORF in Assemblies 19, 20 and 21
orf19.207	PGA55	97	TM_3156	uptag	384_03_E02	GAGTCGTGCTCACCTGATCT			5259.2	Putative GPI-anchored protein of unknown function; filament induced; regulated by Nrg1p, Tup1p; possibly transcriptionally regulated upon hyphal formation; mRNA binds to She3p and is localized to buds of yeast-form cells and hyphal tips
orf19.7228		14	TM_2469	uptag	384_03_E03	TATTAGAGACCATATCCCGC			6852.2	Putative protein of unknown function, transcription is positively regulated by Tbf1p; mRNA binds to She3p; predicted ORF in Assemblies 19, 20 and 21
orf19.6897		68	TM_3460	uptag	384_03_E04	TCAGAGATTCCATGTCCCTG			8354.2	Predicted ORF in Assemblies 19, 20 and 21
orf19.1571		100	TM_2700	uptag	384_03_E05	AAGCTGACCTTCTTGCACTT			5762.4	Predicted ORF in Assemblies 19, 20 and 21
orf19.847	YIM1	100	TM_3079	uptag	384_03_E06	CCCAGCGTTTAGCACAGAAT			5844	Protein similar to protease of mitochondrial inner membrane; increased transcription is observed upon benomyl treatment; macrophage-downregulated gene
orf19.3013	CDC12	100	TM_2423	uptag	384_03_E07	ACAGTCCCTCTAAGTGATAG			2890.2	Septin; essential for viability; gene has predicted splice sites; forms ring at sites of cell division and also forms filaments in mature chlamydospore; filamentous growth induced; regulated by Nrg1p, Tup1p, tyrosol and cell density
orf19.3536		100	TM_4275	uptag	384_03_E08	TGCGACGAGCGACCTGAAAT			4874.6	Predicted ORF in Assemblies 19, 20 and 21
orf19.2605		83	TM_2706	uptag	384_03_E09	TAGTCAGTGCGAGCATCCCT			3388.4	Predicted ORF in Assemblies 19, 20 and 21
orf19.2387		79	TM_3097	uptag	384_03_E10	TCGGCACGATCCTTTGTAAT			4833.4	Putative tRNA-Pro synthetase; genes encoding ribosomal subunits, translation factors, and tRNA synthetases are downregulated upon phagocytosis by murine macrophage
orf19.5432	TPT1	100	TM_2857	uptag	384_03_E11	GATTATTCACCAGCAGACTC			1052.4	tRNA 2'-phosphotransferase; enzyme of tRNA splicing; functionally complements viability of S. cerevisiae tpt1 null mutant
orf19.6231	MRPL19	64	TM_3139	uptag	384_03_E12	CCGTCGTATGAATCTACATC			5991	Protein described as a ribosomal protein; induced upon adherence to polystyrene
orf19.1327	RBT1	42	TM_2655	uptag	384_03_E13	TATCTGAGCCCAGTGTGCAG			4400.4	Cell wall protein with similarity to Hwp1p, required for virulence; predicted to be cell-wall attached and glycosylated; Tup1p repressed; serum, hyphal and alkaline induced; farnesol, alpha factor induced; Rfg1p-, Rim101p-regulated
orf19.3415	PTK2	95	TM_3941	uptag	384_03_E14	GTCCTGGATCACAAATACCA			5313.8	Putative protein kinase of polyamine import; mutation confers hypersensitivity to high concentrations of tunicamycin; upregulated in biofilm
orf19.985		96	TM_2638	uptag	384_03_E15	GCCTACTTGAAATTCGCTCA			5105.6	Predicted ORF in Assemblies 19, 20 and 21
orf19.4299	MSW1	100	TM_3617	uptag	384_03_E16	CTATATGAGTACGGCCTCGG			3578.8	Protein likely to be essential for growth, based on an insertional mutagenesis strategy; similar to S. cerevisiae Msw1p, which is mitochondrial tryptophanyl-tRNA synthetase
orf19.7380		72	TM_2806	uptag	384_03_E17	TCGATGTAACGACTATGGAG			3590.8	Predicted ORF in Assemblies 19, 20 and 21
orf19.2512		65	TM_4097	uptag	384_03_E18	TTGGTACATGCCCGACACTG			4949.8	Predicted ORF in Assemblies 19, 20 and 21; possibly spurious ORF (Annotation Working Group prediction)
orf19.5876		100	TM_2927	uptag	384_03_E19	CACGCATTCTAATTCATGGC		no	39.4	Predicted ORF in Assemblies 19, 20 and 21; greater mRNA abundance observed in a cyr1 homozygous null mutant than in wild type; transcription is induced in response to alpha pheromone in SpiderM medium
orf19.2920		68	TM_4212	uptag	384_03_E20	ACGGACTATACAGTTGTGTC		no	40.4	Predicted ORF in Assemblies 19, 20 and 21
orf19.364		100	TM_2794	uptag	384_03_E21	GCCTCGTCGAAATTATCACA			5243.6	Predicted ORF in Assemblies 19, 20 and 21; possibly an essential gene, disruptants not obtained by UAU1 method
orf19.4279	MNN1	100	TM_4109	uptag	384_03_E22	ATGTACTATCCATTCAGCCG			6676.2	Putative alpha-1,3-mannosyltransferase, a component of mannosyltransferase complex; transcription is negatively regulated by Rim101p; transcription is elevated in chk1 and nik1 homozygous null mutants, but not in the sln1 null mutant
orf19.3613		42	TM_2730	uptag	384_03_E23	CGACACGCTACAGAGGTATC			1176.2	Predicted ORF in Assemblies 19, 20 and 21
orf19.3252		89	TM_3019	uptag	384_03_E24	ACGTACAGTTAAGCGACTAG			6006	Predicted zinc-finger protein of unknown function; has similarity to S. cerevisiae Dal81p, which is a transcription factor involved in the regulation of nitrogen-degradation genes
orf19.1207		45	TM_3164	uptag	384_03_F01	CTGACATGAGAATAGGCGAC			5306.4	Predicted ORF in Assemblies 19, 20 and 21
orf19.6941		100	TM_3519	uptag	384_03_F02	ATTTCGGGAACAGGTCTGCC			3231.6	Predicted ORF in Assemblies 19, 20 and 21
orf19.1376		100	TM_2713	uptag	384_03_F03	ACCGCGCTCTAATACTTGAG			6531	Predicted ORF in Assemblies 19, 20 and 21
orf19.4975	HYR1	48	TM_3996	uptag	384_03_F04	TGAGAGTCGAGTGCATTCAT			5626.4	Nonessential, GPI anchored, predicted cell wall protein; macrophage-induced protein; induced in hyphae; induction associated with azole resistance; regulated by Rfg1p, Efg1p, Nrg1p, Tup1p, Cyr1p
orf19.1998		93	TM_2661	uptag	384_03_F05	CCCGGCACAGAATAATTTCA			4184	Predicted ORF in Assemblies 19, 20 and 21
orf19.752		23	TM_3219	uptag	384_03_F06	AGTGATGTACCCTACTCCAT			3927	Predicted ORF in Assemblies 19, 20 and 21
orf19.1755	SET2	17	TM_2505	uptag	384_03_F07	AATGATACCTCAGTACCGCT			3528	Predicted ORF in Assemblies 19, 20 and 21
orf19.3737		67	TM_4126	uptag	384_03_F08	CTAGTGCATAGACTCCTCTG			4299	Predicted ORF in Assemblies 19, 20 and 21; transcription is downregulated in response to treatment with ciclopirox olamine
orf19.6031		82	TM_2849	uptag	384_03_F09	GCCTGTAAGTCAACTCATAC			3866	Predicted ORF in Assemblies 19, 20 and 21
orf19.1756	GPD1	100	TM_3836	uptag	384_03_F10	AGACACTAGACATTCTCAGC			4244.6	Protein similar to S. cerevisiae glycerol-3-phosphate dehydrogenase (enzyme of glycerol biosynthesis); biofilm-induced expression; regulated by Efg1p; regulated by Tsa1p, Tsa1Bp under H2O2 stress conditions
orf19.4761	HST1	26	TM_2878	uptag	384_03_F11	GTAGCACCTTCTTAACGTCG		no	38.4	Putative histone deacetylase, involved in regulation of white-opaque switching; predicted ORF in Assemblies 19, 20 and 21
orf19.2479	UGA4	100	TM_3103	uptag	384_03_F12	CCAGGTTAGACATCGAGACG			6075	Putative gamma-aminobutyric acid/polyamine permease; nitrogen catabolite repressed gene, induced in absence of preferred N sources; transcriptionally induced upon phagocytosis by macrophage; gene regulation by nitrogen source requires Gat1p
orf19.6668		100	TM_2757	uptag	384_03_F13	CTCAGATGGTATAATGCGAG		no	58.2	Predicted ORF in Assemblies 19, 20 and 21
orf19.5838		47	TM_4247	uptag	384_03_F14	CAGAGCTGCAAATGCTGGAA			3203	Predicted ORF in Assemblies 19, 20 and 21
orf19.4451	RIA1	63	TM_2544	uptag	384_03_F15	CTATGACGGAGCAGATACCG			4705	Putative translation elongation factor; genes encoding ribosomal subunits, translation factors, and tRNA synthetases are downregulated upon phagocytosis by murine macrophage
orf19.1248		13	TM_3740	uptag	384_03_F16	GCGTATATGGGATCTGACTT			5591.6	Putative protein of unknown function; heterozygous null mutant exhibits resistance to parnafungin in the C. albicans fitness test; predicted ORF in Assemblies 19, 20 and 21
orf19.2730		77	TM_2864	uptag	384_03_F17	CCCTCGTTTGAATATGATGG			4442.8	Predicted ORF in Assemblies 19, 20 and 21
orf19.3820		65	TM_4277	uptag	384_03_F18	AATGAGTCAGACAGGACCGC			5246	Predicted ORF in Assemblies 19, 20 and 21; clade-associated gene expression
orf19.7204		82	TM_2455	uptag	384_03_F19	TAAGAGTTCAGACCACCTGC			4296	Predicted ORF in Assemblies 19, 20 and 21
orf19.3159.4		100	TM_3605	uptag	384_03_F20	GCACCTCACATCATTGTAAG			5198.2	ORF Predicted by Annotation Working Group
orf19.6242		100	TM_2482	uptag	384_03_F21	TACATCACGACATTCTGTGC			5394.6	Predicted ORF in Assemblies 19, 20 and 21
orf19.2781		86	TM_3929	uptag	384_03_F22	TATCCGTTGGCAGGTCGTCT			4321.4	Predicted ORF in Assemblies 19, 20 and 21; possibly an essential gene, disruptants not obtained by UAU1 method
orf19.158		28	TM_2788	uptag	384_03_F23	CCTTGAAGCTAAGTGCATTC		no	47.8	Predicted ORF in Assemblies 19, 20 and 21
orf19.1150		49	TM_3300	uptag	384_03_F24	AGCGATCTCCAATACGACTA			3916.6	Predicted ORF in Assemblies 19, 20 and 21; regulated by Gcn2p and Gcn4p
orf19.4478		100	TM_2834	uptag	384_03_G01	GTTTGACGCCTGCCGATCTT			4717.4	Predicted ORF in Assemblies 19, 20 and 21
orf19.5033		100	TM_3956	uptag	384_03_G02	TGTCCACACCGAAGGAACTA			5923.2	Predicted ORF in Assemblies 19, 20 and 21
orf19.1885	TAF4	100	TM_2942	uptag	384_03_G03	CCTCAGCGCAAAGTTCAGAA			396.4	Predicted ORF in Assemblies 19, 20 and 21; mutation confers hypersensitivity to toxic ergosterol analog
orf19.5839	PDR17	100	TM_4123	uptag	384_03_G04	AAACATGCAGTGAACGGTGC			5766.2	Predicted ORF in Assemblies 19, 20 and 21; role in sensitivity to fluconazole, specifically; fungal-specific (no human or murine homolog)
orf19.6440		54	TM_2699	uptag	384_03_G05	GAGACCCACTTAATGGCAAC			5551.6	Predicted ORF in Assemblies 19, 20 and 21
orf19.1954	PUS4	65	TM_3306	uptag	384_03_G06	GCTCCATCTCGATCTATATG			4136	Transcription is regulated by Nrg1p, Mig1p, and Tup1p
orf19.1371		100	TM_2933	uptag	384_03_G07	GCGCCCGCACAATTTAGAAA			4506.2	Predicted ORF in Assemblies 19, 20 and 21
orf19.2514		91	TM_4122	uptag	384_03_G08	CCAGTCGATGCAATCCTTTA			4973	Predicted ORF in Assemblies 19, 20 and 21
orf19.7539.1		84	TM_2836	uptag	384_03_G09	AATGAGGGATAATCTGCCAG			2284.6	Predicted ORF in Assemblies 19, 20 and 21
orf19.3926		100	TM_4191	uptag	384_03_G10	CCTTAGTGTGAAGTTTGCAG			3860.2	Predicted ORF in Assemblies 19, 20 and 21
orf19.5764	SKI8	94	TM_2972	uptag	384_03_G11	ATATAGCGGACGCCACCTTG			5039	Protein similar to S. cerevisiae Ski8p, which is required for repressing propagation of dsRNA viruses
orf19.3368		100	TM_3774	uptag	384_03_G12	CGTGTCAGCAAATCTACCAA			6162	Predicted ORF in Assemblies 19, 20 and 21
orf19.424	TRP99	100	TM_2678	uptag	384_03_G13	CCAGCATTGAAATTCTGCCA			1835.6	Protein described as thioredoxin peroxidase/alkyl hydroperoxide reductase; transcriptionally regulated by iron; expression greater in low iron; regulated by Gcn4p; induced in response to amino acid starvation (3-aminotriazole treatment)
orf19.7343		57	TM_3302	uptag	384_03_G14	GGCCACCGACAATGAAGTCA			5184.8	Predicted ORF in Assemblies 19, 20 and 21
orf19.2055	NPL6	12	TM_2502	uptag	384_03_G15	TGAGTATCTCCCATTCTGCG			5166.8	Putative nuclear protein localization factor; fungal-specific (no human or murine homolog)
orf19.1906		89	TM_3905	uptag	384_03_G16	AGTACACGCGCAGAATGCAC			7126.6	Predicted ORF in Assemblies 19, 20 and 21
orf19.581		100	TM_2540	uptag	384_03_G17	TCCCAAGAGGTTGAAAGTCA			525.6	Putative protein of unknown function, transcription is upregulated in an RHE model of oral candidiasis; predicted ORF in Assemblies 19, 20 and 21
orf19.1466	REX2	100	TM_3178	uptag	384_03_G18	CTTGAGCGACGTTGTAGAAT			6025.4	Predicted ORF in Assemblies 19, 20 and 21; transcription is upregulated in both intermediate and mature biofilms
orf19.2059		100	TM_2613	uptag	384_03_G19	AATCGACTGTAAGTATCGCG			2102.8	Predicted ORF in Assemblies 19, 20 and 21
orf19.6866		100	TM_4132	uptag	384_03_G20	GCTAATCGAACACAGCTCTA			3405.4	Putative U1-70K component of the U1 snRNP, involved in splicing; ortholog of S. cerevisiae SNP1; downregulated upon adherence to polystyrene; predicted ORF in Assemblies 19, 20 and 21
orf19.212	VPS28	100	TM_2445	uptag	384_03_G21	GAGCTACTCTCATCACGTAT			4068	Protein involved in proteolytic activation of Rim101p, which regulates pH response; role in echinocandin, azole sensitivity; similar to S. cerevisiae Vps28p, which is a subunit of the ESCRT I protein sorting complex
orf19.2770.1	SOD1	67	TM_3854	uptag	384_03_G22	GCGTATTGAACACTATTGCC			5745.2	Cytosolic copper- and zinc-containing superoxide dismutase, involved in protection from oxidative stress and required for full virulence; alkaline upregulated by Rim101p; upregulated in the presence of human blood
orf19.1229		100	TM_2444	uptag	384_03_G23	ACGACTGTAACATCATTCGC			5568.4	Predicted ORF in Assemblies 19, 20 and 21
orf19.639		96	TM_4197	uptag	384_03_G24	TACAGCCAGTTCCATCAATG			4202.4	Predicted ORF in Assemblies 19, 20 and 21; decreased transcription is observed upon fluphenazine treatment or in an azole-resistant strain that overexpresses CDR1 and CDR2
orf19.1212		100	TM_2727	uptag	384_03_H01	TCCATGCACGCAGATTAGCG			2490.2	Predicted ORF in Assemblies 19, 20 and 21
orf19.422	SPT20	32	TM_4220	uptag	384_03_H02	CGTAACATCCCATTTGGTAG			5534.6	Protein described as a transcription factor; downregulated upon adherence to polystyrene; flucytosine repressed
orf19.1778		100	TM_2842	uptag	384_03_H03	TATTGCGTACTCCCACGGTG			6784.6	Predicted ORF in Assemblies 19, 20 and 21
orf19.4467		98	TM_3902	uptag	384_03_H04	TACCTAACGACATTTGTGGC			5169.2	Predicted ORF in Assemblies 19, 20 and 21; possibly spurious ORF (Annotation Working Group prediction)
orf19.5205		100	TM_2910	uptag	384_03_H05	GCGAACATGAAATCTCTCCA			5378	Predicted ORF in Assemblies 19, 20 and 21
orf19.5779	RNR1	100	TM_3100	uptag	384_03_H06	TAAACCTCTTTGAACGGACG			4450.6	Protein similar S. cerevisiae Rnr1p, large subunit of ribonucleotide reductase; expression greater in low iron; transposon mutation affects filamentous growth; farnesol upregulated in biofilm; regulated by cell cycle, tyrosol, cell density
orf19.6595	RTA4	100	TM_2826	uptag	384_03_H07	GGGATCTTCACAACTTCTCA			5947.6	Predicted ORF in Assemblies 19, 20 and 21; similar to S. cerevisiae Yor049cp, which is involved in fatty acid transport; transposon mutation affects filamentous growth; alkaline downregulated; caspofungin induced; possibly an essential gene
orf19.5501	YAF9	42	TM_3930	uptag	384_03_H08	CCGCCACTAATAGAATTGGA			5387.2	Subunit of the NuA4 histone acetyltransferase complex; transcription is regulated by Mig1p; possibly an essential gene, disruptants not obtained by UAU1 method
orf19.3169		100	TM_2561	uptag	384_03_H09	ATGATCTGGCAATAGCGCCC			3812	Predicted ORF in Assemblies 19, 20 and 21
orf19.2822		48	TM_4206	uptag	384_03_H10	GATAGGTCCCTCAGACGACT			5561	Predicted ORF in Assemblies 19, 20 and 21; possibly spurious ORF (Annotation Working Group prediction)
orf19.2272		14	TM_2499	uptag	384_03_H11	TATAGTACACCGCCGTCAAG			4627.2	Predicted ORF in Assemblies 19, 20 and 21
orf19.6872		100	TM_3772	uptag	384_03_H12	CGGCCTATCAGAGAATTATC			10874.2	Predicted ORF in Assemblies 19, 20 and 21
orf19.1507		55	TM_2859	uptag	384_03_H13	AGACACTGTAATAACGCGGC			5869.8	Predicted ORF in Assemblies 19, 20 and 21; Plc1p-regulated
orf19.5277		100	TM_2885	uptag	384_03_H14	AGACCTCTCTAACCTTTGAG			3486.8	Predicted ORF in Assemblies 19, 20 and 21
orf19.2722	CGR1	84	TM_2430	uptag	384_03_H15	GACGCGCACCAATCTAAGGA			5094.6	Possible negative regulator of yeast-form growth; induced upon growth cessation at yeast-hyphal transition or during planktonic growth; physically interacts with Msi3p, an HSP70 family member; similar to rat anti-aging gene, SMP30
orf19.3172		98	TM_3405	uptag	384_03_H16	AGCCTAGACTTGTTCGCAAT			5255.6	Predicted ORF in Assemblies 19, 20 and 21
orf19.5254		100	TM_2491	uptag	384_03_H17	TGAGGAAGCCAACCCACTGA			3610.4	Predicted ORF in Assemblies 19, 20 and 21; repressed by nitric oxide
orf19.3627		59	TM_3915	uptag	384_03_H18	AGAGCGCAGTCAGATTCATG			6440.2	Predicted ORF in Assemblies 19, 20 and 21
orf19.2604		86	TM_3816	uptag	384_03_H19	TAATACCCGATCACTGGTGG			5917.8	Predicted ORF in Assemblies 19, 20 and 21
orf19.5835		100	TM_3319	uptag	384_03_H20	AGATTGACTACACGCTCTTC			5275	Predicted ORF in Assemblies 19, 20 and 21
orf19.2146		100	TM_3132	uptag	384_03_H21	CCGACCTGAAGATTTAATGC			6181.8	Predicted ORF in Assemblies 19, 20 and 21
orf19.5038		100	TM_3731	uptag	384_03_H22	TCTAAGTAGCAAGCACCCTA			2205.8	Predicted ORF in Assemblies 19, 20 and 21
orf19.321		43	TM_3170	uptag	384_03_H23	GTATTACCAGCATTTCCACG			5012.8	Predicted ORF in Assemblies 19, 20 and 21
orf19.3845	FGR3	100	TM_3224	uptag	384_03_H24	AGATGATGCACACCATATCC			4932.6	Protein lacking an ortholog in S. cerevisiae; transposon mutation affects filamentous growth
orf19.6861		100	TM_2429	uptag	384_03_I01	GCTATGTCACGACTTTCCAT			4414	Predicted ORF in Assemblies 19, 20 and 21
orf19.5451		100	TM_3182	uptag	384_03_I02	AGTTGCTATACCTCCCTAGT			4380.2	ORF Predicted by Annotation Working Group
orf19.136		92	TM_2835	uptag	384_03_I03	CCCGTGTCCCAATATAGAAA			4999.2	Predicted membrane transporter, member of the drug:proton antiporter (12 spanner) (DHA1) family, major facilitator superfamily (MFS)
orf19.4903		100	TM_3859	uptag	384_03_I04	TGTTATACACGCCCAGAATC			2792.4	Predicted ORF in Assemblies 19, 20 and 21
orf19.6967	USO6	65	TM_2855	uptag	384_03_I05	ACGCCAGATTGCATTAAGGG			6782.4	Transcription is induced upon filamentous growth
orf19.6461		100	TM_3812	uptag	384_03_I06	GGCCCGCACACAATTAGGAA			3051.6	Predicted ORF in Assemblies 19, 20 and 21
orf19.5188	CHS1	98	TM_2775	uptag	384_03_I07	ACAGTGGTCAAACGTGGTAA			3361.2	Chitin synthase; essential; required for primary septum synthesis in yeast-form cells and hyphae; one of multiple chitin synthases; enzymatically activated by proteolytic processing; complements defects of S. cerevisiae chs1 or chs2 mutant
orf19.5250		78	TM_0649	uptag	384_03_I08	AAGGCAGACTACTCGATCCG	no	no	54.2	Predicted ORF in Assemblies 19, 20 and 21
orf19.5749	SBA1	100	TM_2919	uptag	384_03_I09	AGCACTGTTCAATACTGGCC			4495.2	Similar to co-chaperones; transcriptionally regulated by iron; expression greater in high iron; farnesol-, heavy metal (cadmium) stress-induced; protein level decreased in stationary phase cultures
orf19.5910		100	TM_3530	uptag	384_03_I10	GTCTAGCCCAAATTGCACAA			4002.4	Predicted ORF in Assemblies 19, 20 and 21; induced upon low-level peroxide stress
orf19.4746	JIP5	87	TM_2515	uptag	384_03_I11	TATTCTATGCCACGGCTCGG			4239.4	Protein not essential for viability; downregulated during core stress response
orf19.2758	PGA38	15	TM_4250	uptag	384_03_I12	ATTTACGCGAGACACGGCTC			5435.8	Putative GPI-anchored protein of unknown function; repressed during cell wall regeneration; possibly an essential gene, disruptants not obtained by UAU1 method
orf19.1180		100	TM_2720	uptag	384_03_I13	TTAAACAACGAATGCGCCGC			6262.6	Predicted ORF in Assemblies 19, 20 and 21
orf19.7114	CSA1	17	TM_3624	uptag	384_03_I14	CGTTCTCGCAAAGCACTAAA			4846.4	Surface antigen on elongating hyphae and buds; no obvious hyphal defects in mutant; strain variation in number of repeat domains; upregulated in filaments; alkaline upregulated by Rim101p; ciclopirox induced; Efg1p- and Cph1p-regulated
orf19.699		100	TM_2838	uptag	384_03_I15	CCTCCACAGAAAGGTTTGAA			4586	Predicted ORF in Assemblies 19, 20 and 21
orf19.7618		100	TM_4302	uptag	384_03_I16	TTCACGAGACTAAGGGCCTC			5424.6	Predicted ORF in Assemblies 19, 20 and 21; Plc1p-regulated
orf19.6463		100	TM_2541	uptag	384_03_I17	CCTGGCATACAATACAGTCA			4979.8	Predicted ORF in Assemblies 19, 20 and 21; putative ortholog of S. cerevisiae Yjr072cp; possibly essential for growth (however, depletion mutant is viable)
orf19.4079	SLP2	70	TM_3252	uptag	384_03_I18	GCACTTGACAGATGCTTGTG			3200.2	Predicted ORF in Assemblies 19, 20 and 21; similar to stomatin mechanoreception protein
orf19.6327	HET1	79	TM_2901	uptag	384_03_I19	CGCGCTATTATACTCGACTT			4397.8	Putative sphingomyelin transfer protein
orf19.1250		61	TM_3821	uptag	384_03_I20	AATCGTCACCAACGTGCATA			4514.2	Predicted ORF in Assemblies 19, 20 and 21
orf19.4014		100	TM_2531	uptag	384_03_I21	GCCGCTACCTTGACTGAATT			4812.8	Predicted ORF in Assemblies 19, 20 and 21; described as similar to S. cerevisiae Cdc1p; induced upon adherence to polystyrene
orf19.4947		100	TM_3729	uptag	384_03_I22	CTGACATCAAGAAGTCCTGA			4159.8	Predicted ORF in Assemblies 19, 20 and 21
orf19.3902		100	TM_2709	uptag	384_03_I23	AACCTATTGTGCATGGGAGT			1660.8	Predicted ORF in Assemblies 19, 20 and 21; decreased transcription is observed upon fluphenazine treatment or in an azole-resistant strain that overexpresses CDR1 and CDR2
orf19.3534	RHO3	84	TM_3065	uptag	384_03_I24	GGTCGGACACTACACCAATA			4964	Putative Rho family GTPase; possible substrate of protein farnesyltransferase and geranylgeranyltransferase type I; greater transcription in hyphal form than yeast form
orf19.4956	RPN1	88	TM_3696	uptag	384_03_J01	CCGCGCACGAAACATTTGAA			5902.8	Predicted ORF in Assemblies 19, 20 and 21; regulated by Gcn2p and Gcn4p
orf19.3392	DOG1	100	TM_3940	uptag	384_03_J02	AATCATGTCCAACTCGCGTA			3412	Putative 2-deoxyglucose-6-phosphatase; haloacid dehalogenase hydrolase/phosphatase superfamily; similar to S. cerevisiae Dog1p, Dog2p, Hor1p, and Rhr2p; regulated by Nrg1p, Tup1p
orf19.5001	CUP2	100	TM_3472	uptag	384_03_J03	ATGACGTGTCGATCACTCCT			2601.8	Protein required for normal resistance to copper; similar to S. cerevisiae Cup2p, which is a copper-binding transcription factor that activates transcription of metallothionein genes
orf19.5861	KRE9	100	TM_3726	uptag	384_03_J04	ATTTAGTCTCCACACGGGCG			4125.4	Protein of beta-1,6-glucan biosynthesis; required for serum-induced hyphal growth; required for efficient utilization of galactose and for growth on glucose; similar to S. cerevisiae Kre9p and Knh1p; O-glycosylated by Pmt1p
orf19.5012		90	TM_3557	uptag	384_03_J05	ATTCGATCTTCACGACGGCT			4630.2	Predicted ORF in Assemblies 19, 20 and 21; possibly spurious ORF (Annotation Working Group prediction)
orf19.2760		100	TM_3534	uptag	384_03_J06	GACCAATTCACACGTTGTCA			4146.2	Putative protein of unknown function; heterozygous null mutant exhibits hypersensitivity to parnafungin and cordycepin in the C. albicans fitness test; predicted ORF in Assemblies 19, 20 and 21
orf19.579	FOL1	68	TM_4188	uptag	384_03_J07	ACACGCAGATGATTTAAGCG			4366.6	Putative dihydroneopterin aldolase (dihydro-6-hydroxymethylpterin pyrophosphokinase); fungal-specific (no human or murine homolog)
orf19.6268		100	TM_3661	uptag	384_03_J08	TAGACGATGCGCCATGTCAG			3494.6	Predicted ORF in Assemblies 19, 20 and 21; decreased expression observed in an ssr1 homozygous null mutant
orf19.1010	MNT3	23	TM_4232	uptag	384_03_J09	GCCGTATCTTAACCTCTTAG			5974	Protein with similarity to mannosyltransferases; transcription elevated in cyr1, chk1, nik1, and sln1 homozygous null mutants; fungal-specific (no human or murine homolog); possibly an essential gene, disruptants not obtained by UAU1 method
orf19.7468		100	TM_3835	uptag	384_03_J10	ACGAGCTAGTTCTCAGTCTT			1136	Predicted ORF in Assemblies 19, 20 and 21
orf19.7354		100	TM_3143	uptag	384_03_J11	CAGTAATCAGAAGCTCGCAC			4406.8	Predicted ORF in Assemblies 19, 20 and 21; caspofungin induced
orf19.246		87	TM_3911	uptag	384_03_J12	CGATATACGTGCAGACTATG			9301.2	Predicted ORF in Assemblies 19, 20 and 21; fungal-specific (no human or murine homolog)
orf19.1911	PGA52	98	TM_3945	uptag	384_03_J13	AGAGGTCAGTAACCCTGCTC			4353.8	GPI-anchored cell surface protein of unknown function; fluconazole-induced; possibly an essential gene, disruptants not obtained by UAU1 method
orf19.1251	BRN1	83	TM_3123	uptag	384_03_J14	ACATGGCCTACATTGCATAG			7459.8	Predicted ORF in Assemblies 19, 20 and 21; cell-cycle regulated periodic mRNA expression
orf19.2989		100	TM_3620	uptag	384_03_J15	CAGACGGTCAAATCCTCTAA			5174.4	Predicted ORF in Assemblies 19, 20 and 21
orf19.3561	CDC7	28	TM_3525	uptag	384_03_J16	CTCGCCGATAACTCAAGATA			1512	Predicted ORF in Assemblies 19, 20 and 21; cell-cycle regulated periodic mRNA expression; S. cerevisiae ortholog is not cell-cycle regulated; possibly an essential gene, disruptants not obtained by UAU1 method
orf19.2837	ALG5	93	TM_3862	uptag	384_03_J17	ACCCATTATACAGAGCGGTC			4290.8	Putative glucosyltransferase involved in cell wall mannan biosynthesis; possibly an essential gene, disruptants not obtained by UAU1 method
orf19.4253		100	TM_3424	uptag	384_03_J18	CATGACTACTAAGGCGTATC			1177.8	Predicted ORF in Assemblies 19, 20 and 21
orf19.3545		87	TM_2962	uptag	384_03_J19	GCTTCAGACAAATACTCGCA			3500.6	Predicted ORF in Assemblies 19, 20 and 21
orf19.6182		100	TM_3638	uptag	384_03_J20	GATACATGCACAATGCCGCA			1321.8	Putative transcription factor with zinc cluster DNA-binding motif; null mutant displays fluconazole sensitivity
orf19.1369		100	TM_3944	uptag	384_03_J21	CGCCTGTAGAAAGACTTGAA			3793.6	Predicted ORF in Assemblies 19, 20 and 21
orf19.429		100	TM_3753	uptag	384_03_J22	AACCATCGCGGTAACGCTAG			1487	Predicted ORF in Assemblies 19, 20 and 21; repressed by nitric oxide
orf19.2651	CAM1-1	18	TM_3108	uptag	384_03_J23	AGTGATTCTACACATCCTGC			5948.2	Putative translation elongation factor; genes encoding ribosomal subunits, translation factors, and tRNA synthetases are downregulated upon phagocytosis by murine macrophage
orf19.1502		100	TM_4067	uptag	384_03_J24	TACTTATAGGTCGAGCTGTG			2089.2	Predicted ORF in Assemblies 19, 20 and 21
orf19.3249	LAG1	24	TM_2410	uptag	384_03_K01	CGCTAGTATTCGATATGGGT			6792.6	Predicted ORF in Assemblies 19, 20 and 21; amphotericin B repressed
orf19.3469		54	TM_3999	uptag	384_03_K02	AGACTCAGCACATGCGATGC			3084.4	Predicted ORF in Assemblies 19, 20 and 21; greater mRNA abundance observed in a cyr1 homozygous null mutant than in wild type
orf19.5567	POP4	78	TM_2697	uptag	384_03_K03	TAGACACGCGCACAATGGCA			2035.2	Protein likely to be essential for growth, based on an insertional mutagenesis strategy; similar to S. cerevisiae Pop4p, which is a subunit of both RNase MRP and nuclear RNase P; filament induced; regulated by Nrg1p, Tup1p
orf19.6061		65	TM_3051	uptag	384_03_K04	CGCACCTAGATAAGATTTCC			7215	Predicted ORF in Assemblies 19, 20 and 21
orf19.2725		95	TM_2619	uptag	384_03_K05	CAGCCGTAGACAGTATCTTC			3305.6	Predicted ORF in Assemblies 19, 20 and 21
orf19.499		100	TM_3176	uptag	384_03_K06	GCATATCCATAACGCTTTGC		no	49.4	Predicted ORF in Assemblies 19, 20 and 21
orf19.5337	UBC15	100	TM_2810	uptag	384_03_K07	GATAGCGACTTACGCCTAAT			4886.6	Predicted ORF in Assemblies 19, 20 and 21
orf19.1054		100	TM_4084	uptag	384_03_K08	TATAGTCCGGCAGCGGTCAT			2311.8	Predicted ORF in Assemblies 19, 20 and 21; possibly spurious ORF (Annotation Working Group prediction)
orf19.215		100	TM_2753	uptag	384_03_K09	AGCTCGATGCTCAGATTCCT			1779	Predicted ORF in Assemblies 19, 20 and 21
orf19.3063		78	TM_3544	uptag	384_03_K10	CGGCTTAACAGAACCGTTTA			3668.6	Phosphorylated protein of unknown function; predicted ORF in Assemblies 19, 20 and 21
orf19.1279	CDS1	44	TM_2417	uptag	384_03_K11	GCTCCCAAGGTTCGTAAATA			3667.6	Protein similar to S. cerevisiae Cds1p; transposon mutation affects filamentous growth
orf19.5662	PEP7	52	TM_4102	uptag	384_03_K12	ATAGATAGCGAACCCGGACC			4213.2	Vesicle transport protein; acts in endosomal transport; roles in metal ion resistance, virulence, adhesion, hyphal growth, chlamydospore formation; similar to S. cerevisiae Pep7p
orf19.2565		57	TM_2617	uptag	384_03_K13	CCGCCCGTTTGCATAAATAT			5574.2	Predicted ORF in Assemblies 19, 20 and 21
orf19.6422	SSY5	46	TM_4119	uptag	384_03_K14	CTTCGACGAGTGGCGTACAT			2518.2	Protein similar to S. cerevisiae Ssy5p, which is a component of a complex that senses external amino acids
orf19.6577	FLU1	60	TM_2436	uptag	384_03_K15	CCCGTGTCTAAATGATTCGA			4359.8	Multidrug efflux pump of the plasma membrane; member of the MDR family of the MFS (major facilitator superfamily) of transporters; preferred substrate may be mycophenolic acid; fungal-specific (no human or murine homolog)
orf19.6135		94	TM_3101	uptag	384_03_K16	ACGCCTATGCTACGTGTGTT			3570	Predicted ORF in Assemblies 19, 20 and 21
orf19.425		100	TM_2453	uptag	384_03_K17	GCCTACTATCGAAGATTACC			2657	Protein not essential for viability
orf19.4471		62	TM_4201	uptag	384_03_K18	ACACGCTGTGAACTTGTCTC			782.6	Predicted ORF in Assemblies 19, 20 and 21
orf19.4308	HSL1	100	TM_4182	uptag	384_03_K19	GCACATCAGTCAAGTTCTAC			4120.2	Probable protein kinase, involved in determination of morphology during the cell cycle of both yeast-form cells and hyphae via regulation of Swe1p and Cdc28p; required for full virulence and kidney colonization in mouse systemic infection
orf19.3481		89	TM_3024	uptag	384_03_K20	GTACACGACCTAATTGTTCC			4719.2	Putative protein of unknown function, transcription is activated in the presence of elevated CO2; predicted ORF in Assemblies 19, 20 and 21
orf19.301	PGA18	77	TM_2654	uptag	384_03_K21	AGTCTACCCACATGCTTTAG			5428.4	Putative GPI-anchored protein of unknown function; regulated by Nrg1p, Tup1p
orf19.7016	PHM5	90	TM_3083	uptag	384_03_K22	GCTAACCCGTAATTGCTATC			5969	Protein not essential for viability; similar to S. cerevisiae Phm5p, which is a vacuolar endopolyphosphatase with a role in phosphate metabolism
orf19.6264.3		100	TM_2409	uptag	384_03_K23	CGCCCGTGCTAACAATAGAA		no	43.8	ORF Predicted by Annotation Working Group
orf19.5014		54	TM_3290	uptag	384_03_K24	CGGTACGACTTACGGATAAT			5497	Predicted ORF in Assemblies 19, 20 and 21
orf19.2782		100	TM_3801	uptag	384_03_L01	CATATCACTGAAGATCACGC			5310.4	Predicted ORF in Assemblies 19, 20 and 21
orf19.4878		95	TM_4034	uptag	384_03_L02	CACCACAGGAGGGTAAATGC			4216.6	Predicted ORF in Assemblies 19, 20 and 21
orf19.2422	ARC1	50	TM_3371	uptag	384_03_L03	TAGATCGTTCGACGCCTCTT			4347.8	Predicted ORF in Assemblies 19, 20 and 21; macrophage/pseudohyphal-repressed; protein detected by mass spec in stationary phase cultures
orf19.4820		100	TM_3172	uptag	384_03_L04	GAAGAGTCTACAACCCGCGA			3808.4	Predicted ORF in Assemblies 19, 20 and 21
orf19.5265	KIP4	100	TM_3428	uptag	384_03_L05	AAGTCTTCGGCATACCTTCT			1943.6	Transposon mutation affects filamentous growth; filament induced; shows Mob2p-dependent hyphal regulation; regulated by Nrg1p, Tup1p
orf19.3749	IFC3	93	TM_3020	uptag	384_03_L06	GAGATCGTTCCACTGCTGCT			3891.4	Oligopeptide transporter; transcriptionally induced upon phagocytosis by macrophage; induced by BSA or peptides; fluconazole-induced; upregulated by Rim101p at pH 8; virulence-group-correlated expression; no human or murine homolog
orf19.1191		99	TM_3242	uptag	384_03_L07	TGATCCACGTAATGTCACTC			2711	Predicted ORF in Assemblies 19, 20 and 21
orf19.6489	FMP45	57	TM_3829	uptag	384_03_L08	GTTGCATTCACCTACGGTAT			1893.4	Protein induced during the mating process; mutation confers hypersensitivity to toxic ergosterol analog and to amphotericin B; alkaline downregulated; repressed by alpha pheromone in SpiderM medium; possibly essential gene (by UAU1 method)
orf19.5858	EGD2	100	TM_3239	uptag	384_03_L09	GCGCACGAGAAACCTCTTAA			5081	Predicted ORF in Assemblies 19, 20 and 21; soluble protein in hyphae; macrophage/pseudohyphal-induced; protein level decreased in stationary phase cultures
orf19.3848		100	TM_3041	uptag	384_03_L10	TGAGCAGGCGTCACCTATCT			4562	Predicted ORF in Assemblies 19, 20 and 21
orf19.6269		55	TM_2917	uptag	384_03_L11	AGAGTTAGCCGACTGTCCCT			5255	Predicted ORF in Assemblies 19, 20 and 21
orf19.612		96	TM_4112	uptag	384_03_L12	TCATTCCGTAGATGGGTCGT			4515.8	Predicted ORF in Assemblies 19, 20 and 21
orf19.1490	MSB2	100	TM_4208	uptag	384_03_L13	GATCGAACCGCACTTATCGG			8474.8	Mucin family member, possible sensor of cell wall damage; required for Cek1p phosphorylation in response to cell wall stress; transcription is negatively regulated by Rim101p
orf19.1988	CDC45	65	TM_3616	uptag	384_03_L14	GATGGCACCTACTCACATTG			2126	Protein described as a DNA replication initiation factor; transcriptionally regulated by interaction with macrophage
orf19.2026		100	TM_3505	uptag	384_03_L15	GAGTATCACTTTCCACGCAT			4598	Predicted ORF in Assemblies 19, 20 and 21
orf19.7586	CHT3	36	TM_3273	uptag	384_03_L16	TCCTGGAACCAAGGCCAAGA			5340.8	Chitinase, major; functional homolog of S. cerevisiae Cts1p; 4 N-glycosylation motifs; possible O-mannosylated region; putative signal peptide; hyphal-repressed; farnesol upregulated in biofilm; regulated by Efg1p, Cyr1p, Ras1p
orf19.880		81	TM_3436	uptag	384_03_L17	AGTCACTACCGATCTCGATG			5714.2	Predicted ORF in Assemblies 19, 20 and 21
orf19.6264.4		100	TM_3495	uptag	384_03_L18	ACTACACCACGATGTGAATC			5973.4	ORF Predicted by Annotation Working Group
orf19.6536	IQG1	57	TM_3975	uptag	384_03_L19	CGTGCATTCAAAGCAGCGAA			4606	Component of actomyosin ring at bud neck; cell-cycle regulated serine phosphorylation at CDK sites regulates association with formins Bni1p and Bnr1p, Iqg1p degradation, and ring disassembly; mutation causes severe cytokinetic defects
orf19.5094	BUL1	79	TM_4205	uptag	384_03_L20	CCGGTAACTTCGTATAAGAG			4758.2	Protein not essential for viability; macrophage/pseudohyphal-induced; similar to S. cerevisiae Bul1p, which may be involved in selection of substrates for ubiquitination
orf19.4502		59	TM_3368	uptag	384_03_L21	GCTTCCAGAAACGTACTCAA			3206.4	Predicted ORF in Assemblies 19, 20 and 21
orf19.2930		52	TM_3478	uptag	384_03_L22	AGGGTCTACCGACTTCGACT			2535.8	Predicted ORF in Assemblies 19, 20 and 21
orf19.3616	ERG9	64	TM_4255	uptag	384_03_L23	CGTCGAGCCAAACTGTTAAA			3676.8	Putative farnesyl-diphosphate farnesyl transferase (squalene synthase) involved in the sterol biosynthesis pathway; likely to be essential for growth; regulated by fluconazole and lovastatin; amphotericin B, caspofungin repressed
orf19.390	CDC42	67	TM_3189	uptag	384_03_L24	TAGGTAGTGCCAGTTGCCCT			3222.8	Rho-type GTPase; required for budding and maintenance of hyphal growth; GGTase I geranylgeranylated; misexpression blocks hyphal growth, causes avirulence in mouse IV infection; shows actin-dependent localization to hyphal tip
orf19.2451	PGA45	89	TM_3095	uptag	384_03_M01	ATTCGTCGTGACAGTCCCTG			5942.8	Cell wall protein; putative GPI-anchor; downregulated in core caspofungin response; Hog1p-induced; regulated by Ssn6p; Mob2p-dependent hyphal regulation; possibly spurious ORF (Annotation Working Group prediction)
orf19.3826		100	TM_3435	uptag	384_03_M02	AGTAGCTTGCACCCGAGACT			2900.6	Predicted ORF in Assemblies 19, 20 and 21; Plc1p-regulated
orf19.4753	PFK26	100	TM_4082	uptag	384_03_M03	CCCTACTTAACAAGAGTGCA			5140	Protein repressed during the mating process
orf19.3400	COQ3	95	TM_3688	uptag	384_03_M04	ATGCTATCAGCGTAGGCCAT			5695.8	Protein described as having role in coenzyme Q biosynthesis; transcriptionally induced by interaction with macrophage; possibly an essential gene, disruptants not obtained by UAU1 method
orf19.1677		45	TM_4243	uptag	384_03_M05	AGCATCGAGTGTAATTTGCG			3230.8	Predicted ORF in Assemblies 19, 20 and 21; possibly spurious ORF (Annotation Working Group prediction)
orf19.6284		100	TM_3390	uptag	384_03_M06	CAACAAAGGGACTGTCACCT			3363.4	Predicted ORF in Assemblies 19, 20 and 21
orf19.1427		100	TM_2853	uptag	384_03_M07	GCGATGCTAACAACTTCACA			4757.4	Putative transporter; fungal-specific (no human or murine homolog)
orf19.2449		82	TM_3112	uptag	384_03_M08	AGCATTGTCTCAGTCCGTGT			4674.4	Predicted ORF in Assemblies 19, 20 and 21; macrophage-induced gene
orf19.3658		26	TM_3111	uptag	384_03_M09	TTCTTCCGAGGCTGGGACAT		no	46.8	Predicted ORF in Assemblies 19, 20 and 21
orf19.3818	GOA1	100	TM_3760	uptag	384_03_M10	TGAGGATAAAGAACTCGCGC			2760.8	Protein required for respiratory growth, resistance to oxidants, chlamydospore formation, hyphal growth under some conditions, and virulence; relocalizes from the cytoplasm to the mitochondrion during oxidative or osmotic stress
orf19.6419.1		100	TM_2740	uptag	384_03_M11	TGATCTTAACCAGTATCCGC			1780.2	Predicted ORF in Assembly 20 and 21; gene has intron
orf19.1717		100	TM_3455	uptag	384_03_M12	AAGCATTGCCAAGCAGCCTA			5963.4	Predicted ORF in Assemblies 19, 20 and 21
orf19.2037		96	TM_2959	uptag	384_03_M13	GTGTCTAACCACAAAGCGAC			1936	Predicted ORF in Assemblies 19, 20 and 21
orf19.4503		13	TM_3385	uptag	384_03_M14	GCGTCAGCTTAATTCTCATC			3477	Predicted ORF in Assemblies 19, 20 and 21
orf19.297	DTD2	100	TM_2756	uptag	384_03_M15	AATATGGGCTAACCCTCATC			2306.2	Predicted ORF in Assemblies 19, 20 and 21
orf19.5964	ARF2	63	TM_3174	uptag	384_03_M16	GTCCTCGCAAGAAAGGCCAA			4910	Predicted ORF in Assemblies 19, 20 and 21; mutation confers hypersensitivity to Brefeldin A
orf19.2454	PHO87	87	TM_2761	uptag	384_03_M17	GTATCACCGCTTCACAGGAT			3270.4	Protein similar to phosphate permeases; transcription is negatively regulated by Rim101p at pH 8; expression is regulated upon white-opaque switching; caspofungin repressed; biofilm-regulated; virulence-group-correlated expression
orf19.5450		20	TM_3102	uptag	384_03_M18	CCTATCGTCGTAGAGTCCTT			4783	Predicted ORF in Assemblies 19, 20 and 21; protein detected by mass spec in exponential and stationary phase cultures
orf19.1470	RPS26A	40	TM_2623	uptag	384_03_M19	CCCTAGCGAGTAGTATGACT			2440.2	Predicted ribosomal protein; regulated by Nrg1p, Tup1p; genes encoding cytoplasmic ribosomal subunits, translation factors, and tRNA synthetases are downregulated upon phagocytosis by murine macrophage; intron in 5'-UTR
orf19.1111		69	TM_3408	uptag	384_03_M20	TATTACTTACCACGCGGGCG			5184.8	Predicted ORF in Assemblies 19, 20 and 21
orf19.4212	FET99	100	TM_2690	uptag	384_03_M21	AGCTCACACCTAATATGCAG			3190.6	Protein of multicopper oxidase family; similar to S. cerevisiae Fet3p; does not functionally complement S. cerevisiae fet3 mutant growth under low-iron conditions; iron-repressed transcription; regulated by Tup1p, Rim101p
orf19.7594		100	TM_4190	uptag	384_03_M22	TCATCTAAGAGGCGGTAAAG			3449	Predicted ORF in Assemblies 19, 20 and 21
orf19.2436		71	TM_2504	uptag	384_03_M23	GGCGACATCCTTTCAATTTC			4491.2	Predicted ORF in Assemblies 19, 20 and 21
orf19.122	CDC20	42	TM_3352	uptag	384_03_M24	CAGCAGGCATAACATGGCAC			5416.6	Protein similar to S. cerevisiae Cdc20p; induced under Cdc5p depletion; member of conserved Mcm1p regulon; mRNA expression peaks at cell-cycle G2/M phase; mRNA binds to She3p and is localized to buds of yeast-form cells and hyphal tips
orf19.4365		40	TM_3149	uptag	384_03_N01	GTTCAGTGACGACTCCCTAT			5935	Predicted ORF in Assemblies 19, 20 and 21
orf19.5387	VPS8	70	TM_4120	uptag	384_03_N02	TCAGGGTCATTCACCTTACT			6444	Protein described as a vacuolar sorting protein; downregulated upon adherence to polystyrene
orf19.6239		100	TM_4025	uptag	384_03_N03	AGGGTTATCCTCTCCATACT			2382	Predicted ORF in Assemblies 19, 20 and 21; possibly an essential gene, disruptants not obtained by UAU1 method
orf19.1477		100	TM_3284	uptag	384_03_N04	AACCAGCACTTGTCTAACGG			2436.2	Predicted ORF in Assemblies 19, 20 and 21
orf19.6499		86	TM_3867	uptag	384_03_N05	TGGTAGCTCCGTCAACCTTG			3823.8	Predicted ORF in Assemblies 19, 20 and 21
orf19.7366		25	TM_3330	uptag	384_03_N06	CATGAGGCGCTGAGCTTATT			3826.2	Predicted ORF in Assemblies 19, 20 and 21
orf19.3012	ARO80	30	TM_3317	uptag	384_03_N07	CGCTCATTATTCCTAAGAGG			5650.4	Regulator of aromatic alcohol biosynthesis via the Ehrlich pathway; not essential for viability; similar to S. cerevisiae Aro80p, which is a transcriptional activator required for aromatic amino acid catabolism
orf19.5837		77	TM_3336	uptag	384_03_N08	CCTAGCTCGTGAGATTGATT			5274	Predicted ORF in Assemblies 19, 20 and 21
orf19.3738	PGA22	100	TM_4198	uptag	384_03_N09	TTTCCAAACAAAGATGGGCC			2290	Putative GPI-anchored protein of unknown function
orf19.7490		87	TM_3652	uptag	384_03_N10	TAGCTGACTCCATCGTGCTG			4248	Predicted membrane transporter, member of the fucose:proton symporter (FHS) family, major facilitator superfamily (MFS)
orf19.3211	RCF3	37	TM_3220	uptag	384_03_N11	TCCCAGCAGATTAACTAAGC			1814.2	Transcription is induced upon filamentous growth
orf19.3801	FAV1	95	TM_3793	uptag	384_03_N12	ACAGGTCGTAAATCGAGCGA		no	52	Protein with weak similarity to S. cerevisiae Fus2p; induced by alpha pheromone mating factor in MTLa/MTLa opaque cells
orf19.5360	RPC11	100	TM_4056	uptag	384_03_N13	CCGTAGCTCTCATAGGTTAT			1152	Predicted ORF in Assemblies 19, 20 and 21; downregulated in core caspofungin response
orf19.7414	ALS6	39	TM_3401	uptag	384_03_N14	AACAGAGCTTTAACAGCGTC			3283	ALS family protein; expression in S. cerevisiae confers adhesion to gelatin; macrophage-induced gene; N-terminal adhesion domain; ALS family includes cell-surface glycoproteins, some with adhesin function
orf19.768	SYG1	36	TM_3919	uptag	384_03_N15	CGACCGTAACGCTATATGAG			3777.8	Protein not essential for viability; similar to S. cerevisiae Syg1p, which is a plasma membrane protein that may be involved in signal transduction
orf19.5068		100	TM_3643	uptag	384_03_N16	AGTGAGCATGTCCGATAATG			5035.8	Predicted ORF in Assemblies 19, 20 and 21
orf19.2770		67	TM_3090	uptag	384_03_N17	GTTAAGATCACATTACGCCC			3357	Predicted ORF in Assemblies 19, 20 and 21
orf19.3001	TEM1	100	TM_3350	uptag	384_03_N18	CACTATTATGAATCCTCGGC			518.4	Protein similar to S. cerevisiae Tem1p, which is a GTPase involved in termination of the M phase of the cell cycle; induced under Cdc5p depletion
orf19.7433		72	TM_3568	uptag	384_03_N19	CCTATACGGTAAGGTTGTAG			4645.4	Predicted ORF in Assemblies 19, 20 and 21
orf19.4826	IDH1	100	TM_3235	uptag	384_03_N20	GGGCCGACGTATTACTAAAT			4720.4	Predicted ORF in Assemblies 19, 20 and 21; soluble protein in hyphae; protein level decreased in stationary phase cultures
orf19.4744		100	TM_4256	uptag	384_03_N21	GTCCTCCAGAACTCAAATGA			3637	Predicted ORF in Assemblies 19, 20 and 21; transcription is repressed in response to alpha pheromone in SpiderM medium
orf19.6980		34	TM_4162	uptag	384_03_N22	ATTCACTGCCTCATTGGACT			4512	Predicted ORF in Assemblies 19, 20 and 21
orf19.1842		11	TM_4002	uptag	384_03_N23	TTGACTAACCGCACGTTGGC			4280.6	Predicted ORF in Assemblies 19, 20 and 21
orf19.5171	PMT1	9	TM_3797	uptag	384_03_N24	TAGTCATCACTGAGGTCCAT			4125.2	Protein mannosyltransferase, required for virulence in mouse systemic infection and for adhesion to epithelial cells; has a role in hyphal growth and drug sensitivity; Als1p, Sec20p, Kre9p, Pir1p are substrates; one of 5 PMT family members
orf19.576	CTF8	100	TM_2771	uptag	384_03_O01	GGTCACTATACACCTACTAG			6024.6	Protein repressed during the mating process
orf19.280		100	TM_4106	uptag	384_03_O02	GGAAGCACAGGTCTCAACAC			4217.6	Predicted ORF in Assemblies 19, 20 and 21; possibly spurious ORF (Annotation Working Group prediction)
orf19.5137.1	HHO1	99	TM_2442	uptag	384_03_O03	CCGGCTCTATAATAAGTTCC			1862.8	Protein described at histone H1; farnesol regulated
orf19.166	ASG1	95	TM_3288	uptag	384_03_O04	GAATTACCAGGAACCGAGCC			918.6	Predicted zinc-finger protein of unknown function; has similarity to S. cerevisiae Asg1p, which is a proposed transcription factor of the Gal4p family
orf19.3904		84	TM_2922	uptag	384_03_O05	AGACCACGAGTCCTATACAT			10876.6	Predicted ORF in Assemblies 19, 20 and 21
orf19.133		46	TM_3987	uptag	384_03_O06	CAGATGGTTGAACTTGCTTC			5718.8	Predicted ORF in Assemblies 19, 20 and 21; induced by nitric oxide in yhb1 mutant
orf19.6403		65	TM_2492	uptag	384_03_O07	GTTATTACATCCTACCAGCG			3031.2	Predicted ORF in Assemblies 19, 20 and 21
orf19.4651	PGA53	100	TM_3683	uptag	384_03_O08	CCCATTGTTTCAAGCATTGC			4709	GPI-anchored cell surface protein of unknown function; greater mRNA abundance observed in a cyr1 homozygous null mutant than in wild type
orf19.5312		72	TM_2404	uptag	384_03_O09	CCGTCTCGGAAACTAGATAA			5078.2	Predicted ORF in Assemblies 19, 20 and 21
orf19.7585	INO1	44	TM_3636	uptag	384_03_O10	GATCATCACACATTGGGTAC			3874	Inositol-1-phosphate synthase; enzyme of inositol biosynthesis; antigenic in human; repressed by farnesol (in biofilm) or caspofungin; regulated during planktonic growth; upstream inositol/choline regulatory element; glycosylation predicted
orf19.1682		100	TM_2500	uptag	384_03_O11	GGCGTATCCCTAGATGTCCT			5735.4	Predicted ORF in Assemblies 19, 20 and 21; repressed by nitric oxide
orf19.1867		100	TM_3864	uptag	384_03_O12	GATACCAGTCTCACAGATTC			2633.6	Putative malate permease; induced during macrophage infection; regulated by Gcn2p and Gcn4p; has putative peroxisome targeting signal
orf19.3103		56	TM_2752	uptag	384_03_O13	AATTCGGCTCAACATGGGCC			5549.8	Predicted ORF in Assemblies 19, 20 and 21
orf19.1977	URA4	51	TM_3312	uptag	384_03_O14	CATAGCTCACGATAGAGTCG			7362.8	Predicted ORF in Assemblies 19, 20 and 21; protein detected by mass spec in exponential and stationary phase cultures
orf19.4235	PDE1	48	TM_2601	uptag	384_03_O15	GCTGCGCTACAATAACATCA			5870.8	Cyclic nucleotide phosphodiesterase (PDEase), low affinity; has activity toward cGMP and cAMP; not divalent cation-dependent; complements defects of an S. cerevisiae mutant lacking PDEase; macrophage-downregulated gene
orf19.4010	PAN3	100	TM_3293	uptag	384_03_O16	GTTTGCCATCAACACCAAGA			5639.2	Protein not essential for viability; similar to S. cerevisiae Pan3p, which is a subunit of an RNAse complex that controls poly(A) tail length
orf19.1450		96	TM_2577	uptag	384_03_O17	GCCTTTCTAACAAGACCGAA			4700.6	Predicted ORF in Assemblies 19, 20 and 21; possibly spurious ORF (Annotation Working Group prediction)
orf19.6929		100	TM_3341	uptag	384_03_O18	ATACGTTAGGCACCTGGACT		no	42.8	Predicted ORF in Assemblies 19, 20 and 21
orf19.4118	CNT	92	TM_2599	uptag	384_03_O19	GACTGTGACGTTGGACATTT			2741.8	Cation-coupled nucleoside transporter (H(+)/nucleoside symporter); CNT family; transports adenosine, uridine, inosine, guanosine, tubercidin; variant alleles encode high- and low-affinity isoforms; S or G at residue 328 affects specificity
orf19.1186		38	TM_3322	uptag	384_03_O20	CCGTCATTATCACCGTAGAT			3092.6	Predicted ORF in Assemblies 19, 20 and 21; possibly spurious ORF (Annotation Working Group prediction)
orf19.798	TAF14	91	TM_2712	uptag	384_03_O21	GACTTACTCGTACCCGATTT			2447	Putative DNA-binding transcription factor; putative TFIIF subunit; macrophage-induced protein
orf19.6418		95	TM_3247	uptag	384_03_O22	TGGTGTCACAGGCCCTCAAT			3536.6	Predicted ORF in Assemblies 19, 20 and 21
orf19.7303		97	TM_2729	uptag	384_03_O23	TATGCTGATCCACTGGCCTG			4527.2	Predicted ORF in Assemblies 19, 20 and 21
orf19.6350		56	TM_3471	uptag	384_03_O24	AAACCGAGGTCCATTTCCTG			2020.2	Predicted ORF in Assemblies 19, 20 and 21
orf19.1791		94	TM_2982	uptag	384_03_P01	AGTACAGTCACCATTCAGTC			4966.8	Predicted ORF in Assemblies 19, 20 and 21
orf19.4114	FAA2-1	84	TM_3298	uptag	384_03_P02	AACCTGACCTAATGCAGCAG			6341.4	Predicted long chain fatty acid CoA ligase; upregulated upon phagocytosis; induced by nitric oxide in yhb1 mutant
orf19.3000	ORC1	100	TM_4261	uptag	384_03_P03	GAGTATCTTATCCACCTCTG			3502.6	Predicted ORF in Assemblies 19, 20 and 21; essential for viability; similar to S. cerevisiae Orc1p origin recognition complex subunit
orf19.2708		100	TM_3808	uptag	384_03_P04	AGCCGCAATGACAGCTTATA			5262	Predicted ORF in Assemblies 19, 20 and 21; nonessential
orf19.2090		100	TM_3271	uptag	384_03_P05	GGAGCGATGACACCTTCTTC			1711.6	Predicted ORF in Assemblies 19, 20 and 21
orf19.7437		100	TM_4228	uptag	384_03_P06	CATAGCGTACAATGCTCTGA			4699.6	Predicted ORF in Assemblies 19, 20 and 21
orf19.1447		88	TM_3147	uptag	384_03_P07	ATATAAACTACAGGCCGTGG			4087.6	Predicted ORF in Assemblies 19, 20 and 21
orf19.3671		100	TM_4293	uptag	384_03_P08	TTTAGGTCCGCACCCGTTTG			1435.2	Predicted ORF in Assemblies 19, 20 and 21; possibly spurious ORF (Annotation Working Group prediction)
orf19.1002		100	TM_4093	uptag	384_03_P09	TTACCACTGCCGAGGTGTGT			4337.4	Predicted ORF in Assemblies 19, 20 and 21; possibly spurious ORF (Annotation Working Group prediction)
orf19.1804		100	TM_3180	uptag	384_03_P10	AAGATGCGGTAACACTGATC			3037.4	Predicted ORF in Assemblies 19, 20 and 21
orf19.5022		49	TM_3512	uptag	384_03_P11	GTCCACATGAACGCAAGCTA			1497.2	Predicted ORF in Assemblies 19, 20 and 21
orf19.3630	RRP8	13	TM_3203	uptag	384_03_P12	AATGCAAGCCCACGTTTAAC			3075.8	Predicted ORF in Assemblies 19, 20 and 21; induced upon biofilm formation
orf19.4341		20	TM_3488	uptag	384_03_P13	TTCGATCTATCCCGATGACT			5228.8	Predicted ORF in Assemblies 19, 20 and 21
orf19.3323		61	TM_3036	uptag	384_03_P14	GCGACGACAGAACTCTTAAC			5600.4	Predicted ORF in Assemblies 19, 20 and 21; possibly spurious ORF (Annotation Working Group prediction)
orf19.861		100	TM_3550	uptag	384_03_P15	TAGAGTAGCACACCTTTGCC			2495.8	Predicted transcriptional regulator with bZip domain; possibly an essential gene, disruptants not obtained by UAU1 method
orf19.6853		100	TM_3707	uptag	384_03_P16	ATGCTAACTATACAGACCGC			2496.6	Predicted ORF in Assemblies 19, 20 and 21
orf19.3517		81	TM_3452	uptag	384_03_P17	AGACCTCGGCAACTCGTTTA			6020.8	Predicted ORF in Assemblies 19, 20 and 21
orf19.6809		100	TM_4069	uptag	384_03_P18	ACTTATGATGCAGGAGCTTG			3538.4	Predicted ORF in Assemblies 19, 20 and 21
orf19.948		100	TM_3896	uptag	384_03_P19	CTGCGCCACATAGTATAAAC			1974.2	Predicted ORF in Assemblies 19, 20 and 21; possibly spurious ORF (Annotation Working Group prediction)
orf19.704	SOL3	100	TM_3349	uptag	384_03_P20	TATGACCTGCGACCGCTTGT			2055.8	Predicted ORF in Assemblies 19, 20 and 21; macrophage-downregulated protein abundance; protein detected by mass spec in exponential and stationary phase cultures
orf19.2513		79	TM_2961	uptag	384_03_P21	CGCAGCAGCAAATGATCTCA			2353	Predicted ORF in Assemblies 19, 20 and 21
orf19.2264	OLE2	87	TM_3034	uptag	384_03_P22	AGGAGTAACTTCAACGACCC			3939.2	Protein with similarity to fatty acid desaturase (stearoyl-CoA desaturase); homozygous null mutant shows decreased production of prostaglandin E2
orf19.6901		99	TM_3874	uptag	384_03_P23	GGACCGAGATGTTTACGAAT			3923.8	Predicted ORF in Assemblies 19, 20 and 21
orf19.1458		100	TM_4282	uptag	384_03_P24	GCCCAGTGTCAATTTCGTTA			3810.4	Predicted ORF in Assemblies 19, 20 and 21
orf19.6818		55	TM_3746	uptag	384_04_A01	CACCGCGCTATATCAGATGG			3868.8	Predicted ORF in Assemblies 19, 20 and 21
orf19.3123	RPT5	74	TM_4288	uptag	384_04_A02	CAACTTTACCGAATAGGTGC			2533.4	Predicted ORF in Assemblies 19, 20 and 21; transcription is regulated by Nrg1p and Mig1p; regulated by Gcn2p and Gcn4p; protein level decreased in stationary phase cultures
orf19.5406		46	TM_3562	uptag	384_04_A03	AGAAGACGCTCTCAATCTGC			4139	Putative protein of unknown function, required for normal filamentous growth; mRNA binds to She3p and is localized to hyphal tips; predicted ORF in Assemblies 19, 20 and 21
orf19.5884		100	TM_3258	uptag	384_04_A04	GGTAGTTGCTCACCCTTACT			5348.6	Predicted ORF in Assemblies 19, 20 and 21; decreased transcription is observed upon benomyl treatment or in an azole-resistant strain that overexpresses MDR1
orf19.4213	FET31	31	TM_3072	uptag	384_04_A05	AAGCTACCTTCAGTGGTCGT			3165.2	Predicted ORF in Assemblies 19, 20 and 21; flucytosine induced; caspofungin repressed
orf19.7658	RFC4	100	TM_3529	uptag	384_04_A06	AAGTCTTTAGCATGGCGCAT			1889.2	Predicted ORF in Assemblies 19, 20 and 21; flucytosine induced; periodic mRNA expression, peak at cell-cycle G1/S phase
orf19.3865	RFX1	89	TM_4240	uptag	384_04_A07	CAATCCATCCTGGGAGAGGT			4613	Predicted ORF in Assemblies 19, 20 and 21; similar to S. cerevisiae Rfx1p (DNA-binding transcriptional repressor of DNA damage response); has RFX domain
orf19.2082	SAP30	92	TM_3494	uptag	384_04_A08	TTAGGAGCGACACCTTCGTC			4697.6	Aspartic-type endopeptidase involved in degradation of alpha pheromone; functional equivalent of S. cerevisiae Bar1p; specific to a-cells; transcription is induced in response to alpha pheromone
orf19.318		100	TM_3942	uptag	384_04_A09	CCCGATGCTGAATTAGTATC			4990.4	Predicted ORF in Assemblies 19, 20 and 21
orf19.5495		100	TM_3799	uptag	384_04_A10	AATCAGATGGAATCCTACGC			7258.8	Protein not essential for viability; transcription is induced in response to alpha pheromone in SpiderM medium
orf19.5623	ARP4	41	TM_3627	uptag	384_04_A11	TGAGTCAACATCTTCGCAAC			422.8	Subunit of the NuA4 histone acetyltransferase complex
orf19.4403	VPS11	100	TM_3528	uptag	384_04_A12	TCACCCTAGTGCCATATTGG			7137.4	Protein involved in protein trafficking; putative role in vesicle-target membrane fusion; mutant lacks vacuole; role in hyphal growth, possibly via vacuole expansion into hypha; role in killing of and survival within macrophage
orf19.585		45	TM_3898	uptag	384_04_A13	GCTGTCTCCAAAGCACGAAA			4266.2	Predicted ORF in Assemblies 19, 20 and 21
orf19.5653	ATP2	100	TM_4244	uptag	384_04_A14	AATCATTAGTCACGAGGAGG			1755.6	Protein described as a similar to F1 beta subunit of F1F0 ATPase complex; antigenic in human, mouse; transcription upregulated in response to ciclopirox olamine; flucytosine induced; caspofungin repressed; macrophage/pseudohyphal-induced
orf19.3315	CTA9	12	TM_3767	uptag	384_04_A15	TCGAGGACAGAATCGGACAC			4828.4	Protein required for normal filamentous growth; induced during the mating process; mRNA binds to She3p; activates transcription in 1-hybrid assay in S. cerevisiae
orf19.671	PSP1	89	TM_4291	uptag	384_04_A16	GGTCCGAATACAACAGCTCA			3529.8	Protein repressed during the mating process
orf19.4029		89	TM_3951	uptag	384_04_A17	AACCATTCCTGAAGACGGTC			1990.6	Predicted ORF in Assemblies 19, 20 and 21
orf19.1575	PRS1	100	TM_4270	uptag	384_04_A18	CTATGAAGGGAATGCACAGC			3479	Phosphoribosylpyrophosphate synthetase; enzyme of purine, pyrimidine, histidine, and tryptophan biosynthesis; essential; flucytosine induced; macrophage/pseudohyphal-induced
orf19.1394		46	TM_3369	uptag	384_04_A19	CCCTATTTCTGAATGCTACG			2015.4	Protein not essential for viability; protein level decreased in stationary phase cultures
orf19.4096		93	TM_4278	uptag	384_04_A20	GTGCGCGACACAACACTGAA			4080.6	Predicted ORF in Assemblies 19, 20 and 21
orf19.6143		100	TM_3088	uptag	384_04_A21	AGACCCATGTTCGGCAATGC			4769	Predicted ORF in Assemblies 19, 20 and 21
orf19.643		100	TM_4185	uptag	384_04_A22	GCCAGCCAGAAATCGCTTAA			4321	Predicted ORF in Assemblies 19, 20 and 21
orf19.2585		89	TM_3015	uptag	384_04_A23	CGATTCTACGGACGCTGAGT			4017.6	Predicted ORF in Assemblies 19, 20 and 21; possibly spurious ORF (Annotation Working Group prediction)
orf19.3819		100	TM_3925	uptag	384_04_A24	GATCGCGTGCCATCTGTACT			4160.6	Predicted ORF in Assemblies 19, 20 and 21
orf19.2356	CRZ2	100	TM_2929	uptag	384_04_B01	GCCACAGTTATTAAAGCGGA	no	no	65.4	Putative transcription factor; zinc finger; similar to S. cerevisiae Crz1p; homozygous crz1, not crz2, null mutation suppresses fluconazole resistance of homozygous cka2 null (defective in CK2 kinase ); Rim101p-downregulated at pH 8
orf19.7017	YOX1	73	TM_3199	uptag	384_04_B02	GGTATTAACACACGCTCAAC			2406.6	Predicted ORF in Assemblies 19, 20 and 21; periodic mRNA expression, peak at cell-cycle G1/S phase
orf19.5658	MNN10	100	TM_4071	uptag	384_04_B03	GAGATTATCGCATACGCCTG	no	no	37.2	Protein with similarity to mannosyltransferases; fungal-specific (no human or murine homolog)
orf19.6366		100	TM_3855	uptag	384_04_B04	CACGATTTGACAGGTTTGTG			6122.2	Predicted ORF in Assemblies 19, 20 and 21
orf19.6199		26	TM_3195	uptag	384_04_B05	GTACAGTCAGAACGAGCCAC	no	no	45	Predicted ORF in Assemblies 19, 20 and 21; intron in 5'-UTR
orf19.3674	GAL102	76	TM_3344	uptag	384_04_B06	TCGAGCATAGAACGCGAGAC			4146.2	Predicted ORF in Assemblies 19, 20 and 21; mutation confers hypersensitivity to toxic ergosterol analog
orf19.2601	HEM1	75	TM_4171	uptag	384_04_B07	TCGATTCACTGAGCTTGCGT		no	37	Protein described as 5-aminolevulinate synthase; transcriptionally regulated by iron; caspofungin repressed; expression greater in high iron; regulated by Ssn6p; induced by nitric oxide
orf19.1742	HEM3	25	TM_3508	uptag	384_04_B08	ATAGCGCCGTAACCGTCTAG			3849.8	Hydroxymethylbilane synthase (uroporphyrinogen I synthase); catalyzes conversion of 4-porphobilinogen to hydroxymethylbilane, the third step in the heme biosynthetic pathway; transcription greater in high iron, CO2; alkaline downregulated
orf19.3375		100	TM_3539	uptag	384_04_B09	CAGATATGTGCAATCAGCCC	no	no	42.6	Predicted ORF in Assemblies 19, 20 and 21; possibly spurious ORF (Annotation Working Group prediction)
orf19.6183		100	TM_4273	uptag	384_04_B10	TAGGCTATCCTCCACGTATT			4642.2	Predicted ORF in Assemblies 19, 20 and 21
orf19.4870	DBP3	15	TM_3267	uptag	384_04_B11	CCACGCGAAGAACGGATTTA	no	no	58	Predicted ORF in Assemblies 19, 20 and 21; decreased expression in response to prostaglandins
orf19.5808		100	TM_3126	uptag	384_04_B12	CGACCTTCTGCATGTTGACT			7604.8	Predicted ORF in Assemblies 19, 20 and 21
orf19.1529		100	TM_3820	uptag	384_04_B13	AACCGTTGCGTAAGACTCGG	no	no	45	Predicted ORF in Assemblies 19, 20 and 21; macrophage-induced gene; possibly spurious ORF (Annotation Working Group prediction)
orf19.4969	KEM1	100	TM_3141	uptag	384_04_B14	ACATCATGGGAATCCGAGGC			5627.4	5'-->3' exoribonuclease; required for wild-type filamentous growth; not essential for viability; functionally complements S. cerevisiae kem1 mutant slow growth & mating and partially complements invasive growth & pseudohyphal growth
orf19.4426	PEX3	96	TM_3642	uptag	384_04_B15	CCCGTTCATTCATAGTGACT		no	43.6	Putative peroxisomal protein involved in targeting proteins into peroxisomes; possibly an essential gene, disruptants not obtained by UAU1 method
orf19.5380	LYS144	17	TM_3619	uptag	384_04_B16	AGCTTCTCGAAAGTTCCGCA			2294.2	Putative transcription factor with zinc cluster DNA-binding motif; has similarity to S. cerevisiae Lys14p, which is a transcription factor involved in the regulation of lysine biosynthesis genes
orf19.2343	VPS23	100	TM_3584	uptag	384_04_B17	GCCTATACCCAACTAATGGA			3854.8	Protein involved in proteolytic activation of Rim101p, which regulates pH response; similar to S. cerevisiae Stp22p/Vps23p, which is a member of the ESCRT I protein sorting complex
orf19.3556		57	TM_3254	uptag	384_04_B18	CCGCAGATCAAACCTGTGAA			4123.4	Predicted ORF in Assemblies 19, 20 and 21
orf19.2618	MET2	100	TM_3420	uptag	384_04_B19	TAAGCCACGGGCATCACTTG			3410.8	Putative homoserine acetyltransferase; Gcn4p-regulated; macrophage/pseudohyphal-repressed; not greatly biofilm induced, in contrast to many sulfur amino acid metabolic genes; no human or murine homolog; virulence-group-correlated expression
orf19.5307	JEN2	84	TM_3952	uptag	384_04_B20	CGCCGCGAAGGCAAGATATA			3320	Protein described as carboxylic acid transporter; induced by Rgt1p; transcription is upregulated in both intermediate and mature biofilms; possibly an essential gene, disruptants not obtained by UAU1 method
orf19.2488	FAL1	100	TM_3427	uptag	384_04_B21	CCTATCGAGAAAGGGCGACA			4159.8	Predicted ORF in Assemblies 19, 20 and 21
orf19.292		100	TM_2960	uptag	384_04_B22	AGAGCTTAGCCGATACCACT			6068	Predicted ORF in Assemblies 19, 20 and 21
orf19.386	SAM4	100	TM_3803	uptag	384_04_B23	CCTTCTATAACAGGATTGCC			3412.6	Alkaline upregulated
orf19.1718		100	TM_3069	uptag	384_04_B24	ACAATGTCGTCTAATGCCCG			4290.2	Predicted zinc-finger protein of unknown function; decreased transcription is observed upon fluphenazine treatment
orf19.1606		93	TM_3878	uptag	384_04_C01	ACCCGCTACATCTTAATGAG			6424	Predicted ORF in Assemblies 19, 20 and 21; Plc1p-regulated
orf19.5093		96	TM_3794	uptag	384_04_C02	ATGGTCATCTAACCTTCCAG			5898.6	Predicted ORF in Assemblies 19, 20 and 21
orf19.1080		53	TM_3038	uptag	384_04_C03	CCGATAAGATGCCAGAATCC			1072.6	Predicted ORF in Assemblies 19, 20 and 21; possibly spurious ORF (Annotation Working Group prediction)
orf19.511		8	TM_3105	uptag	384_04_C04	CCCTACGACTTATATCAGTG		no	43.6	Predicted ORF in Assemblies 19, 20 and 21
orf19.7163		100	TM_3364	uptag	384_04_C05	TGCCTGAGCAAAGGGACCAA			4285.4	Predicted ORF in Assemblies 19, 20 and 21; possibly spurious ORF (Annotation Working Group prediction)
orf19.4209		100	TM_4276	uptag	384_04_C06	AAAGAATACGCATGGTCGTC			4887.2	Predicted ORF in Assemblies 19, 20 and 21
orf19.395	ENO1	46	TM_3668	uptag	384_04_C07	CCTGATACGCAATGACGATA			3613.4	Enolase (2-phospho-D-glycerate-hydrolyase), enzyme of glycolysis and gluconeogenesis; major cell-surface antigen; binds host plasmin/plasminogen; immunoprotective; phagocytosis, biofilm-regulated; farnesol-downregulated; possibly essential
orf19.325		35	TM_3555	uptag	384_04_C08	GGCTGCCTACTAAGAACAAC			3472	Putative protein of unknown function; heterozygous null mutant exhibits hypersensitivity to parnafungin and cordycepin in the C. albicans fitness test; predicted ORF in Assemblies 19, 20 and 21
orf19.2202		100	TM_4024	uptag	384_04_C09	AAGATGCTTGGACACTAGCT			3935.2	Predicted ORF in Assemblies 19, 20 and 21; transcription is induced in response to alpha pheromone in SpiderM medium
orf19.6981		95	TM_3213	uptag	384_04_C10	TCTAGGACAGCATACACAGC			6853.8	Predicted ORF in Assemblies 19, 20 and 21
orf19.5911	CMK1	100	TM_3778	uptag	384_04_C11	CCCAGGGAGAAATTCGTTAA			4515.2	Expression is regulated upon white-opaque switching; biochemically purified Ca2+/CaM-dependent kinase is soluble, cytosolic, monomeric, and serine-autophosphorylated
orf19.5763		92	TM_3899	uptag	384_04_C12	CGACTGTAGACATATAGTGC			4962.2	Predicted ORF in Assemblies 19, 20 and 21
orf19.2977		100	TM_2949	uptag	384_04_C13	ATTCCGCACGCGCATTATGG			6267.6	Predicted ORF in Assemblies 19, 20 and 21
orf19.3170		100	TM_3798	uptag	384_04_C14	AGATGACGCTAACTTACCTC			5213.4	Predicted ORF in Assemblies 19, 20 and 21
orf19.6036	RIC1	100	TM_3660	uptag	384_04_C15	GGTCGATAATAACACGCCAC		no	56.4	Protein not essential for viability; similar to S. cerevisiae Ric1p, which is a guanyl-nucleotide exchange factor
orf19.6291		100	TM_3430	uptag	384_04_C16	CAGCTTCTCTAAGTTTGCCG			3281.2	Predicted ORF in Assemblies 19, 20 and 21
orf19.391	UPC2	100	TM_3277	uptag	384_04_C17	ATTTGGAACCGCAGCTTGCC			2033.6	Transcriptional regulator of ergosterol biosynthetic genes and sterol uptake; binds ERG2 promoter; has Zn(2)-Cys(6) binuclear cluster; induced upon ergosterol depletion, by azoles, anaerobicity; macrophage/pseudohyphal-repressed
orf19.3806		100	TM_3962	uptag	384_04_C18	GGGTACTAGACACTATCCTC			3170.2	Predicted ORF in Assemblies 19, 20 and 21
orf19.4827	ADE12	100	TM_3022	uptag	384_04_C19	GCACTCATAGCACTTACTAG			2296.8	Predicted enzyme of adenine biosynthesis; upregulated in biofilm; decreased expression in hyphae compared to yeast-form cells; not induced during GCN response, in contrast to the S. cerevisiae ortholog, which is induced by Gcn4p
orf19.665	NEP1	100	TM_3967	uptag	384_04_C20	CAGAAGAGTTAAGCCTTGTC			3451	Protein of unknown function; ortholog of S. cerevisiae Emg1p, which is involved in ribosome biogenesis
orf19.7605	PUP1	37	TM_3011	uptag	384_04_C21	TATTGCACTACCTCACATGG			4139	Predicted ORF in Assemblies 19, 20 and 21; macrophage/pseudohyphal-repressed
orf19.3720		60	TM_4046	uptag	384_04_C22	ATGATCCACCTCACTTGATG			5221.8	Predicted ORF in Assemblies 19, 20 and 21
orf19.6417	TSR1	100	TM_3373	uptag	384_04_C23	CAATCGCTCGGAGGCGTATT			4441.8	Predicted ORF in Assemblies 19, 20 and 21; decreased expression in response to prostaglandins
orf19.773		88	TM_4246	uptag	384_04_C24	AAGTAGACCTCCTCAACTAG			3114.4	Putative ortholog of S. cerevisiae Rsa3p, which is a nucleolar protein involved in maturation of pre-60S ribosomal particles that interacts with Dbp6p
orf19.3167		63	TM_3030	uptag	384_04_D01	TGACGACGATGTGTTACCAT			4410.8	Predicted ORF in Assemblies 19, 20 and 21
orf19.6267		15	TM_3453	uptag	384_04_D02	GACACTTTGCTAATGCGCGG			3748	Protein not essential for viability
orf19.791	RIM11	33	TM_3070	uptag	384_04_D03	CCCGTCCAGATAAAGGAGCA			3098.2	Protein not essential for viability; similar to S. cerevisiae Rim11p, which is a protein kinase involved in meiosis and sporulation
orf19.6534.2		100	TM_3183	uptag	384_04_D04	TGCGCCACGAATCTAAACGA			3733.4	Predicted ORF in Assemblies 19, 20 and 21
orf19.2035		97	TM_4139	uptag	384_04_D05	CCTACCGTCAGGATATTATG			4199.2	Predicted ORF in Assemblies 19, 20 and 21
orf19.5104	LTP1	100	TM_3029	uptag	384_04_D06	CCAGATTCCCAATGTCGATA			3774.2	Putative protein phosphatase of the PTP family (tyrosine-specific), similar to S. cerevisiae Ltp1p
orf19.5812		96	TM_3378	uptag	384_04_D07	AACGTAGTTGCAGCGGTCCT			5466.2	Predicted ORF in Assemblies 19, 20 and 21
orf19.6636		98	TM_3710	uptag	384_04_D08	ACCTAACTCGAAGTGAAGCC			4625.8	Predicted ORF in Assemblies 19, 20 and 21
orf19.2394		100	TM_4221	uptag	384_04_D09	ACCGAGTTTATCACATCTGG			2199	Predicted ORF in Assemblies 19, 20 and 21
orf19.4297	CKB2	37	TM_3440	uptag	384_04_D10	CCGAGTATTACATTCTCACG			5465.6	Regulatory subunit of protein kinase CK2 (casein kinase II), beta' subunit
orf19.3279	HYR4	67	TM_3362	uptag	384_04_D11	GCCATCAGTAAATCTCACGA			4600.6	Putative GPI-anchored protein of unknown function; transcription is negatively regulated by Rim101p; constitutive expression independent of MTL or white-opaque status
orf19.1478		100	TM_3948	uptag	384_04_D12	CCGGCGGATGAAGAATTATA			7982.2	Predicted ORF in Assemblies 19, 20 and 21
orf19.5408		52	TM_3140	uptag	384_04_D13	GGTCCCGAGATACAACCAGA			6361.2	Predicted ORF in Assemblies 19, 20 and 21
orf19.270		17	TM_4153	uptag	384_04_D14	TGCATCCTATTCATCGAGCT			1958.6	Predicted ORF in Assemblies 19, 20 and 21
orf19.1456		100	TM_3628	uptag	384_04_D15	ACCTACGTCGCATTCTAGTG			1112	ORF Predicted by Annotation Working Group; possibly spurious ORF (Annotation Working Group prediction)
orf19.2685	PGA54	100	TM_3516	uptag	384_04_D16	AGATGCCACCCAGTATGGTC			3358	Putative GPI-anchored protein; hyphal induced; Hog1p-downregulated; induced in a cyr1 or efg1 homozygous null mutant; shows colony morphology-related gene regulation by Ssn6p; upregulated in an RHE model; mRNA binds to She3p
orf19.5238		43	TM_3338	uptag	384_04_D17	AGTTCAACAGTGCGTCCAAG			3953.4	Predicted ORF in Assemblies 19, 20 and 21
orf19.6046	APC1	97	TM_3493	uptag	384_04_D18	GCCTCGGGCAAACGACTAAA			3796.2	Predicted ORF in Assemblies 19, 20 and 21; essential for growth; periodic mRNA expression, peak at cell-cycle S/G2 phase
orf19.7566		100	TM_3232	uptag	384_04_D19	GCTAACCAGAGAGACTTACC			4017	Putative protein of unknown function, transcription is upregulated in clinical isolates from HIV+ patients with oral candidiasis; alkaline upregulated by Rim101p; fungal-specific (no human or murine homolog)
orf19.6353		37	TM_3842	uptag	384_04_D20	ATTAACGAGCCTTCAGAACG			5113	Predicted ORF in Assemblies 19, 20 and 21
orf19.3404		28	TM_3526	uptag	384_04_D21	GATAGATCCTAACACTGTCC			5446.2	Decreased transcription is observed upon fluphenazine treatment
orf19.7015	RPP0	100	TM_3064	uptag	384_04_D22	GCTCATCTCCAAGGTATCTA			5194.4	Putative ribosomal protein; antigenic in mouse; biofilm induced; cytoplasmic ribosomal subunit, translation factor, and tRNA synthetase genes are downregulated upon phagocytosis by murine macrophage; transcription induced by Tbf1p
orf19.3872		100	TM_3907	uptag	384_04_D23	TTACATTCGGTTAAGACGGG			2776.6	Predicted ORF in Assemblies 19, 20 and 21
orf19.4194		86	TM_2957	uptag	384_04_D24	ACGATTACTAGACAGCGTTC			4272.2	Predicted ORF in Assemblies 19, 20 and 21; possibly an essential gene, disruptants not obtained by UAU1 method
orf19.1638		100	TM_4033	uptag	384_04_E01	CCGCATCTTGAATAATGTGC			6815	Predicted ORF in Assemblies 19, 20 and 21
orf19.7203		100	TM_3950	uptag	384_04_E02	AAGATGCGCTCAACTATCAC			2776.6	Predicted ORF in Assemblies 19, 20 and 21
orf19.537		100	TM_3231	uptag	384_04_E03	TAGTAACCGCCATGTGCTGC			3397.4	Predicted ORF in Assemblies 19, 20 and 21
orf19.6337	TLO13	44	TM_3924	uptag	384_04_E04	AGCAGCGAACCATACGTGAC			2891.2	Member of a family of telomere-proximal genes of unknown function; may be spliced in vivo; overlaps orf19.6337.1, which is a region annotated as blocked reading frame
orf19.4185		100	TM_3939	uptag	384_04_E05	AGAGGGATCACCTACCCATG			5052.2	Predicted ORF in Assemblies 19, 20 and 21
orf19.1459	PPE1	100	TM_2986	uptag	384_04_E06	GCGGAGACATCAGACTAATC			6183.2	Protein similar to S. cerevisiae Ppe1p; shows genetic interaction with some genes involved in diploid filamentous growth and haploid invasive growth in S. cerevisiae
orf19.5519	GCV1	100	TM_3840	uptag	384_04_E07	TTCAATGGTTGCTAAGTGCG			2177.2	Protein described as T subunit of glycine decarboxylase; transcription is negatively regulated by Sfu1p
orf19.4533		89	TM_3901	uptag	384_04_E08	TAGGACTAACGACAGAGCCC			5809.8	Predicted ORF in Assemblies 19, 20 and 21
orf19.2654	RMS1	100	TM_3895	uptag	384_04_E09	CATATACTATCACGCAGACG			2268.2	Protein induced during the mating process; possibly an essential gene, disruptants not obtained by UAU1 method
orf19.2533.1		100	TM_3353	uptag	384_04_E10	GCTAATCGCTAATTCGTTCC			4486.4	ORF Predicted by Annotation Working Group
orf19.4778		100	TM_4231	uptag	384_04_E11	TAAAGTCGCTGCAACGCTAC			5136	Putative transcription factor with zinc cluster DNA-binding motif; has similarity to S. cerevisiae Lys14p, which is a transcription factor involved in the regulation of lysine biosynthesis genes; fungal-specific
orf19.5742	ALS9	79	TM_4236	uptag	384_04_E12	AGACTGCGCCAACGTATCTA			1330.8	ALS family protein; expressed during infection of human epithelial cells; confers laminin adhesion to S. cerevisiae; highly variable; ALS family includes cell-surface glycoproteins, some with adhesin function; putative GPI-anchor
orf19.1177		40	TM_4117	uptag	384_04_E13	GATCGTCATCCACGCTTGAT			6182.6	Predicted ORF in Assemblies 19, 20 and 21
orf19.898	HEM2	57	TM_3438	uptag	384_04_E14	CACATGGTTAAACTGAGGGA			2623.6	Protein described as porphobilinogen synthase; transcriptionally regulated by iron; expression greater in high iron; protein level decreased in stationary phase cultures
orf19.1678		100	TM_2984	uptag	384_04_E15	GGTCGCTCCATCTGACTAAT			4562	Predicted ORF in Assemblies 19, 20 and 21
orf19.7053	GAC1	100	TM_3524	uptag	384_04_E16	GTAGACACTCTTTGAAACCC			4768	Protein described as similar to regulatory subunit of serine/threonine phosphoprotein phosphatase 1; fluconazole-induced; caspofungin repressed; transcriptionally activated by Mnl1p under weak acid stress; regulated by Nrg1p, Tup1p
orf19.6547		100	TM_2965	uptag	384_04_E17	AATGTGTCGGCATCGCCTCT			5574.8	Predicted ORF in Assemblies 19, 20 and 21
orf19.6927	PEP8	44	TM_1107	uptag	384_04_E18	ATATGACCGCCCATGCGTAG			5936.4	Protein similar to S. cerevisiae Pep8p, which is involved in retrograde transport; transposon mutation affects filamentous growth
orf19.4984		56	TM_3574	uptag	384_04_E19	ACGCGCTAGTGATCTATCTT			2058	Predicted ORF in Assemblies 19, 20 and 21
orf19.5365		68	TM_3233	uptag	384_04_E20	GCACAGCCAGTAGTCTAAAG			3637.8	Predicted ORF in Assemblies 19, 20 and 21; decreased transcription is observed upon fluphenazine treatment or in an azole-resistant strain that overexpresses CDR1 and CDR2
orf19.2176	IFM3	100	TM_3935	uptag	384_04_E21	TATTGAAGACCGCCGCAACG			1313.8	Predicted ORF in Assemblies 19, 20 and 21; Plc1p-regulated
orf19.1449		100	TM_3337	uptag	384_04_E22	ACAGACACCTTGCTCAATAG			3981	Increased transcription is observed in an azole-resistant strain that overexpresses MDR1; protein detected by mass spec in exponential and stationary phase cultures
orf19.501		47	TM_2955	uptag	384_04_E23	GCCACTAGCTTCGTACATAT			4312.4	Predicted ORF in Assemblies 19, 20 and 21
orf19.6637		100	TM_4289	uptag	384_04_E24	CCGACGATGATACTAATGAG			1499.2	Predicted ORF in Assemblies 19, 20 and 21
orf19.5281		70	TM_4160	uptag	384_04_F01	TCCCAGGTTCTTAATAGCTG			6111.4	Predicted ORF in Assemblies 19, 20 and 21
orf19.578		100	TM_3062	uptag	384_04_F02	GTCCGCTATCATAACAGAAC			2238.6	Predicted ORF in Assemblies 19, 20 and 21
orf19.577		58	TM_4192	uptag	384_04_F03	GCATACATCAGCACTAAGGC			3881.8	Predicted ORF in Assemblies 19, 20 and 21
orf19.3567	BIO32	51	TM_3055	uptag	384_04_F04	GCTTAACATCACGTACTAGC			4514.6	Predicted ORF in Assemblies 19, 20 and 21; induced during planktonic growth
orf19.7324	THI13	100	TM_3309	uptag	384_04_F05	AATGTTAGCGACGCACACCG			2950	Protein not essential for viability; similar to S. cerevisiae Thi13p, which is involved in synthesis of the thiamine precursor hydroxymethylpyrimidine; induced by nitric oxide in yhb1 mutant
orf19.4375		50	TM_3166	uptag	384_04_F06	ACAGTATGGACAGTTCCGCG			2207.8	Predicted ORF in Assemblies 19, 20 and 21
orf19.3360		4	TM_3881	uptag	384_04_F07	TAGCACACGGTCGAATTTCC			5562	Predicted ORF in Assemblies 19, 20 and 21; possibly spurious ORF (Annotation Working Group prediction)
orf19.4117		100	TM_3085	uptag	384_04_F08	GAGACACGCACACGTTAGCA			5192.4	Protein not essential for viability
orf19.3519	SUA72	100	TM_3504	uptag	384_04_F09	CATCACGACGTTTCTCAAAG			2281.6	Predicted transcriptional regulator; induced during planktonic growth, whereas related SUA71 is downregulated
orf19.2012	NOT3	75	TM_3091	uptag	384_04_F10	GGAGAGCCAACACTATCCGA			2221.6	Protein with similarity to Not5p, putative transcriptional regulator; not required for adherence to buccal epithelial cells or for virulence in mouse systemic infection; null mutant colonies exhibit slightly decreased filamentation ratio
orf19.6559		51	TM_3670	uptag	384_04_F11	ACAGCGTTGAAAGTAGCTCA			2683.6	Predicted ORF in Assemblies 19, 20 and 21; protein level decreased in stationary phase cultures
orf19.7300		8	TM_3261	uptag	384_04_F12	GCATGTCAGGCAGACCTTTG			5072.4	Predicted ORF in Assemblies 19, 20 and 21
orf19.2065		90	TM_3757	uptag	384_04_F13	TGATACGCCCTAGTCTGCAT			4933.6	Predicted ORF in Assemblies 19, 20 and 21
orf19.4527	HGT1	69	TM_3633	uptag	384_04_F14	GTGCAACTGAAACGCAGCCA			3118.8	High-affinity glucose transporter, member of major facilitator superfamily; transcription induced by progesterone and by drugs including chloramphenicol and benomyl; likely essential for growth, based on an insertional mutagenesis strategy
orf19.7106		85	TM_3692	uptag	384_04_F15	ACATAGTGACCATCTCTCAG			2869.6	Predicted ORF in Assemblies 19, 20 and 21
orf19.3331	ABC1	78	TM_3215	uptag	384_04_F16	GATCATTTACCACTCTACGG			4558.2	Protein described as ubiquinol-cytochrome-c reductase; induced upon adherence to polystyrene
orf19.7292	ARP2	100	TM_3560	uptag	384_04_F17	GCGCGACACTAATTTATCAC			5570.8	Predicted ORF in Assemblies 19, 20 and 21; mutation confers hypersensitivity to cytochalasin D; regulated by Gcn2p and Gcn4p
orf19.6444		67	TM_3631	uptag	384_04_F18	GCGGGCTATACATCATTATC			867.6	Predicted ORF in Assemblies 19, 20 and 21
orf19.1994		94	TM_3765	uptag	384_04_F19	CCGTTATACGAATATCGACC			4122.6	Predicted ORF in Assemblies 19, 20 and 21
orf19.4822	LIP10	100	TM_3694	uptag	384_04_F20	TATATCAGCTCGGGTAATGG			6447.2	Secreted lipase, member of a lipase gene family whose members are expressed differentially in response to carbon source and during infection; may have a role in nutrition and/or in creating an acidic microenvironment
orf19.7595		100	TM_3498	uptag	384_04_F21	CGCGTTATGCAATACGGTTA			3083.8	Predicted ORF in Assemblies 19, 20 and 21; possibly spurious ORF (Annotation Working Group prediction)
orf19.4186	PCT1	51	TM_3995	uptag	384_04_F22	GATAGAGACACACTCGTCAC			3489.6	Putative choline-phosphate cytidylyl transferase, antigenic during human oral infection
orf19.7422		92	TM_3089	uptag	384_04_F23	AAGACGCGCCCAACGTGATA			4340.8	Predicted ORF in Assemblies 19, 20 and 21
orf19.6501		100	TM_3830	uptag	384_04_F24	AACTGAGTCGTACCGAGCTT			4589	Predicted ORF in Assemblies 19, 20 and 21
orf19.4845		100	TM_4095	uptag	384_04_G01	GTCGCATCGTGCTCAACTTG			5896.8	Predicted ORF in Assemblies 19, 20 and 21; fluconazole-induced
orf19.910		95	TM_4253	uptag	384_04_G02	AAGATCCACTCACGTTACAG			4549.4	Predicted ORF in Assemblies 19, 20 and 21
orf19.2006		100	TM_3871	uptag	384_04_G03	ACGCTAGTCGCAGTGCAGAT			2171.2	Predicted ORF in Assemblies 19, 20 and 21
orf19.6971	DIE2	84	TM_4180	uptag	384_04_G04	GTCACTAGCACAATGCAGCA			4740.6	Protein not essential for viability; similar to S. cerevisiae Die2p, which is dolichyl-phosphoglucose-dependent glucosyltransferase involved in protein N-glycosylation
orf19.1824	PGA50	100	TM_4125	uptag	384_04_G05	CTGAGCGTAGGATATTCCGT			6858	Putative GPI-anchored protein of unknown function
orf19.1886	RCL1	100	TM_3932	uptag	384_04_G06	AGCTCGCCACTTGTTTCAAT		no	109.8	Predicted ORF in Assemblies 19, 20 and 21; essential; downregulated during core stress response; S. cerevisiae ortholog is essential
orf19.5219	IRA2	100	TM_3989	uptag	384_04_G07	GCCATACCCTATAAGTTGTC			1983.4	Predicted ORF in Assemblies 19, 20 and 21
orf19.3123.2		62	TM_4003	uptag	384_04_G08	AGCGCGTCTGCGATTCCTTT			2503.4	ORF Predicted by Annotation Working Group
orf19.7357		100	TM_4202	uptag	384_04_G09	TAAGTCGAGATAATCGCCTC		no	50.4	Predicted ORF in Assemblies 19, 20 and 21
orf19.7397		100	TM_2511	uptag	384_04_G10	ACTATCGCGGAGATGCTGAT			3116.8	Predicted ORF in Assemblies 19, 20 and 21
orf19.1401	EAP1	42	TM_4021	uptag	384_04_G11	CCGACTGATGAATCTAATGC			4744	Cell wall adhesin required for cell-cell adhesion and biofilm formation; GPI anchored; Efg1p-regulated; suppresses polystyrene or cell adhesion, filamentation, invasive growth defects of S. cerevisiae flo8 or flo11 mutant
orf19.3027		63	TM_2811	uptag	384_04_G12	AATTTACAGGAAGGGTCAGC			5273.6	Predicted ORF in Assemblies 19, 20 and 21
orf19.7083	DCC1	100	TM_2948	uptag	384_04_G13	AGCCGTTCACGATGCTTTCT			4163.8	Predicted ORF in Assemblies 19, 20 and 21; cell-cycle regulated periodic mRNA expression
orf19.2179.2	RPS10	70	TM_2721	uptag	384_04_G14	TATAGTCGGGAAGTGCCCTC			1039	Predicted ribosomal protein; downregulated in the presence of human whole blood or polymorphonuclear (PMN) cells
orf19.2018		88	TM_3621	uptag	384_04_G15	ACCGGATCTTCATTCTACGT			4260.2	Predicted ORF in Assemblies 19, 20 and 21
orf19.2465	POL32	71	TM_2850	uptag	384_04_G16	TAACCCTCAACAGGTGCTTA			5717.2	Predicted ORF in Assemblies 19, 20 and 21; cell-cycle regulated periodic mRNA expression
orf19.5596		91	TM_3723	uptag	384_04_G17	CCCGCACAGAAATGCTTGAA			1352	Predicted ORF in Assemblies 19, 20 and 21
orf19.6843		93	TM_2758	uptag	384_04_G18	AGAGTCGCCCAACCGTTATA			4032.6	Predicted ORF in Assemblies 19, 20 and 21
orf19.5032	SIM1	95	TM_3625	uptag	384_04_G19	GGTCAAGCAACAGTATGCGA			4327.2	Protein involved in cell wall maintenance, redundant with Sun41p; described as a DNA replication regulator; produced under vaginal conditions; macrophage-downregulated gene; transcription is negatively regulated by Rim101p, Cyr1p, Ras1p
orf19.6574	ALK6	68	TM_2858	uptag	384_04_G20	GAGATTCTTCAACATCAGCC			5737.8	Protein described as cytochrome P-450 of N-alkane-induced detoxification; macrophage-induced gene
orf19.5395		100	TM_3222	uptag	384_04_G21	TACACCTCTGGAAGCAGTGC			5105.2	Predicted ORF in Assemblies 19, 20 and 21
orf19.2016		35	TM_2507	uptag	384_04_G22	GGTAAGACATTCCCAGAACC			940.6	Predicted ORF in Assemblies 19, 20 and 21
orf19.583		86	TM_3724	uptag	384_04_G23	ATTTGAACAGCGCCGAAGGC			1205.2	Putative indoleamine 2,3-dioxygenase (IDO); IDO is the rate-limiting enzyme of tryptophan catabolism via kynurenine pathway; enzyme inhibition by 1-methyl-D,L-tryptophan causes increased hyphal growth; expressed in yeast-form cells and hyphae
orf19.4248		29	TM_2747	uptag	384_04_G24	GCGGTGATAACATCTTAGAC			6279.8	Predicted ORF in Assemblies 19, 20 and 21; regulated by Gcn4p; repressed in response to amino acid starvation (3-aminotriazole treatment)
orf19.7478		66	TM_3513	uptag	384_04_H01	CGACCACTTGTCTGAATTAG			2857.6	Predicted ORF in Assemblies 19, 20 and 21
orf19.4972		100	TM_3641	uptag	384_04_H02	CGCGACTCAGTTGGAGCAAT			6898	Putative transcription factor with zinc finger DNA-binding motif
orf19.2054	FGR15	10	TM_3579	uptag	384_04_H03	CACCGACGCTAATAGTTAAG			1538.6	Putative transcription factor with zinc finger DNA-binding motif; lacks an ortholog in S. cerevisiae; transposon mutation affects filamentous growth; caspofungin induced; mutation causes marginal increase in caspofungin sensitivity
orf19.2241	PST1	100	TM_3882	uptag	384_04_H04	CATCCATGATAACGCATTGC			6057.8	Protein described as 1,4-benzoquinone reductase; biofilm induced; hyphal-induced expression, regulated by Cyr1p, Ras1p, Efg1p, Nrg1p, Rfg1p, Tup1p
orf19.480		52	TM_3663	uptag	384_04_H05	AATCAGACTTGCAGCTTGGG			3116	Predicted ORF in Assemblies 19, 20 and 21
orf19.1403		100	TM_3315	uptag	384_04_H06	TATGCAACGACACGCGCTGA			4981.4	Predicted ORF in Assemblies 19, 20 and 21
orf19.5117	OLE1	69	TM_3976	uptag	384_04_H07	TTAGTGCGGTCCAGTTCCCT			5209.6	Fatty acid desaturase (stearoyl-CoA desaturase), essential protein involved in oleic acid synthesis; required for aerobic hyphal growth and chlamydospore formation; subject to hypoxic regulation; fluconazole-induced; caspofungin repressed
orf19.4495	NDH51	54	TM_3615	uptag	384_04_H08	GATGTGTCAGACCGACCACT			3971	Subunit of nicotinamide adenine dinucleotide dehydrogenase complex I, of the mitochondrial electron transport chain; required for wild-type filamentous growth; alkaline downregulated
orf19.2538	PTC2	100	TM_3467	uptag	384_04_H09	ACATACCTGAAATGGTCGCA			6516.2	Putative protein phosphatase of the Type 2C-related family (serine/threonine-specific), similar to S. cerevisiae Ptc2p and Ptc3p; mutant shows virulence defect
orf19.4430		28	TM_3308	uptag	384_04_H10	TGATTGCCGCTCACGGAACT			2538.6	Predicted ORF in Assemblies 19, 20 and 21
orf19.7043.1	ACB1	100	TM_3577	uptag	384_04_H11	TAGTTACGACGCGCCACTTG			4478	Protein described as similar to a region of acyl-coenzyme-A-binding protein; amphotericin B repressed; regulated by Nrg1p, Tup1p
orf19.2034		94	TM_2907	uptag	384_04_H12	GACGCCTATTCACTTTGACT			7143.2	Predicted ORF in Assemblies 19, 20 and 21
orf19.2887	MET13	100	TM_4178	uptag	384_04_H13	ACATCACGAGTCGATATTGG			6003.2	Predicted ORF in Assemblies 19, 20 and 21; ketoconazole-induced; amphotericin B repressed
orf19.1616	FGR23	83	TM_4281	uptag	384_04_H14	GCCTTCACATCAACAGGATA			3853.6	Protein lacking an ortholog in S. cerevisiae; transposon mutation affects filamentous growth; transcriptionally repressed by A1p and Alpha2p in white-phase cells, a-specific and induced by alpha factor
orf19.3874		100	TM_4263	uptag	384_04_H15	AGATGTACGTCAATTCCACC			4801.4	Predicted ORF in Assemblies 19, 20 and 21
orf19.1555	SAC3	100	TM_4163	uptag	384_04_H16	CGCTCGATGTAGAGTATTCT			3620	Predicted ORF in Assemblies 19, 20 and 21; possibly an essential gene, disruptants not obtained by UAU1 method
orf19.726	PPZ1	90	TM_3012	uptag	384_04_H17	AGATCACCATCATAGCGACG			2460.6	Putative protein phosphatase of the Type 1 family (serine/threonine-specific), similar to S. cerevisiae Ppz1p; predicted ORF in Assemblies 19, 20 and 21
orf19.2309		100	TM_3573	uptag	384_04_H18	GGCTAAGAACTTCGTACAAC			4354.8	Predicted ORF in Assemblies 19, 20 and 21
orf19.1655	PXP2	100	TM_3664	uptag	384_04_H19	TATGGCTCGACACCTCGTTG			3114	Putative acyl-CoA oxidase; enzyme of fatty acid beta-oxidation; induced during macrophage infection; expression is opaque specific; has putative peroxisome targeting signal
orf19.698		100	TM_4266	uptag	384_04_H20	ACACCAGGACAAGTTTGCGA			6029	Predicted ORF in Assemblies 19, 20 and 21
orf19.2132		100	TM_3251	uptag	384_04_H21	ACAGCACTGGAACTATGCGC			2923	Predicted ORF in Assemblies 19, 20 and 21; possibly spurious ORF (Annotation Working Group prediction)
orf19.2695	UBR1	100	TM_3483	uptag	384_04_H22	AGGACCACCTGAAGTTCTGC			4130.6	Protein similar to S. cerevisiae Ubr1p ubiquitin-protein ligase; transposon mutation affects filamentous growth
orf19.351		100	TM_3802	uptag	384_04_H23	CCTCTTACGAGATAGCGGTG			759.4	Predicted ORF in Assemblies 19, 20 and 21
orf19.1086		9	TM_3050	uptag	384_04_H24	CACAGTGGATAACTAGGTTC			3497.8	Predicted ORF in Assemblies 19, 20 and 21
orf19.7657	POP3	100	TM_3001	uptag	384_04_I01	ATAGTACGACCAGGACTCTC			7568.8	Predicted ORF in Assemblies 19, 20 and 21; decreased expression in response to prostaglandins
orf19.3751		50	TM_2905	uptag	384_04_I02	AGCTCACAGTACAGAGACTC			6277	Predicted ORF in Assemblies 19, 20 and 21; possibly an essential gene, disruptants not obtained by UAU1 method
orf19.2468		100	TM_3082	uptag	384_04_I03	CCCTGACAACTGCGTTTAAT			4286.4	Predicted ORF in Assemblies 19, 20 and 21
orf19.1082		48	TM_2868	uptag	384_04_I04	AACACGGCAGTAAGACTTTC			3697.4	Predicted ORF in Assemblies 19, 20 and 21
orf19.6548	ISU1	100	TM_3921	uptag	384_04_I05	GAGCTGATCTCATGCTTCCT			4507.8	Protein with similarity to NifU; possible role in iron-sulfur cluster biogenesis; transcriptionally regulated by iron; expression greater in low iron; transcription is upregulated in both intermediate and mature biofilms
orf19.1868	RNR22	100	TM_4217	uptag	384_04_I06	TTGTACGACACCTCCAGAAG			4163.8	Protein described as ribonucleoside diphosphate reductase; shows colony morphology-related gene regulation by Ssn6p; RNA abundance regulated by tyrosol and cell density
orf19.2622	YPT31	100	TM_3286	uptag	384_04_I07	ACCGCATGTGGAATCTGTTC			3367.8	Predicted ORF in Assemblies 19, 20 and 21 (see Locus History Note for Assembly 19 correction); mutation confers hypersensitivity to toxic ergosterol analog
orf19.4030		57	TM_3979	uptag	384_04_I08	AAGGTCATCTCATGTGCCCT			3461.8	Predicted ORF in Assemblies 19, 20 and 21
orf19.6732		72	TM_4035	uptag	384_04_I09	TAATCATGGCGAAGGAGTCC			4472.6	Predicted ORF in Assemblies 19, 20 and 21
orf19.494		49	TM_4136	uptag	384_04_I10	GAGTACCATCCATGTAGCTC			437.6	Predicted ORF in Assemblies 19, 20 and 21
orf19.7081	SPL1	51	TM_3870	uptag	384_04_I11	AACTTCACCGGCATTGAGGG			3671.6	Protein similar to S. cerevisiae Spl1p, which is involved in tRNA splicing; member of pyridoxal-phosphate-dependent aminotransferase protein family; predicted to be essential
orf19.3728		96	TM_3137	uptag	384_04_I12	AGCATGTGGCATAACCTTTC			4292.4	Predicted ORF in Assemblies 19, 20 and 21
orf19.4550		100	TM_4080	uptag	384_04_I13	ACTTTACTCGCAGTCGTGTG			5818	Predicted membrane transporter, member of the drug:proton antiporter (12 spanner) (DHA1) family, major facilitator superfamily (MFS)
orf19.1082.1		100	TM_4238	uptag	384_04_I14	TGACCGGCAGGCTAGTCTAT			1009.4	ORF Predicted by Annotation Working Group
orf19.4629		82	TM_4172	uptag	384_04_I15	AAGAGTGGCACAACGCTCCA			6040.4	Predicted ORF in Assemblies 19, 20 and 21
orf19.2818		37	TM_3265	uptag	384_04_I16	AGATTCTACTAACCCGCGAG			3807.4	Predicted ORF in Assemblies 19, 20 and 21
orf19.1258		100	TM_2925	uptag	384_04_I17	TCTACAGCGATCTATACACG			5338.4	Predicted ORF in Assemblies 19, 20 and 21; regulated by Tsa1p, Tsa1Bp in minimal media at 37 deg; transcription is induced in response to alpha pheromone in SpiderM medium; clade-associated gene expression
orf19.3294	MBF1	100	TM_4177	uptag	384_04_I18	GATCAGCCTTTACATTCCTG			4212.6	Predicted ORF in Assemblies 19, 20 and 21; caspofungin repressed
orf19.4044	MUM2	98	TM_3375	uptag	384_04_I19	TTTCACGCTGCCAGTGTCTG			3896.6	Protein similar to S. cerevisiae Mum2p; transcription is induced in response to alpha pheromone in SpiderM medium; transcription is regulated by Tup1p
orf19.1451	SRB9	100	TM_3023	uptag	384_04_I20	TTATACTCGCCCAGCGTTGG			4265.2	Protein with similarity to S. cerevisiae Srb9p transcription mediator; transposon mutation affects filamentous growth; suppresses S. cerevisiae diploid filamentous (flo8, ste7, ste12, tec1) or haploid invasive (flo8) mutant growth defects
orf19.6973		62	TM_4207	uptag	384_04_I21	CAGTCTATACCATCTGCTAG			3824.4	Predicted ORF in Assemblies 19, 20 and 21; regulated by Gcn2p and Gcn4p
orf19.688		92	TM_3906	uptag	384_04_I22	TGCGATATAATAAGCGAGCC			1577.2	Predicted ORF in Assemblies 19, 20 and 21
orf19.5289		94	TM_3323	uptag	384_04_I23	AAGGACACTTCCCTAACTAG			5674.2	Predicted ORF in Assemblies 19, 20 and 21
orf19.740	HAP41	43	TM_3236	uptag	384_04_I24	GCCATTGACTAACTCGTTTC			4363.6	Predicted ORF in Assemblies 19, 20 and 21; not required for response to low iron; possibly spurious ORF (Annotation Working Group prediction); transcriptionally activated by Mnl1p under weak acid stress
orf19.6557		42	TM_3104	uptag	384_04_J01	CACAGCCGAAGAAGTCTCTA			6205.2	Predicted ORF in Assemblies 19, 20 and 21; transcriptionally activated by Mnl1p under weak acid stress
orf19.2005	REG1	100	TM_3026	uptag	384_04_J02	AGATACCGTCCCAGTTGCTG			3983.4	Predicted ORF in Assemblies 19, 20 and 21; macrophage/pseudohyphal-induced; possibly transcriptionally regulated upon hyphal formation
orf19.1219		100	TM_4051	uptag	384_04_J03	GCGCATCTAGTTTACGGCCT			5249.8	Predicted ORF in Assemblies 19, 20 and 21
orf19.7482		72	TM_3413	uptag	384_04_J04	TAGTTATACAGCCCGACCAG			1058.4	Predicted ORF in Assemblies 19, 20 and 21
orf19.2945	PUT4	73	TM_3450	uptag	384_04_J05	TAACTCAGTCTGGTAAGCGG			3179	Putative proline permease; fungal-specific (no human or murine homolog); repressed during the mating process
orf19.4740		100	TM_3873	uptag	384_04_J06	CACTAAGGCCAATCACTTGA			3336.4	Predicted ORF in Assemblies 19, 20 and 21
orf19.796	HYM1	43	TM_3998	uptag	384_04_J07	GGCCACATAGCAGGAACTAC			5476.4	Mo25 family domain protein of RAM cell wall integrity signaling network; role in cell separation, azole sensitivity; required for hyphal growth
orf19.1831		87	TM_3285	uptag	384_04_J08	AAGGTCTAGTCAGTCTGCCT			6295.8	Predicted ORF in Assemblies 19, 20 and 21
orf19.7386		100	TM_3039	uptag	384_04_J09	GATAGATTACCAGACCTCTC			2342.8	Predicted ORF in Assemblies 19, 20 and 21
orf19.1779	MP65	100	TM_3462	uptag	384_04_J10	TGATCTCTACGCACTTGCTG			4882.6	Cell surface mannoprotein; mycelial antigen; possible role in cell-wall glucan metabolism; has adhesin motif; O-glycosylation but no predicted N-glycosylation; induced by heat, upon germ tube formation, wall regeneration; diagnostic marker
orf19.2763		75	TM_3154	uptag	384_04_J11	TAACAGTGCAGGCAGGTCAT			4895	Protein not essential for viability; orf19.10279 possibly transcriptionally regulated upon hyphal formation
orf19.4321		92	TM_3813	uptag	384_04_J12	ACACTTCTCTCAGTTGCGGT			4291	Predicted ORF in Assemblies 19, 20 and 21
orf19.2884	CDC68	100	TM_3933	uptag	384_04_J13	GCCAAACTAAGAGCTTTCAC			6707	Functional homolog of S. cerevisiae Cdc68p, which is a transcription elongation factor; essential; possible drug target
CaalfMp14	NAD4	97	TM_3246	uptag	384_04_J14	TGCATCAACAGACAGCTTCA			5116.8	Subunit 4 of NADH:ubiquinone oxidoreductase (NADH:ubiquinone dehydrogenase), a multisubunit enzyme complex (complex I) of the mitochondrial inner membrane that catalyzes the first step in mitochondrial respiration
orf19.5019		36	TM_3098	uptag	384_04_J15	CGCTATCATGTCATCGAATG			4351.8	Predicted ORF in Assemblies 19, 20 and 21
orf19.6326		100	TM_4053	uptag	384_04_J16	GAGAGCACCGAACACTCGTA			369	Predicted ORF in Assemblies 19, 20 and 21
orf19.7564	DPB2	38	TM_3993	uptag	384_04_J17	AACACTGCCTGAAGTAGCTC			2979.8	Probable subunit of DNA polymerase II (DNA polymerase epsilon), similar to S. cerevisiae Dpb2p; essential for viability
orf19.4346		62	TM_3165	uptag	384_04_J18	GCCATAGTGAAACATCGCCA			6123.2	Predicted ORF in Assemblies 19, 20 and 21
orf19.6266		81	TM_3613	uptag	384_04_J19	CGTAACGTATGCTAAGTGAG			3380.6	Predicted ORF in Assemblies 19, 20 and 21
orf19.6811		94	TM_3425	uptag	384_04_J20	CAGAGTAACGCATGTTCATC			5530	Predicted ORF in Assemblies 19, 20 and 21
orf19.4045	EST1	31	TM_3725	uptag	384_04_J21	ATAGCTCCTACACTGCGAGG			3934.2	Telomerase subunit; allosteric activator of catalytic activity, but not required for catalytic activity; has TPR domain
orf19.6277		48	TM_3787	uptag	384_04_J22	AGACCGCTACAACTGCTTGA			3725.8	Predicted ORF in Assemblies 19, 20 and 21
orf19.2352		100	TM_4245	uptag	384_04_J23	CAGCTCTCGCAATAGTCTTA			2773.4	Predicted ORF in Assemblies 19, 20 and 21
orf19.1496		76	TM_3869	uptag	384_04_J24	ACGTGTGCAACATTCGAGCC			4078.4	Putative transcription factor with zinc finger DNA-binding motif; possibly spurious ORF (Annotation Working Group prediction)
orf19.1679		100	TM_3402	uptag	384_04_K01	GATAGACCTTAATTCACCGC			2193.4	Predicted ORF in Assemblies 19, 20 and 21
orf19.4528		12	TM_4078	uptag	384_04_K02	CCCGCTAAGAGATATTGGTA	no	no	49	Predicted ORF in Assemblies 19, 20 and 21
orf19.2726		56	TM_3981	uptag	384_04_K03	ACGCTGCTGACATATCTGGG			4273.2	Predicted ORF in Assemblies 19, 20 and 21; Plc1p-regulated
orf19.2360	URA2	81	TM_3858	uptag	384_04_K04	CATCAAAGAACACGCTGTCG			5591	Predicted ORF in Assemblies 19, 20 and 21; flucytosine induced; macrophage/pseudohyphal-induced; intron in 5'-UTR
orf19.2463	PRN2	76	TM_4052	uptag	384_04_K05	GGCTCCCATCAATACAGAGA			3111	Predicted ORF in Assemblies 19, 20 and 21; similar to pirin
orf19.4875		75	TM_4070	uptag	384_04_K06	CCGACATTGAAAGACGGCCA			4148.2	Predicted ORF in Assemblies 19, 20 and 21
orf19.3127	CZF1	100	TM_3570	uptag	384_04_K07	AATTACATCGCAGAGGCGCG			741.6	Transcriptional regulator of white-opaque switching frequency; hyphal growth regulator; has C-terminal zinc finger and central Glu-rich region; expression in S. cerevisiae causes dominant-negative inhibition of pheromone response
orf19.6347		80	TM_3769	uptag	384_04_K08	AGAGCACGGTCACATTCCAG			4097	Predicted ORF in Assemblies 19, 20 and 21
orf19.1760	RAS1	26	TM_3607	uptag	384_04_K09	TACTTCGCTAGACGGGTGCT	no		2662.8	RAS signal transduction GTPase; regulates cAMP and MAP kinase pathways; role in hyphal induction, virulence, apoptosis, heat-shock sensitivity; nonessential; glutamine-rich C terminus; complements viability of S. cerevisiae ras1 ras2 mutant
orf19.2320		56	TM_3071	uptag	384_04_K10	ATTATCCTTAGGCGCGGCGT			3433	Predicted ORF in Assemblies 19, 20 and 21; possibly an essential gene, disruptants not obtained by UAU1 method
orf19.6450		35	TM_3489	uptag	384_04_K11	ATCTCATGCGTACCGACTAT			1341.4	Predicted ORF in Assemblies 19, 20 and 21; possibly spurious ORF (Annotation Working Group prediction)
orf19.2182	BLM3	26	TM_3486	uptag	384_04_K12	GGCTCTCGACAAATCTCAAA			1766.2	Predicted ORF in Assemblies 19, 20 and 21; similar to S. cerevisiae Blm10p; transcription is regulated by Nrg1p and Mig1p
orf19.3269	GSL2	100	TM_3909	uptag	384_04_K13	AACCCGATGGCAGATACTGG			5387.6	Protein similar to beta-1,3-glucan synthase; 16 predicted membrane-spanning regions; transcription regulated by Nrg1p; very low gene expression in yeast-form and hyphal cells
orf19.308		54	TM_3804	uptag	384_04_K14	AAGACGTGCCAACTATGCTA			4863.2	Predicted ORF in Assemblies 19, 20 and 21
orf19.738	MYO5	88	TM_3131	uptag	384_04_K15	GATATTTCCGAATCCCTTGC			6339.8	Class I myosin; nonessential; role in cortical actin patch polarity and polar budding; required for hyphal growth; regulatory phosphorylation on S366; downregulated on adherence to polystyrene; sole class I myosin in C. albicans
orf19.5311		27	TM_4170	uptag	384_04_K16	ACCGCTAGTCGGATGGATTT			2755.4	Predicted ORF in Assemblies 19, 20 and 21
orf19.3504	RPL23A	15	TM_3431	uptag	384_04_K17	ACTGCATCGTAATGAGTGAG			3086	Putative ribosomal protein; genes encoding cytoplasmic ribosomal subunits, translation factors, and tRNA synthetases are downregulated upon phagocytosis by murine macrophage
orf19.3983		44	TM_2979	uptag	384_04_K18	GACAGGCATTGTAATTCACG			4616.4	Predicted ORF in Assemblies 19, 20 and 21
orf19.7579	FGR34	57	TM_4039	uptag	384_04_K19	CTAACGTCTTTGAACTTGGG			3580.6	Protein lacking an ortholog in S. cerevisiae; transposon mutation affects filamentous growth
orf19.4543	UGA2	100	TM_3423	uptag	384_04_K20	GCACAGCTAACATATCTGAC			3485.8	Protein not essential for viability; similar to S. cerevisiae Uga2p, which is succinate semialdehyde dehydrogenase with a role in glutamate catabolism; transcription regulated by Mig1p, Tup1p, Gcn4p
orf19.6265.1	RPS14B	100	TM_3474	uptag	384_04_K21	GAGATCGACTTACACGCACG			253.6	Putative ribosomal protein; genes encoding cytoplasmic ribosomal subunits, translation factors, and tRNA synthetases are downregulated upon phagocytosis by murine macrophage; transcription is positively regulated by Tbf1p
orf19.2180		100	TM_3805	uptag	384_04_K22	CGTCCATAGTCATATTCCTG			3307.8	Predicted ORF in Assemblies 19, 20 and 21
orf19.2277	TPK2	69	TM_3226	uptag	384_04_K23	GATCCAAGCGTAGCCAACTA			3944	Catalytic subunit of cAMP-dependent protein kinase (PKA), isoform of Tpk1p; required for wild-type epithelial cell damage and engulfment and oral (not systemic) virulence in mouse; involved in control of morphogenesis and stress response
orf19.1276		100	TM_3155	uptag	384_04_K24	GCCAGATACTTGAATCACTC			5614.4	Predicted ORF in Assemblies 19, 20 and 21; not essential for viability; similar to S. cerevisiae Vhs3p, which is a putative phosphopantothenoylcysteine decarboxylase
orf19.3043		69	TM_2969	uptag	384_04_L01	CCCATAATGACAAGTCTCGA			5258.2	Predicted ORF in Assemblies 19, 20 and 21
orf19.1355		39	TM_2886	uptag	384_04_L02	GCCAGGCATTTAATATCAGG			4556.8	Predicted ORF in Assemblies 19, 20 and 21; protein detected by mass spec in stationary phase cultures
orf19.3518		82	TM_3648	uptag	384_04_L03	GGACCTATACTCATGTGTTG			5399.6	Predicted ORF in Assemblies 19, 20 and 21
orf19.4468		88	TM_2999	uptag	384_04_L04	GTGACCCATATAATACCAGC			7688	Predicted ORF in Assemblies 19, 20 and 21
orf19.6991	PRE3	100	TM_2023	uptag	384_04_L05	AGTGAGGACCTTCTCCCAAT	no	no	43.8	Protein described as beta-1 subunit of proteasome; macrophage-induced protein; regulated by Gcn2p and Gcn4p
orf19.3858		100	TM_3244	uptag	384_04_L06	TTCTACGATAGCGAGAGATG			3631.6	Predicted ORF in Assemblies 19, 20 and 21; possibly spurious ORF (Annotation Working Group prediction)
orf19.3181.1		100	TM_3272	uptag	384_04_L07	ATAGTACACGACAGCGACGC			3274	ORF Predicted by Annotation Working Group
orf19.7084		69	TM_3893	uptag	384_04_L08	TAACTCCTGCGACTGAGGGT			5716.2
orf19.661	KRR1	100	TM_3005	uptag	384_04_L09	TGAGCCAGTCTGACCAATTC			2591.6	Decreased transcription is observed upon benomyl treatment or in an azole-resistant strain that overexpresses MDR1; induced upon biofilm formation
orf19.672		85	TM_3081	uptag	384_04_L10	CATGCAGGTGAAGGATTATC			4589.8	Predicted ORF in Assemblies 19, 20 and 21
orf19.3002	RPS1	91	TM_2967	uptag	384_04_L11	GGCACACTTAGAACATTGAC			3118.8	Probable ortholog of S. cerevisiae ribosomal protein Rp10 (Rps1Ap and Rps1Bp), elicits a host antibody response during infection; transcription is induced during active growth
orf19.1826	MDM34	92	TM_3558	uptag	384_04_L12	ACCTATATTGTGAGACAGGG			4713	Putative transcription factor with zinc finger DNA-binding motif; macrophage-downregulated gene
orf19.6367	SSB1	98	TM_3742	uptag	384_04_L13	GAGAGATAGCCACATCACGC			4437	Putative HSP70 family heat shock protein; mRNA in yeast-form cells, germ tubes; at surface of yeast-form cells, not hyphae; soluble in hyphae; antigenic in human, mouse systemic infection; macrophage, GCN-induced; possibly an essential gene
orf19.5378	SCL1	81	TM_4204	uptag	384_04_L14	CCTATGACTAGAGAGGTCTG			4811	Predicted ORF in Assemblies 19, 20 and 21; protein detected by mass spec in exponential and stationary phase cultures
orf19.864		89	TM_3997	uptag	384_04_L15	GCGCCAGTCAAAGCATTCAA			4865.2	Predicted ORF in Assemblies 19, 20 and 21
orf19.1075		96	TM_3721	uptag	384_04_L16	GCTCCCTTTGAAGAAACACA			5301.4	Predicted ORF in Assemblies 19, 20 and 21; possibly spurious ORF (Annotation Working Group prediction)
orf19.4701		100	TM_3262	uptag	384_04_L17	TCCACGAGCGAAGACGATAC			5014.8	Predicted ORF in Assemblies 19, 20 and 21
orf19.5000	CYB2	33	TM_3920	uptag	384_04_L18	CTTCGAGTTAGAGCAGATTG			5531	Protein described as precursor protein of cytochrome b2; transcriptionally regulated by iron; expression greater in high iron; alkaline downregulated; shows colony morphology-related gene regulation by Ssn6p
orf19.2278		63	TM_3080	uptag	384_04_L19	ACACGCGAATAAGTCTTGAC			5819.8	Predicted ORF in Assemblies 19, 20 and 21; filament induced; transcription is induced in response to alpha pheromone in SpiderM medium
orf19.3663	PHO91	33	TM_3061	uptag	384_04_L20	AGCACCATGCGAAGTAAGCC			3667.8	Putative low-affinity phosphate transporter; fungal-specific (no human or murine homolog)
orf19.2178		90	TM_4085	uptag	384_04_L21	ACAACGCTATCGAAGTATCC			1600.6	Predicted ORF in Assemblies 19, 20 and 21
orf19.4846		48	TM_3206	uptag	384_04_L22	CCCGACATTCAATTTGCGTA			4577.2	Protein not essential for viability
orf19.953.1	COF1	100	TM_2906	uptag	384_04_L23	GCTTTCCGCCAAGACATAAA			5674	Protein described as cofilin; macrophage-induced protein; protein detected by mass spec in exponential and stationary phase cultures
orf19.7441		25	TM_3582	uptag	384_04_L24	TGAACATCCGTGAACCTATC			5084.2	Predicted ORF in Assemblies 19, 20 and 21
orf19.6396		78	TM_4009	uptag	384_04_M01	ATCCACTCGTTAATTGGCCG			3819	Putative patatin-like phospholipase; similar to S. cerevisiae Yml059p, which is predicted to be a membrane protein: antigenic during human oral infection
orf19.3177		100	TM_3078	uptag	384_04_M02	GATACGCACCAAGTCTCAGA			5421	Predicted ORF in Assemblies 19, 20 and 21
orf19.2528		94	TM_4279	uptag	384_04_M03	AGGCATCGTCCATACCTGTG			1939.6	Predicted ORF in Assemblies 19, 20 and 21; flucytosine repressed
orf19.6414.3	TPM2	68	TM_3168	uptag	384_04_M04	GTCACCTACGTCACTGTAAT			3997.2	Protein described as tropomyosin isoform 2; regulated by Gcn4p; repressed in response to amino acid starvation (3-aminotriazole treatment); macrophage-induced protein; protein level decreased in stationary phase cultures
orf19.2849	AQY1	100	TM_3886	uptag	384_04_M05	CCTCGCTCCAAATTGAGAAA			4512	Aquaporin water channel; mutant has increased resistance to osmotic shock; required for wild-type tolerance of freezing; not required for virulence in a mouse model of systemic infection; flucytosine repressed
orf19.2597	MRS2	36	TM_3320	uptag	384_04_M06	AGATAGAGTCCACGACCATC			417.4	Putative magnesium ion transporter, mitochondrial; fungal-specific (no human or murine homolog)
orf19.2823	RFG1	16	TM_4028	uptag	384_04_M07	AACTGGTTCGCATGTATCGT			2017.8	Transcriptional regulator of filamentous growth and hyphal genes; acts in Tup1p-dependent and -independent pathways; binds DNA; has HMG domain; not transcriptionally regulated by oxygen or serum; not responsible for hypoxic repression
orf19.7645		84	TM_3992	uptag	384_04_M08	ACCTGAGCAGTATAGACGCG			3194.2	Biotin protein ligase; catalyzes covalent attachment of biotin to biotin-dependent enzymes including acetyl CoA carboxylase and pyruvate carboxylase
orf19.6528		98	TM_3927	uptag	384_04_M09	AACACCATTGGAATTGAGCC			4533.6	Predicted ORF in Assemblies 19, 20 and 21
orf19.3740	PGA23	100	TM_4111	uptag	384_04_M10	CATGCTCACTAATCTGACAG			4061.2	Putative GPI-anchored protein of unknown function; transcription is negatively regulated by Rim101p; regulated by Cyr1p; shows colony morphology-related gene regulation by Ssn6p
orf19.2269		100	TM_3770	uptag	384_04_M11	AAGCAGTCATTACATGCACG			5875	Putative 3-phosphoserine phosphatase; fungal-specific (no human or murine homolog); increased transcription is observed upon benomyl treatment or in an azole-resistant strain that overexpresses MDR1
orf19.6324	VID27	100	TM_3914	uptag	384_04_M12	GGGACAAACAAATCTCTTGC			5640.8	Protein similar to S. cerevisiae Vid27p; transposon mutation affects filamentous growth; mutation confers hypersensitivity to toxic ergosterol analog; fungal-specific (no human or murine homolog)
orf19.6129	MRPL8	100	TM_3360	uptag	384_04_M13	GATATTCCAGAAGTCGCCAC			6068.8	Predicted ribosomal protein of the mitochondrial 60S subunit
orf19.7648		100	TM_3848	uptag	384_04_M14	GATAGATGTCCATACACCTC			1480.6	Predicted ORF in Assemblies 19, 20 and 21
orf19.6000	CDR1	77	TM_3257	uptag	384_04_M15	CCGATATGTCGCAACCTTTA			7885.4	Multidrug transporter of ATP-binding cassette (ABC) superfamily; transports phospholipids in an in-to-out direction; transcription induced by beta-estradiol, progesterone, corticosteroid, or cholesterol
orf19.3125		100	TM_3173	uptag	384_04_M16	AATCAGTCATAACTCGGCTC			2103.8	Protein not essential for viability
orf19.3601		100	TM_3639	uptag	384_04_M17	AGAGTACCTACCATTCGCAG			1592.2	Predicted ORF in Assemblies 19, 20 and 21
orf19.6345	RPG1A	85	TM_3114	uptag	384_04_M18	GGATGTCACCAACTAACCGA		no	72.2	Putative translation initiation factor; mutation confers hypersensitivity to roridin A and verrucarin A; genes encoding ribosomal subunits, translation factors, and tRNA synthetases are downregulated upon phagocytosis by murine macrophage
orf19.3401	CTA1	100	TM_3227	uptag	384_04_M19	ATAAGTCCGGTCAAGCGTCC			2399.4	Protein similar to S. cerevisiae Mos10p, which affects S. cerevisiae filamentous growth; activates transcription in 1-hybrid assay in S. cerevisiae; protein levels increase under weak acid stress; nonessential
orf19.3564	RPC40	98	TM_3741	uptag	384_04_M20	TCCGAGACGCAACGACATGA			4576.2	Predicted ORF in Assemblies 19, 20 and 21; protein level decreased in stationary phase cultures
orf19.695	RGS2	11	TM_2995	uptag	384_04_M21	ATACGCGGAGACTGGATAAT			4984.6	Protein of RGS superfamily; not essential for viability; possibly spurious ORF (Annotation Working Group prediction)
orf19.7033		100	TM_3162	uptag	384_04_M22	GCATACGCTGTGCCATCAGT			4724.6	Putative dual specificity protein phosphatase, similar to S. cerevisiae Pps1p
orf19.4490.2	QCR8	100	TM_2887	uptag	384_04_M23	TTCCCTAGTCCAGACGGATG			4877	ORF Predicted by Annotation Working Group; shows colony morphology-related gene regulation by Ssn6p; macrophage/pseudohyphal-induced
orf19.3371		56	TM_3127	uptag	384_04_M24	TATGATAGGCCACACGCTGC			6216.6	Predicted ORF in Assemblies 19, 20 and 21
orf19.1412		100	TM_3014	uptag	384_04_N01	TCGAGACGATGTCGCATAAT			2268.2	Predicted ORF in Assemblies 19, 20 and 21; possibly spurious ORF (Annotation Working Group prediction)
orf19.7011		100	TM_3225	uptag	384_04_N02	AATAGACCTTCATCGGGCGT			1961.2	Predicted ORF in Assemblies 19, 20 and 21
orf19.6912		41	TM_3218	uptag	384_04_N03	ACCGTGTACCTACTCTAGTT			4303.4	Putative ethanolamine kinase
orf19.6037	ASM3	76	TM_3110	uptag	384_04_N04	GACGTTATGCCAGTTCCCAT			4824.4	Putative secreted acid sphingomyelin phosphodiesterase; induced upon biofilm formation; possible Kex2p substrate; increased transcription is observed in an azole-resistant strain that overexpresses MDR1
orf19.1182		100	TM_3986	uptag	384_04_N05	CGTGGCATTATCAGTATCCT			2354	Predicted ORF in Assemblies 19, 20 and 21
orf19.2687.1		100	TM_4081	uptag	384_04_N06	TAACTCGTACTAGCGATCTG			7175.4	ORF Predicted by Annotation Working Group
orf19.4223	GCD11	100	TM_4114	uptag	384_04_N07	TATACGCCCTGACGTGGTCT			4404.4	Protein similar to S. cerevisiae Gcd11p, which is a subunit of translation initiation factor eIF2; likely to be essential for growth, based on an insertional mutagenesis strategy
orf19.418	KOG1	100	TM_3133	uptag	384_04_N08	TAGGTCAGCCCATCGCATAG			3307.6	Protein likely to be essential for growth, based on an insertional mutagenesis strategy; heterozygous null mutant displays sensitivity to rapamycin
orf19.3148		6	TM_3972	uptag	384_04_N09	GTTTATACGAAAGAAGGCGC			4757.6	Predicted ORF in Assemblies 19, 20 and 21; possibly an essential gene, disruptants not obtained by UAU1 method
orf19.2483	RIM1	100	TM_4269	uptag	384_04_N10	CCTTCAGGGAAACGATCACA			1607.4	Predicted ORF in Assemblies 19, 20 and 21; protein level decreased in stationary phase cultures
orf19.2809	CTN3	60	TM_3433	uptag	384_04_N11	TATTCTTCGGCACCGGCTTG			2685.8	Predicted peroxisomal carnitine acetyl transferase; Ura+ deletion strain has no obvious metabolic, hyphal, or virulence defects; transcription induced by macrophage engulfment, hyphal growth, starvation, or nonfermentable carbon sources
orf19.1500		64	TM_3819	uptag	384_04_N12	CCTATCCTTAAATGACCGGA			4698.8	Predicted ORF in Assemblies 19, 20 and 21
orf19.2941	SCW4	67	TM_3148	uptag	384_04_N13	ACTCGATTGTAAGGAGCCCG		no	44.4	Putative cell wall protein; exogenously expressed protein is a substrate for Kex2p processing in vitro; expression is regulated upon white-opaque switching; alkaline downregulated; possibly essential gene, disruptants not obtained by UAU1
orf19.4466		82	TM_3949	uptag	384_04_N14	GATGACCAGCCATTACTTTC			3228.6	Predicted ORF in Assemblies 19, 20 and 21
orf19.1286		59	TM_2944	uptag	384_04_N15	AGACGCTCTGAATACTCATC			2128	Predicted ORF in Assemblies 19, 20 and 21
orf19.6385	ACO1	50	TM_3959	uptag	384_04_N16	GCCTTGAAGATAACTGTTCC			5998.6	Protein described as aconitase; Gcn4p-regulated; amino acid starvation (3-AT treatment), amphotericin B, phagocytosis, farnesol induced; fluconazole-downregulated; expression greater in high iron; antigenic in human or murine infection
orf19.1849		21	TM_4184	uptag	384_04_N17	CCTGCTGACGTTAGCGATGT			7439	Predicted ORF in Assemblies 19, 20 and 21
orf19.4749		66	TM_3908	uptag	384_04_N18	CTAGACCAGGTAAGATACTC			2628.4	Predicted ORF in Assemblies 19, 20 and 21; hyphal-induced expression, regulated by Cyr1p, Ras1p, Efg1p
orf19.2711.1		100	TM_4159	uptag	384_04_N19	CATCAGCTAACAGGAGATCC			5183.4	ORF Predicted by Annotation Working Group
orf19.7231	FTR2	56	TM_3169	uptag	384_04_N20	GAGCCGTCTATTCACCTGTT			5096.4	High-affinity iron permease; not required for mouse systemic virulence; regulated by iron level, ciclopirox olamine, amphotericin B, caspofungin; complements S. cerevisiae ftr1 iron transport defect; probably interacts with ferrous oxidase
orf19.6525		100	TM_3888	uptag	384_04_N21	CCCACTATCATGCAATGGTA			8616.8	Predicted ORF in Assemblies 19, 20 and 21; possibly spurious ORF (Annotation Working Group prediction); transcriptionally activated by Mnl1p under weak acid stress
orf19.6502		100	TM_3255	uptag	384_04_N22	ACAGGTCGGAGATTTCGCTT			2978.6	Predicted ORF in Assemblies 19, 20 and 21; upregulation correlates with clinical development of fluconazole resistance
orf19.7341		75	TM_4251	uptag	384_04_N23	CATATAGTCACATACGTCGC			4508.2	Predicted ORF in Assemblies 19, 20 and 21; ketoconazole-repressed
orf19.3827		100	TM_3709	uptag	384_04_N24	GACCACTTCTGTCAATATGC			3130	Predicted ORF in Assemblies 19, 20 and 21
orf19.1847	ARO10	100	TM_4164	uptag	384_04_O01	CTATTGTTGAAATGCCGGGA			1712.6	Aromatic decarboxylase of the Ehrlich fusel oil pathway of aromatic alcohol biosynthesis; pH-regulated (alkaline downregulated); protein abundance is affected by URA3 expression in the CAI-4 strain background
orf19.564	KAR3	100	TM_3681	uptag	384_04_O02	AGATATTGACCACCATCAGC			2611	Kinesin-like microtubule motor protein; required for nuclear fusion during mating; C-terminal motor domain; not essential for viability; homozygous null has high-frequency white-opaque switching phenotype
orf19.3530	CKA2	100	TM_3833	uptag	384_04_O03	GGCTCTCTCAAACGATACAA			3073.6	Catalytic subunit (alpha-subunit) of protein kinase CK2; interaction with calcineurin pathway to affect fluconazole sensitivity; not essential for viability; synthetically lethal with CKA1; similar to S. cerevisiae Cka2p
orf19.6852		100	TM_3192	uptag	384_04_O04	TTGAACCAGCCCGTACTGAG			4752.6	Predicted ORF in Assemblies 19, 20 and 21
orf19.7606		100	TM_3328	uptag	384_04_O05	AATTCTGGTGCAGCCGCTCT			3738.6	Predicted ORF in Assemblies 19, 20 and 21; possibly spurious ORF (Annotation Working Group prediction)
orf19.4783		100	TM_4079	uptag	384_04_O06	GATCTACTCGAATATCTCGC			887.2	Predicted ORF in Assemblies 19, 20 and 21
orf19.972		100	TM_3146	uptag	384_04_O07	ATATTCCCAGCGGGCTAACG			4749.6	Predicted ORF in Assemblies 19, 20 and 21
orf19.6763	SLK19	93	TM_3343	uptag	384_04_O08	AGATATGAACCATCGTCCAC			4502	Alkaline-induced protein of plasma membrane; affects cell aggregation, cell wall; similar to S. cerevisiae Slk19p (a kinetochore protein with roles in mitosis, meiosis); required for wild-type virulence in mouse; macrophage-downregulated
orf19.4705		100	TM_3311	uptag	384_04_O09	ATGGTGTCTCTCACGTCCGT			4305	Predicted ORF in Assemblies 19, 20 and 21
orf19.1495		100	TM_3743	uptag	384_04_O10	ACCGATGCGTCATTTCGTCT			5183.8	Predicted ORF in Assemblies 19, 20 and 21
orf19.1952		73	TM_3727	uptag	384_04_O11	GATGACCTCTAACATTGTCC			4304.4	Protein not essential for viability; merged with orf19.1953 in Assembly 21
orf19.4507		100	TM_3810	uptag	384_04_O12	CGACGTAATCCATCAGGCAG			1441.4	Predicted ORF in Assemblies 19, 20 and 21
orf19.4509		100	TM_3443	uptag	384_04_O13	TTACCAGCAGCAGAGGTGTC			5209.2	Predicted ORF in Assemblies 19, 20 and 21
orf19.3048		80	TM_3730	uptag	384_04_O14	CTTGCTAGGCGTTAGGACTT			3629.2	Predicted ORF in Assemblies 19, 20 and 21; transcription is repressed in response to alpha pheromone in SpiderM medium
orf19.1468		82	TM_3640	uptag	384_04_O15	CCCTCGTACACAATGGATAA			5800.6	Predicted ORF in Assemblies 19, 20 and 21
orf19.2746		77	TM_4022	uptag	384_04_O16	AGTATCCTTCCAGTTCGCGT			5517.4	Predicted ORF in Assemblies 19, 20 and 21
orf19.1953		100	TM_4098	uptag	384_04_O17	ATTCTTTCGAGCCGCCAGGT			2957.4	Predicted ORF in Assemblies 19, 20 and 21; not essential for viability; merged with orf19.1952 in Assembly 21
orf19.3480		92	TM_3387	uptag	384_04_O18	GGCCTCCTCCAATTAAAGAA			3261.4	Predicted ORF in Assemblies 19, 20 and 21
orf19.3353		100	TM_4181	uptag	384_04_O19	GAGAGACGCATAATCTTGCC			4886.8	Protein described as similar to a mitochondrial complex I intermediate-associated protein; fluconazole-downregulated
orf19.1653		100	TM_4166	uptag	384_04_O20	CATACGTTGAAACTACGGCA			4112.4	Predicted ORF in Assemblies 19, 20 and 21; possibly spurious ORF (Annotation Working Group prediction)
orf19.1533		25	TM_3966	uptag	384_04_O21	TCAGTCGGTCTAATGTTGCG			5524.4	Predicted ORF in Assemblies 19, 20 and 21
orf19.853	SAP99	42	TM_4292	uptag	384_04_O22	TAAATGAACCTTCCGCAAGC			3202.6	Putative secreted aspartyl protease; possible Kex2p substrate; transcriptionally regulated by iron; expression greater in low iron; repressed by alpha pheromone in SpiderM medium; possibly essential gene (by UAU1 method)
orf19.1832	FCY23	99	TM_2943	uptag	384_04_O23	TAGACTAGCACCATACTTGC			3026.4	Putative transporter; Gcn4p-regulated; more similar to S. cerevisiae Tpn1p, which is a vitamin B6 transporter, than to purine-cytosine permeases
orf19.1827		43	TM_3270	uptag	384_04_O24	GAGATTTCACTGCACCCGAT			6116.2	Predicted ORF in Assemblies 19, 20 and 21; transcription is induced in response to alpha pheromone in SpiderM medium
orf19.3843		100	TM_3291	uptag	384_04_P01	CACCGCATTGAATTTGATCC			4636.6	Predicted ORF in Assemblies 19, 20 and 21
orf19.2040		61	TM_3811	uptag	384_04_P02	TTGGCGGAGACAACACACCA			4308.6	Predicted ORF in Assemblies 19, 20 and 21
orf19.4411	HOS1	59	TM_3482	uptag	384_04_P03	CGCGAATACGTTTGTCCAAT			3469.2	Histone deacetylase; similar to S. cerevisiae Hos1p; has conserved deacetylation motif; slightly greater expression in white cells than in opaque cells
orf19.3744		69	TM_3380	uptag	384_04_P04	ATCTCGCACGCACTTTAGGG			2220.8	Predicted ORF in Assemblies 19, 20 and 21
orf19.1960	CLN3	100	TM_3565	uptag	384_04_P05	AATATGGCCTAATCCTCCAG			1628.4	G1 cyclin; depletion abolishes budding and causes hyphal growth defects; farnesol regulated, upregulated in biofilm; functional in S. cerevisiae; possibly essential gene, disruptants not obtained by UAU1 method
orf19.5673	OPT7	41	TM_4074	uptag	384_04_P06	ATTGCTTCCAGCGTGGCACT			2143.6	Putative oligopeptide transporter; possibly transports GSH and related compounds; induced upon biofilm formation; Hog1p-induced; expression of OPT6, -7, or -8 does not suppress defect of mutant lacking Opt1p, -2p, or -3p; fungal-specific
orf19.2044	PGA27	16	TM_3884	uptag	384_04_P07	ATTCACAGAGCGACATAGGC			980	Putative GPI-anchored protein of unknown function
orf19.1097	ALS2	100	TM_3376	uptag	384_04_P08	GGTTACAGTACATACCCTTC			3719.6	ALS family protein; role in adhesion, biofilm formation, germ tube induction; expressed at infection of human buccal epithelial cells; putative GPI-anchor; induced by ketoconazole, low iron and at cell wall regeneration; regulated by Sfu1p
orf19.7614		16	TM_3910	uptag	384_04_P09	GCATCATTACAACACGCTGA			2746.8	Protein not essential for viability
orf19.4654		100	TM_2946	uptag	384_04_P10	AGATAGATGAGACCCACGCC			4692.2	Predicted ORF in Assemblies 19, 20 and 21
orf19.6001	SAP3	58	TM_3415	uptag	384_04_P11	ACACCAGATCCATATTGAGC			3004.6	Secreted aspartyl proteinase; acts in utilization of protein as nitrogen source; virulence role in mouse, guinea pig systemic infection or rat vagina; regulated by growth phase; produced by opaque phase cells; alpha-pheromone repressed
orf19.6529	CDC34	100	TM_2642	uptag	384_04_P12	AACCACCCTCGATATTGTAG			3462.8	Transcription is regulated by Nrg1p and Tup1p, and by Gcn2p and Gcn4p
orf19.1789.1	LYS1	48	TM_3238	uptag	384_04_P13	GCCGCCGCTCAATAAATTAA			5822.2	Saccharopine dehydrogenase (biosynthetic); enzyme of alpha-aminoadipate lysine biosynthesis pathway; functionally complements S. cerevisiae lys1 mutation; fungal-specific (no human or murine homolog)
orf19.1107		100	TM_3152	uptag	384_04_P14	CAGGACCGCTTACTTCATTT			4618.4	Predicted ORF in Assemblies 19, 20 and 21
orf19.929		75	TM_3866	uptag	384_04_P15	CTTCATTCAGGATCAGAGGG			2500.4	Predicted ORF in Assemblies 19, 20 and 21
orf19.6074	HBR1	100	TM_3969	uptag	384_04_P16	ACATCGCGTAGCAGTCATGG			5572.4	Essential protein involved in regulation of MTL gene expression; hemoglobin-regulated inhibitor of white-opaque switching, which may affect survival in host; activator of MTLalpha1 and MTLalpha2; transcription is activated by hemoglobin
orf19.6382		100	TM_3912	uptag	384_04_P17	CCGTGTCTATAAGTGTTCAG			7191	Putative MRP/CFTR-subfamily ABC transporter; member of multidrug resistance-associated protein (MRP) subfamily of ABC family; similar to S. cerevisiae Bpt1p
orf19.5286	YCP4	76	TM_4242	uptag	384_04_P18	ATTTCTGCCGAATGCGGAGC			2433.8	Putative flavodoxin; fungal-specific (no human or murine homolog)
orf19.3203	RCY1	20	TM_3059	uptag	384_04_P19	CCTAGCCCTAAAGTGTTTCA			5831.2	Putative F-box protein involved in endocytic membrane traffic and/or recycling; fungal-specific (no human or murine homolog)
orf19.5288	IFE2	91	TM_4241	uptag	384_04_P20	CATACAAAGAGAGGTGTCCT			6595	Protein described as an alcohol dehydrogenase; decreased expression in hyphae compared to yeast-form cells; Efg1p-regulated; fluconazole-induced; Hog1p-induced; increased expression in response to prostaglandins
orf19.6556		73	TM_3737	uptag	384_04_P21	TGCGCGGTCAAACCAAGCAA			5105.4	Predicted ORF in Assemblies 19, 20 and 21
orf19.7270		100	TM_3185	uptag	384_04_P22	ATTGGTGCTCCACTTGCCAT			4364.8	Predicted ORF in Assemblies 19, 20 and 21; possibly spurious ORF (Annotation Working Group prediction)
orf19.6634	VMA2	100	TM_3928	uptag	384_04_P23	ATTAGAGGCGCAGCACCATG			4804.8	Predicted ORF in Assemblies 19, 20 and 21; amphotericin B repressed, caspofungin repressed; protein detected by mass spec in exponential and stationary phase cultures
orf19.3124		100	TM_3510	uptag	384_04_P24	CCTCTGTACTAATGATGCAG			6172.8	Predicted ORF in Assemblies 19, 20 and 21
orf19.3478	NIP7	100	TM_3960	uptag	384_05_A01	AGCCACCAGCTAATTGGAGC			7347.8	Protein described as a nucleolar protein with role in ribosomal assembly; hyphal induced
orf19.2179	SIT1	86	TM_3145	uptag	384_05_A02	AGTCTACACTTCGATCCATG			7311.2	Transporter of ferrichrome siderophores, but not ferrioxamine B; required for wild-type invasion of human epithelial cells in vitro, but not for wild-type systemic virulence in mouse; transcription regulated by iron, Sfu1p, Rfg1p, Tup1p
orf19.1513	FAB1	92	TM_3280	uptag	384_05_A03	CACTCAGACTAAGGATCATC			4906.6	Phosphatidylinositol 3-phosphate 5-kinase; required for hyphal growth on solid media, and for wild-type vacuolar morphology and acidification; not required for wild-type virulence in mouse systemic infection or for adherence to HeLa cells
orf19.1591	ERG10	100	TM_3316	uptag	384_05_A04	GTACTCTAAGTCACGATCTC			7957	Protein similar to acetyl-CoA acetyltransferase; role in ergosterol biosynthesis; soluble in hyphae; changes in protein abundance associated with azole resistance; fluconazole or ketoconazole induced; macrophage-downregulated protein
orf19.5502		65	TM_4193	uptag	384_05_A05	CACTGACCTATGACTTGTCT			7581.2	Predicted ORF in Assemblies 19, 20 and 21; possibly spurious ORF (Annotation Working Group prediction)
orf19.3430		74	TM_4303	uptag	384_05_A06	ACATGAAGTGAACTCCAGGC			3938.2	Predicted ORF in Assemblies 19, 20 and 21; possibly spurious ORF (Annotation Working Group prediction); physically interacts with TAP-tagged Nop1p
orf19.7615		100	TM_3887	uptag	384_05_A07	CAGACTGCAACATACTTGGA			4876.4	Predicted ORF in Assemblies 19, 20 and 21
orf19.2143		99	TM_4048	uptag	384_05_A08	TATCATCTGGGACAGCGTTG			3286.8	Predicted ORF in Assemblies 19, 20 and 21
orf19.4280		100	TM_4157	uptag	384_05_A09	CAATCCAGGCTATATCGCTG			9937	Predicted ORF in Assemblies 19, 20 and 21; possibly spurious ORF (Annotation Working Group prediction)
orf19.2515		13	TM_3432	uptag	384_05_A10	ACACTTGGTAAATCTCGGGA			6353	Predicted ORF in Assemblies 19, 20 and 21
orf19.3782		100	TM_3058	uptag	384_05_A11	CAGATTGTAGAACAGCGTAC			7229.2	Predicted membrane transporter, member of the peptide-acetyl-coA transporter (PAT) family, major facilitator superfamily (MFS); transcription is induced in response to alpha pheromone in Spider medium
orf19.206		82	TM_4284	uptag	384_05_A12	CCGAGCCTAGTATGCGACTT			1065.8	Predicted ORF in Assemblies 19, 20 and 21
orf19.6689	ARG4	100	TM_3988	uptag	384_05_A13	TGCCTACCAACCTATATGGA			8384.2	Argininosuccinate lyase, catalyzes the final step in the arginine biosynthesis pathway; alkaline downregulated
orf19.906	ROM2	82	TM_2894	uptag	384_05_A14	ACTATATCATCAGCGATCCG			3623	Predicted ORF in Assemblies 19, 20 and 21; possibly an essential gene, disruptants not obtained by UAU1 method
orf19.4639		100	TM_2974	uptag	384_05_A15	AGAGTGCTCACATCGCTGTC			3172	Predicted ORF in Assemblies 19, 20 and 21; protein detected by mass spec in exponential and stationary phase cultures
orf19.4993	SEC18	100	TM_3796	uptag	384_05_A16	ACTGTACTACTCGCTCGATT			5705	Functional homolog of S. cerevisiae Sec18p, which acts in protein transport; conserved ATP binding site; not glycosylated
orf19.1519		38	TM_3649	uptag	384_05_A17	TAGTACCCGGAACCTAGAGC			7108.8	Predicted ORF in Assemblies 19, 20 and 21
orf19.4183	MUC1	64	TM_4092	uptag	384_05_A18	TTCAGTGAGAGCTGCGCCAT			3613.6	Protein not essential for viability; similar to S. cerevisiae Muc1p, which is a cell surface glycoprotein involved in filamentous growth; decreased transcription is observed upon benomyl treatment
orf19.4793		100	TM_3354	uptag	384_05_A19	GATAGTAGGCTGACTCACTT			5216.4	Predicted ORF in Assemblies 19, 20 and 21
orf19.647.3		100	TM_3706	uptag	384_05_A20	AGTGCCATCGTATTCCACGT			2579.4	ORF Predicted by Annotation Working Group
orf19.971	SKN7	100	TM_4090	uptag	384_05_A21	ATTTATGGCGACCCGCACTG			3527	Putative homolog of S. cerevisiae Skn7p, which is predicted to be a response regulator protein in a phosphorelay signal transduction pathway; required for normal hydrogen peroxide resistance
orf19.3205		94	TM_3672	uptag	384_05_A22	TTACATAGTACACTGCGCGG			4835.2	Predicted ORF in Assemblies 19, 20 and 21
orf19.772	LYS21	100	TM_4149	uptag	384_05_A23	TTTACCACCATAGACAGAGC			4616.2	Putative homocitrate synthase of lysine biosynthesis; expression is increased in a fluconazole-resistant isolate; shows colony morphology-related gene regulation by Ssn6p; ketoconazole-repressed; regulated by Gcn2p and Gcn4p
orf19.6121	MNL1	35	TM_3411	uptag	384_05_A24	CTCAGCCGAGTATATTGACT			4410.4	Transcription factor that activates transcription of stress response genes via SLE (STRE-like) elements, required for adaptation to weak acid stress; activates a subset of the genes that are repressed by Nrg1p
orf19.6436		92	TM_3032	uptag	384_05_B01	ACATTGACCTCATCTGGACT			3870.2	Predicted ORF in Assemblies 19, 20 and 21
orf19.1105		100	TM_2947	uptag	384_05_B02	TGCGCCATGAGCACAAATAC			5761	Predicted ORF in Assemblies 19, 20 and 21; possibly spurious ORF (Annotation Working Group prediction)
orf19.4659		100	TM_3365	uptag	384_05_B03	TTCGACGCGAGACTCTAGTG			1545	Predicted ORF in Assemblies 19, 20 and 21
orf19.1754		70	TM_3841	uptag	384_05_B04	ACCACTCACTAAGGAGGATC			983.8	Predicted ORF in Assemblies 19, 20 and 21; possibly an essential gene, disruptants not obtained by UAU1 method
orf19.2798		80	TM_3093	uptag	384_05_B05	AATTAGGGTCAACGACGCCC			4981.4	Putative helicase; fungal-specific (no human or murine homolog)
orf19.584		100	TM_3733	uptag	384_05_B06	TCCCTTCAGATAAAGAGGCA			2393.4	Predicted ORF in Assemblies 19, 20 and 21
orf19.6827	SLU7	100	TM_3844	uptag	384_05_B07	TGATCCCTTACATCCGTATG			1737.2	Protein similar to S. cerevisiae Slu7p; transcription is induced in response to alpha pheromone in SpiderM medium
orf19.2934		100	TM_3863	uptag	384_05_B08	TAAGGTAGCAGACCCAGTCC			2917.4	Predicted ORF in Assemblies 19, 20 and 21
orf19.4492		73	TM_3739	uptag	384_05_B09	GAATCCATGCCAACCATTGA			2643.8	Predicted ORF in Assemblies 19, 20 and 21
orf19.2461	PRN4	100	TM_3461	uptag	384_05_B10	ACCTTATACCGATAGCGATG			2865.2	Protein with similarity to pirins; increased transcription is observed upon benomyl treatment
orf19.6986		67	TM_3075	uptag	384_05_B11	GCTCCGAACCAATAATGTCA			5273.8	Predicted ORF in Assemblies 19, 20 and 21
orf19.4699		18	TM_4285	uptag	384_05_B12	TACAGCCTCACAGAGTGTTC			4251.8	Putative phospholipase of patatin family; similar to S. cerevisiae Ymr313p; predicted Kex2p substrate
orf19.5364		100	TM_4301	uptag	384_05_B13	AACCACCGAGTACAGTTCAG			4801.6	Predicted ORF in Assemblies 19, 20 and 21; intron in 5'-UTR; possibly an essential gene, disruptants not obtained by UAU1 method
orf19.1907	EMC9	100	TM_4290	uptag	384_05_B14	ATCTCACAGAGCAGTACAGC			5182.4	Protein not essential for viability, induced during the mating process
orf19.3241		100	TM_4158	uptag	384_05_B15	TTTAGCGGAGAGCCTCGCAT			1372.4	Predicted ORF in Assemblies 19, 20 and 21
orf19.2534	PIN4	100	TM_3571	uptag	384_05_B16	TCGCGCTATAAACGAATCCA			6858	Protein with similarity to S. cerevisiae Pin4p; transposon mutation affects filamentous growth
orf19.4660	RPS6A	82	TM_3501	uptag	384_05_B17	CCGGACCTGTAACTTATTAG			450.4	Predicted ribosomal protein; similar to ribosomal protein S10; localizes to cell surface of yeast cells, not hyphae; genes encoding cytoplasmic ribosomal subunits are downregulated upon phagocytosis by murine macrophage; possibly essential
orf19.2736		100	TM_3018	uptag	384_05_B18	CATCATGCCTAACTCTGGAG			6108	Predicted ORF in Assemblies 19, 20 and 21; flucytosine induced
orf19.2838		71	TM_3736	uptag	384_05_B19	ATCATCGGCTCATGCTTACT			6003.8	Predicted ORF in Assemblies 19, 20 and 21; mutation confers hypersensitivity to amphotericin B
orf19.764		42	TM_3283	uptag	384_05_B20	ATAGGATTGCACGGGTCCCT			6321.2	Predicted ORF in Assemblies 19, 20 and 21
orf19.687.1	RPL25	100	TM_3073	uptag	384_05_B21	GGCCCAAGTAGTCACAATCA			6835.6	ORF Predicted by Annotation Working Group; shows colony morphology-related gene regulation by Ssn6p
orf19.5532		100	TM_3795	uptag	384_05_B22	CCTCTGAGTAAATACGGAGA			2793	Predicted ORF in Assemblies 19, 20 and 21; possibly spurious ORF (Annotation Working Group prediction)
orf19.5736	ALS5	6	TM_3971	uptag	384_05_B23	CCCATGACAGGGTGCTAAAG			3182.2	Adhesin; ALS family protein; highly variable; expression in S. cerevisiae causes adhesion to human epithelium, endothelium or ECM, endothelial invasiveness by endocytosis, and, at high abundance, ECM-induced aggregation; has amyloid domain
orf19.6649	BRF1	100	TM_2996	uptag	384_05_B24	CCGATGTGAGAATCTAGTAC			5877.6	Component of the general transcription factor for RNA polymerase III (TFIIIB); possibly an essential gene, disruptants not obtained by UAU1 method
orf19.779	HAT1	31	TM_3228	uptag	384_05_C01	GCCAGCTCCAAAGTATGCAA			9457.2	Predicted ORF in Assemblies 19, 20 and 21
orf19.7207	DOA4	39	TM_2981	uptag	384_05_C02	ATTAGACGAGACGCGCACAG			7088.2	Protein not essential for viability; similar to S. cerevisiae Doa4p, which is ubiquitin hydrolase, involved in recycling ubiquitin from proteasome-bound ubiquitinated intermediates; oxidative stress-induced via Cap1p
orf19.7201	SLA2	100	TM_3868	uptag	384_05_C03	TAGATCCCGACCAGCTAGAG			5216	Actin binding protein with roles in growth control and morphogenesis; required for alkaline pH-induced hyphal formation; localized to actin patches
orf19.6817	FCR1	100	TM_4096	uptag	384_05_C04	TAGATGCGCCCACCGTATTG			1242.6	Putative zinc cluster transcription factor; negative regulator of fluconazole, ketoconazole, brefeldin A resistance; transposon mutation affects filamentous growth; partially suppresses S. cerevisiae pdr1 pdr3 mutant fluconazole sensitivity
orf19.5674	PGA10	27	TM_4124	uptag	384_05_C05	CCGCCGTTGAAAGAACCTAA			4968	Plasma membrane protein involved in heme-iron utilization; allows utilization of hemin and hemoglobin as iron sources in host tissues; predicted GPI anchor; hypoxia, ketoconazole, ciclopirox, or hyphal-induced; upregulated by Rim101p at pH8
orf19.145	RPB4	38	TM_3611	uptag	384_05_C06	AGTTCATACCCACTTCGTAG			4678	Protein similar to S. cerevisiae Rpb4p, which is a component of RNA polymerase II; transposon mutation affects filamentous growth
orf19.7381		40	TM_3454	uptag	384_05_C07	GATTAACCGTAAGGGACTTC			4634	Predicted zinc-finger protein of unknown function; null mutant displays sensitivity to 5-fluorocytosine and to lithium chloride
orf19.3841		100	TM_3904	uptag	384_05_C08	CGATCTTATACATTGCACCG			7983.2	Predicted ORF in Assemblies 19, 20 and 21; described as similar to S. cerevisiae Apg1p; induced upon adherence to polystyrene
orf19.5204		34	TM_3477	uptag	384_05_C09	CGACGTTCAGCATACTAGGG			5336.6	Predicted ORF in Assemblies 19, 20 and 21
orf19.5323	MDH1-3	14	TM_3301	uptag	384_05_C10	CTACCTAAGGACCTAGTTTC			5954.4	Predicted malate dehydrogenase; farnesol regulated
orf19.1581		52	TM_3367	uptag	384_05_C11	CTGACTTAGTGCATACTGCT			5877	Predicted ORF in Assemblies 19, 20 and 21
orf19.6793		92	TM_3876	uptag	384_05_C12	AGCCTACTCTTCACGATTGT			4897.4	Predicted ORF in Assemblies 19, 20 and 21
orf19.1504		92	TM_3679	uptag	384_05_C13	AGATTGCCCTAACCGTGCAG			3663.6	Putative patatin-like phospholipase; fungal-specific (no human or murine homolog)
orf19.6770		100	TM_3561	uptag	384_05_C14	CGTTACATACTCAGCCATAG			5381.6	Predicted ORF in Assemblies 19, 20 and 21
orf19.1480		100	TM_3115	uptag	384_05_C15	CCATAGGTCAAACTGCGTAA			5697	Protein described as succinate dehydrogenase, enzyme of citric acid cycle; downregulated by Efg1p; repressed by nitric oxide
orf19.4828		100	TM_3256	uptag	384_05_C16	AAACCGTGTGGAAGACCTAG			4032.6	Predicted ORF in Assemblies 19, 20 and 21
orf19.3201	MTLA1	100	TM_4105	uptag	384_05_C17	GCCGCAGTGACAATAATTCA			2455.6	A1p and Alpha2p act together to repress white-opaque switching and mating (an opaque-specific process); homeodomain protein; gene of the MTLa (Mating Type Like) locus; a/alpha mating type may increase virulence, competitive advantage
orf19.2265		57	TM_2992	uptag	384_05_C18	CACGCAGATACGTTAAGACG			5949.6	Predicted ORF in Assemblies 19, 20 and 21
orf19.6453		56	TM_3677	uptag	384_05_C19	GGAGCGTCTCTCATACTTCT			4793.4	Predicted ORF in Assemblies 19, 20 and 21
orf19.5325	KIN3	93	TM_3892	uptag	384_05_C20	GCGTGTATAATAAGAGGTCC			5220	Protein similar to S. cerevisiae Kin3p; induced under Cdc5p depletion; shows Mob2p-dependent hyphal regulation
orf19.4078		100	TM_3708	uptag	384_05_C21	TGAAGGGACCTCAGACACTC			4986.2	Predicted ORF in Assemblies 19, 20 and 21
orf19.3683		93	TM_4116	uptag	384_05_C22	AGTAATAGACCATCTCGACC			3817	Putative transcription factor with zinc finger DNA-binding motif
orf19.3474	IPL1	75	TM_3021	uptag	384_05_C23	GATAAGAGCACAGCTTCCCA			4187	Predicted ORF in Assemblies 19, 20 and 21; induced during planktonic growth;; possibly an essential gene, disruptants not obtained by UAU1 method
orf19.1181		96	TM_3762	uptag	384_05_C24	CAACGACACCTTTGTAAACG			3264	Predicted ORF in Assemblies 19, 20 and 21
orf19.935	AGA1	67	TM_3266	uptag	384_05_D01	AGATACACCTGCCGAAGTGC			5535	Protein with some similarity to agglutinin subunit; expression is regulated upon white-opaque switching
orf19.4707		100	TM_4150	uptag	384_05_D02	GCCTATGTCACAATCTGTCA			4247	Putative secreted acid sphingomyelin phosphodiesterase; possible Kex2p substrate
orf19.6114		100	TM_3329	uptag	384_05_D03	TAGTGACTTAGACCCTCCGT			5207.6	Predicted ORF in Assemblies 19, 20 and 21
orf19.1844		15	TM_3118	uptag	384_05_D04	GCGATTGGAACACATGAGAC			5018.2	Predicted ORF in Assemblies 19, 20 and 21; similar to ferric reductase Fre10p
orf19.4544		53	TM_3151	uptag	384_05_D05	AATATGTCTGAAGGGCCGTC			1651.8	Predicted ORF in Assemblies 19, 20 and 21; possibly spurious ORF (Annotation Working Group prediction)
orf19.4937	CHS3	39	TM_3128	uptag	384_05_D06	GCGCTCAGGTCATAGATTAT			5092.4	Major chitin synthase of yeast-form and hyphal cells; synthesizes short-chitin fibrils; Chs4p-activated; transcription induced at yeast-hyphal transition; Chs1p and Chs2p, but not Chs3p, are inhibited by the protoberberine HWY-289
orf19.897		100	TM_3852	uptag	384_05_D07	GCTCCTCGAAGAGAACAGTA			5096	Predicted ORF in Assemblies 19, 20 and 21
orf19.6133	PIF1	84	TM_4058	uptag	384_05_D08	CCTCTAACTAAATGGGACGA			4512.6	Decreased transcription is observed upon fluphenazine treatment
orf19.1479		33	TM_3955	uptag	384_05_D09	GTATGCTCATCATCCCGTAT			5405	Predicted ORF in Assemblies 19, 20 and 21
orf19.4741		100	TM_3442	uptag	384_05_D10	GGGCTAAGTATAATCCATGC			4630.2	Predicted ORF in Assemblies 19, 20 and 21; possibly C. albicans-specific
orf19.2268	RCK2	86	TM_3391	uptag	384_05_D11	CCGAACGGTAAAGGCTACGA			2964.6	Predicted MAP kinase-activated protein kinase, similar to S. cerevisiae serine/threonine protein kinase Rck2p; induced by osmotic stress via Hog1p; macrophage/pseudohyphal-repressed; mutants are sensitive to rapamycin
orf19.284		100	TM_3345	uptag	384_05_D12	AGAGCCATGCACGATCTGTC			5680.6	Predicted ORF in Assemblies 19, 20 and 21
orf19.2926		96	TM_3212	uptag	384_05_D13	GCCTAATTTACAAGCGCCTA			6723.6	Predicted ORF in Assemblies 19, 20 and 21
orf19.6893		100	TM_2888	uptag	384_05_D14	GCCCTCCGACAGAATAAGTA			5913	Predicted ORF in Assemblies 19, 20 and 21
orf19.178		100	TM_4014	uptag	384_05_D15	AACGCCTTCTCAGTATGGGT			4203.2	Predicted ORF in Assemblies 19, 20 and 21
orf19.2135	TSM1	79	TM_3485	uptag	384_05_D16	CATAACTCTTTAGAACGGCC			6495.6	Putative protein of unknown function, transcription is upregulated in clinical isolates from HIV+ patients with oral candidiasis; transcription is regulated by Nrg1p; predicted ORF in Assemblies 19, 20 and 21
orf19.2516		32	TM_3594	uptag	384_05_D17	TTACCTATCAGATCGCATGG			4573.2	Predicted ORF in Assemblies 19, 20 and 21
orf19.4282		74	TM_3119	uptag	384_05_D18	TCTGGACGCAAAGGACGCAA			6944.2	Predicted ORF in Assemblies 19, 20 and 21; greater mRNA abundance observed in a cyr1 homozygous null mutant than in wild type; possibly spurious ORF (Annotation Working Group prediction)
orf19.4516		100	TM_3591	uptag	384_05_D19	CTTACTGATAGCGTAGAGGT			8146.2	Predicted ORF in Assemblies 19, 20 and 21
orf19.3730		100	TM_3676	uptag	384_05_D20	GACTCTATCGAACTATGTCC			3691.8	Protein similar to S. cerevisiae Kre27p, which has a role in resistance to killer toxin; predicted Kex2p substrate
orf19.2575		65	TM_3053	uptag	384_05_D21	AGTCACGATACAGTTACCTC			7641.8	Predicted ORF in Assemblies 19, 20 and 21
orf19.7002		100	TM_4012	uptag	384_05_D22	CTAATGCGGTTTAAGCGATG			3026	Predicted ORF in Assemblies 19, 20 and 21
orf19.4511		100	TM_3060	uptag	384_05_D23	GCCCGTAAACCAAGTTGTAA			3638.6	Predicted ORF in Assemblies 19, 20 and 21
orf19.4163		22	TM_3076	uptag	384_05_D24	TGCCAGCTAAGACACAGTAC			6027.2	Predicted ORF in Assemblies 19, 20 and 21
orf19.4991	MPT5	58	TM_2971	uptag	384_05_E01	CGCCGTAACTTAACGTAATC			4723.2	Protein induced during the mating process
orf19.6931		100	TM_3517	uptag	384_05_E02	GCGACACACGCAACTGTATA			3990.2	Putative protein of unknown function; heterozygous null mutant exhibits hypersensitivity to parnafungin and cordycepin in the C. albicans fitness test; predicted ORF in Assemblies 19, 20 and 21
orf19.1535		95	TM_3885	uptag	384_05_E03	AATTTCGCCGCATGGTGCTG			8220.4	Predicted ORF in Assemblies 19, 20 and 21; possibly spurious ORF (Annotation Working Group prediction)
orf19.7082		100	TM_4127	uptag	384_05_E04	TGTCATGCCACAAGATCACA			8256	Predicted ORF in Assemblies 19, 20 and 21
orf19.5061	ADE5,7	88	TM_3744	uptag	384_05_E05	CAGAGCTGTGCAATGATCCC			3317	Enzyme of adenine biosynthesis; interacts with Vps34p; required for hyphal growth and virulence; flucytosine induced; not induced during GCN response, in contrast to the S. cerevisiae ortholog
orf19.3266		100	TM_2991	uptag	384_05_E06	AAGACCTTACCAATCGGTGA			6239.4	Predicted ORF in Assemblies 19, 20 and 21
orf19.7558	YTA6	100	TM_4137	uptag	384_05_E07	CAAGTCGGAGCAATGTGATA			5468	Protein similar to S. cerevisiae Yta6p ATPase; transposon mutation affects filamentous growth; transcriptionally activated by Mnl1p under weak acid stress
orf19.2881	MNN4	9	TM_2892	uptag	384_05_E08	CCGCGACCTCAATAAGTATA			6390.8	Protein required for normal mannosylphosphorylation of oligosaccharides linked to cell wall proteins, not required for virulence or kidney colonization in mouse systemic infection or for normal interaction with macrophages
orf19.2957		99	TM_3490	uptag	384_05_E09	GCGTCTCTTAAACCTTCTGA			5138.8	Predicted ORF in Assemblies 19, 20 and 21; transcription is induced in response to alpha pheromone in SpiderM medium
orf19.3557		61	TM_4219	uptag	384_05_E10	GGCCTCTACGAATATAATCC			3948.6	Predicted ORF in Assemblies 19, 20 and 21
orf19.392		100	TM_3416	uptag	384_05_E11	TGACGCGCCAAAGGCATCAA			1025.4	Predicted ORF in Assemblies 19, 20 and 21
orf19.5100	MLT1	72	TM_4019	uptag	384_05_E12	ACAGCACTGCAATGACGGTA		no	43	Vacuolar membrane transporter: MRP subfamily of ABC family; similar to S. cerevisiae Bpt1p and Ycf1p; may transport organic anions conjugated to glutathione, glucuronate, or sulfate; required for virulence in mouse peritonitis model
orf19.4647	HAP3	85	TM_2891	uptag	384_05_E13	GCACTACTACTACACGATAG			4703.4	Protein described as similar to CCAAT-binding transcription factor that regulates respiration; expression greater in low iron; transcription is opaque specific, alkaline upregulated, ciclopirox olamine induced
orf19.3473		61	TM_3289	uptag	384_05_E14	GTTGGTCATCCACAAACACA			3890.2	Predicted ORF in Assemblies 19, 20 and 21
orf19.1595		100	TM_4216	uptag	384_05_E15	AGAGTTGCTGCACTACGCCT			5434	Predicted ORF in Assemblies 19, 20 and 21
orf19.6570	NUP	100	TM_3916	uptag	384_05_E16	AAGGACTACGAATCTGTGAC			9442.2	Nucleoside permease; adenosine and guanosine are substrates, whereas cytidine, adenine, guanine, uridine, uracil are not; similar to a nucleoside permease of S. pombe; possibly processed by Kex2p
orf19.4712	FGR6-3	34	TM_3027	uptag	384_05_E17	CCAAACAACCGATTCGTGAG			2197.4	Protein lacking an ortholog in S. cerevisiae; member of a family encoded by FGR6-related genes in the RB2 repeat sequence; transposon mutation affects filamentous growth
orf19.6686	ENP2	94	TM_4015	uptag	384_05_E18	GATGTACTAACAGTCCAGCC			3151.6	Predicted ORF in Assemblies 19, 20 and 21; essential; S. cerevisiae ortholog is essential; heterozygous mutation confers resistance to 5-fluorocytosine (5-FC), 5-fluorouracil (5-FU), and tubercidin (7-deazaadenosine)
orf19.7217	RPL4B	88	TM_3086	uptag	384_05_E19	GCACGCACGTAACTTGATTC			2963.8	Putative ribosomal protein; genes encoding cytoplasmic ribosomal subunits, translation factors, and tRNA synthetases are downregulated upon phagocytosis by murine macrophage
orf19.2478		100	TM_3983	uptag	384_05_E20	AGACGACTAGCACGCCATAG			4412.8	Predicted ORF in Assemblies 19, 20 and 21
orf19.4611		100	TM_3583	uptag	384_05_E21	CCTCATAGTAAAGTCACCGA			4447	Predicted ORF in Assemblies 19, 20 and 21
orf19.6449		85	TM_3990	uptag	384_05_E22	AGATTTCTACCAGACTGCCG			4306.2	Predicted ORF in Assemblies 19, 20 and 21
orf19.1460		29	TM_4196	uptag	384_05_E23	AGACTTTATACACGGACCCG			6607.2	Putative glutamine-dependent NAD synthetase, involved in NAD salvage pathway
orf19.6773	ECM29	71	TM_3087	uptag	384_05_E24	TCATGGATTGCAGTCTCAGT			8212.6	Protein similar to S. cerevisiae Ecm29p; transposon mutation affects filamentous growth
orf19.3336		98	TM_3223	uptag	384_05_F01	GAGAGCCGATCTAACCTCAG			5146.2	Predicted ORF in Assemblies 19, 20 and 21; possibly spurious ORF (Annotation Working Group prediction)
orf19.3267		87	TM_3191	uptag	384_05_F02	AACCGAGACTTTCTGCCAAT			3182.8	Predicted ORF in Assemblies 19, 20 and 21
orf19.3292		100	TM_4295	uptag	384_05_F03	CCTTACATAGAATAGGCACC			5690.6	Predicted ORF in Assemblies 19, 20 and 21
orf19.6457		87	TM_3208	uptag	384_05_F04	GACTTATACCCAGCCAGGAG			2445.4	Predicted ORF in Assemblies 19, 20 and 21
orf19.3019		100	TM_4210	uptag	384_05_F05	GCTGTCCCGCAATACAATAA			1263.4	Transcription may be increased in an azole-resistant strain that overexpresses MDR1
orf19.7293	MPS1	61	TM_3937	uptag	384_05_F06	CCATCCTATCGAATATGAGC			4312	Predicted ORF in Assemblies 19, 20 and 21; essential for growth; periodic mRNA expression, peak at cell-cycle S/G2 phase
orf19.7093	HGT13	100	TM_4128	uptag	384_05_F07	CCTGTTAGCGGAGTGCCTTT			4500	Predicted sugar transporter, involved in glycerol utilization; member of the major facilitator superfamily; 12 transmembrane; gene has intron; oxidative stress-induced via Cap1p; expressed in rich medium, 2% glucose
orf19.6854	ATP1	100	TM_3752	uptag	384_05_F08	ATATAACGATCACGGCAGTG			5659	Protein similar to ATP synthase alpha subunit; antigenic in human/mouse; at hyphal surface, not yeast; soluble in hyphae; induced by ciclopirox olamine, ketoconazole or flucytosine; downregulated by Efg1p, caspofungin; possibly essential
orf19.4802	FTH1	86	TM_2945	uptag	384_05_F09	TCAGCAGCGTTAAGCCTACG			1329	Protein not essential for viability; similar to S. cerevisiae Fth1p (putative high affinity iron transporter for intravacuolar stores of iron); repressed by Sfu1p, amphotericin B, caspofungin; induced by alkaline pH, ciclopirox olamine
orf19.4873		100	TM_3129	uptag	384_05_F10	GCAGTCAAGCAATCTCCATA			3136.8	Predicted ORF in Assemblies 19, 20 and 21; expression is regulated upon white-opaque switching
orf19.2033	PGA19	100	TM_4089	uptag	384_05_F11	ACAGCAGCACGAGCTTTCAG			5473.6	Putative GPI-anchored protein; not essential for viability; macrophage-induced gene
orf19.6648	SDA1	100	TM_3592	uptag	384_05_F12	TAGCCAGTAACAGTAGGCCC			4624.4	Predicted ORF in Assemblies 19, 20 and 21; transcription is upregulated in both intermediate and mature biofilms
orf19.6771	UBI4	100	TM_3626	uptag	384_05_F13	ATAATACGTCTGCAACCGGC			6913.2	Ubiquitin precursor (polyubiquitin), contains three tandem repeats of the ubiquitin peptide that are processed to individual units; transcription is induced by stress; mRNA found in yeast-form and mycelial cells at similar abundance
orf19.4435		100	TM_3179	uptag	384_05_F14	CAGAACTGCTCACAATGTCA			5230.6	Predicted ORF in Assemblies 19, 20 and 21
orf19.4825		100	TM_4001	uptag	384_05_F15	TAGGTCCGTCTCACGACTGT			3546	Predicted ORF in Assemblies 19, 20 and 21
orf19.5241	SNT1	100	TM_3161	uptag	384_05_F16	GAGATCATGCCATTCAAGCC			4605.8	Protein similar to S. cerevisiae Snt1p, which is an NAD-independent histone deacetylase; not essential for viability; transposon mutation affects filamentous growth
orf19.7208	CSK1	97	TM_3970	uptag	384_05_F17	TCAGACGGTGTCCATACTGT			3888.4	Putative mitogen-activated protein (MAP) kinase with an unknown role; null mutant produces wrinkled colonies; similar to S. cerevisiae Smk1p, which is a protein kinase required for sporulation
orf19.2506		51	TM_3608	uptag	384_05_F18	GGCAATCCTAAATCCGTTCA			4617.8	Predicted ORF in Assemblies 19, 20 and 21; opaque-specific transcription; Hog1p-downregulated
orf19.171	DBP2	78	TM_3834	uptag	384_05_F19	GACTCTACGCCATGATCTTG			4814	Predicted ORF in Assemblies 19, 20 and 21; flucytosine induced; downregulated in core stress response
orf19.5934		100	TM_3234	uptag	384_05_F20	TCCCGAATGACAAGGCACGA			2084	Predicted ORF in Assemblies 19, 20 and 21
orf19.533		100	TM_3278	uptag	384_05_F21	AGAGCCTTAGAACCCATTAC			4181.8	Predicted ORF in Assemblies 19, 20 and 21
orf19.5393		17	TM_3507	uptag	384_05_F22	ATCATGTGCCGATGCTCGTT			7018.2	Putative cysteine sulfinate decarboxylase; transcription is positively regulated by Tbf1p
orf19.3122	ARR3	71	TM_3003	uptag	384_05_F23	GCAGATCACTCAAGCGTAAC			3262.4	Protein not essential for viability; similar to S. cerevisiae Arr3p, which is an arsenite transporter of the plasma membrane required for resistance to arsenic compounds; benomyl-induced; Gcn4p-regulated
orf19.7321		100	TM_2990	uptag	384_05_F24	ATGTACCCAGTCACACTTAG			1916.6	Predicted ORF in Assemblies 19, 20 and 21
orf19.1792		97	TM_3922	uptag	384_05_G01	GCTGACACTCAACGAATCTA			5495.4	Predicted ORF in Assemblies 19, 20 and 21
orf19.6184		100	TM_2978	uptag	384_05_G02	GATCTAGTTACATGGACGTG			4963.4	Predicted ORF in Assemblies 19, 20 and 21; possibly spurious ORF (Annotation Working Group prediction)
orf19.673		81	TM_4286	uptag	384_05_G03	TTCACTCGTCCAGGTGGGAT			4406.4	Predicted ORF in Assemblies 19, 20 and 21
orf19.4955		100	TM_3701	uptag	384_05_G04	GCTATTAGTGCATCATCGCT			5382	Predicted ORF in Assemblies 19, 20 and 21
orf19.2986		22	TM_3299	uptag	384_05_G05	AAATGCTCTTCAACTACGGC			3422.6	Predicted ORF in Assemblies 19, 20 and 21
orf19.6652	DBP8	100	TM_3221	uptag	384_05_G06	TTGATACCCGGATCGCGTCT			430	Protein likely to be essential for growth, based on insertional mutagenesis; similar to S. cerevisiae Dbp8p, which is an ATP-dependent helicase involved in rRNA processing; oxidative stress-repressed via Cap1p; flucytosine repressed
orf19.2745		100	TM_3875	uptag	384_05_G07	GCTCAGAGAACACTACGTGA			7353	Putative transcription factor with zinc cluster DNA-binding motif; similar to S. cerevisiae Ume6p, which is a transcription factor involved in the regulation of meiotic genes
orf19.6810		100	TM_3347	uptag	384_05_G08	GATCTAACGACACTCTGAGC			6001.8	Predicted ORF in Assemblies 19, 20 and 21
orf19.6354		33	TM_3705	uptag	384_05_G09	GGATCATTACCATTCCCGAG			2640.8	Predicted ORF in Assemblies 19, 20 and 21; possibly spurious ORF (Annotation Working Group prediction)
orf19.690	PLB2	45	TM_3150	uptag	384_05_G10	GATTAGATGTCACCCTACCT			5061.4	Putative phospholipase B; conserved catalytic region; 6 putative N-glycosylation motifs; predicted secretion signal; no GPI anchor predicted; fungal-specific (no human or murine homolog)
orf19.6481	YPS7	85	TM_4101	uptag	384_05_G11	CCGCCACGTACATATTAGTA			4498.8	Putative aspartic-type endopeptidase with limited ability to degrade alpha pheromone; mutants show increased sensitivity to alpha pheromone
orf19.575	HYR3	67	TM_3327	uptag	384_05_G12	GTTTCAGCACGTACCTCGAT			7252.4	Putative GPI-anchored protein of unknown function; similar to Hyr1p; transcriptionally regulated by iron; expression greater in high iron; clade-specific repeat variation
orf19.1701	RKI1	100	TM_4274	uptag	384_05_G13	TGAAGACTACTGCAACTCAC			4521.2	Predicted ORF in Assemblies 19, 20 and 21
orf19.6569		40	TM_3514	uptag	384_05_G14	ACCTGACGCTGGATCTTCTT			2676.4	Predicted ORF in Assemblies 19, 20 and 21
orf19.7604		78	TM_4257	uptag	384_05_G15	GATCATCCAAGACACTCGGA			6402.6	Predicted ORF in Assemblies 19, 20 and 21
orf19.5454	DAL1	100	TM_3635	uptag	384_05_G16	GCATATCTGCAACTTTCGAC			1716.4	Predicted ORF in Assemblies 19, 20 and 21; transcription is regulated by Nrg1p and Mig1p; macrophage/pseudohyphal-repressed
orf19.7394	GDA1	100	TM_4147	uptag	384_05_G17	AAGTCTGTCAAACCTTCGCA			4153	Golgi membrane GDPase, required for wild-type O-mannosylation, not N-glycosylation; required for wild-type hyphal induction, cell wall, and cell surface charge; not required for HeLa cell adherence; functional homolog of S. cerevisiae Gda1p
orf19.7360		71	TM_3538	uptag	384_05_G18	AATTACCCGGCAGGCATTGG	no	no	51.2	Predicted ORF in Assemblies 19, 20 and 21
orf19.2256		100	TM_4254	uptag	384_05_G19	GATGCACTATCATTCATGCG			3122.2	Predicted ORF in Assemblies 19, 20 and 21
orf19.3817		100	TM_4267	uptag	384_05_G20	ACAGGATGCTAATCAGTCAG	no	no	42	Predicted ORF in Assemblies 19, 20 and 21
orf19.2419		82	TM_3245	uptag	384_05_G21	CACTTCTCAGCATATCTTGG			3094.6	Predicted ORF in Assemblies 19, 20 and 21
orf19.2766		100	TM_4029	uptag	384_05_G22	ATACGTCGCCAATGATCCTA			8503.8	Predicted ORF in Assemblies 19, 20 and 21
orf19.3982		100	TM_3186	uptag	384_05_G23	AGGCATAACCCATGTTTACC			6842.4	Maltase; induced during growth on sucrose; transcription is induced in response to alpha pheromone in SpiderM medium
orf19.707	APG7	100	TM_4225	uptag	384_05_G24	CAACTACGTCTATACGGACT			4790.2	Protein not essential for viability; similar to S. cerevisiae Atg7p, which is an E1 protein conjugation enzyme involved in protein-vacuolar targeting and autophagy
orf19.3040	EHT1	67	TM_4230	uptag	384_05_H01	GCACGGAACGAATCTCTAAC			6845.2	Protein similar to S. cerevisiae Eht1p; transcription is induced in response to alpha pheromone in SpiderM medium
orf19.5041		88	TM_3943	uptag	384_05_H02	CAGTCCGCAGTCCTGGTAAT			1342.2	Predicted ORF in Assemblies 19, 20 and 21
orf19.5750	SHM2	100	TM_3781	uptag	384_05_H03	CCGTACCTGGAATATCTTTC			3085.8	Cytoplasmic serine hydroxymethyltransferase; complements the glycine auxotrophy of an S. cerevisiae shm1 null shm2 null gly1-1 triple mutant; antigenic in human; soluble protein in hyphae; farnesol-upregulated in biofilm
orf19.4766		78	TM_3448	uptag	384_05_H04	GTACCTACGATCCTAGACAT			5953.2	Putative transcription factor with zinc cluster DNA-binding motif; required for utilization of ornithine as a nitrogen source and for wild-type resistance to caffeine
orf19.3147		53	TM_3564	uptag	384_05_H05	GTCGTTACACTATCGTCCAT			7838	Predicted ORF in Assemblies 19, 20 and 21
orf19.1685		100	TM_4031	uptag	384_05_H06	AGGAGCCTATAACTCATCTC			1230	Predicted zinc-finger protein of unknown function; null mutant displays reduced colony wrinkling on Spider medium and is unable to utilize mannitol as a carbon source
orf19.2128		23	TM_3047	uptag	384_05_H07	CCAAGAAATCTAAGTGCCCG			3723.6	Predicted ORF in Assemblies 19, 20 and 21
orf19.320		40	TM_3269	uptag	384_05_H08	GTACACTCTACACAGTTTGC			3229.4	Predicted ORF in Assemblies 19, 20 and 21
orf19.3793		100	TM_3125	uptag	384_05_H09	GGAGTACACTAACCCTAAGC			9619.2	Putative protein of unknown function; mRNA binds to She3p; regulated by Nrg1p; greater mRNA abundance observed in a cyr1 or ras1 homozygous null mutant than in wild type; possibly spurious ORF (Annotation Working Group prediction)
orf19.5367	RDH54	50	TM_2954	uptag	384_05_H10	ATACGCTCAGCAGATTCCGG	no	no	48.2	Protein described as having role in DNA recombination, repair; transcriptionally induced by interaction with macrophage
orf19.5585	SAP5	100	TM_3044	uptag	384_05_H11	GCCGTACACACAAGGTTACA			3895.8	Secreted aspartyl proteinase; sap4 sap5 sap6 triple mutant has defects in virulence and utilization of protein as N source; expressed in mucosal and systemic infections; absent from C. dubliniensis; mRNA is localized to hyphal tip via She3p
orf19.4805		97	TM_2742	uptag	384_05_H12	TACTGCACCGCATCTATGGG	no	no	49	Predicted ORF in Assemblies 19, 20 and 21; fungal-specific (no human or murine homolog); transcription is induced in response to alpha pheromone in SpiderM medium
orf19.3230	BOI2	11	TM_3303	uptag	384_05_H13	AAGCAGCTCGAACTGATCGC			3401.2	Predicted ORF in Assemblies 19, 20 and 21; mutation confers hypersensitivity to toxic ergosterol analog
orf19.2857		79	TM_2508	uptag	384_05_H14	CCCACGTATAGCGTACTGTG	no	no	37	Predicted ORF in Assemblies 19, 20 and 21
orf19.5918		100	TM_2718	uptag	384_05_H15	CGACTCTAATAGCCGATAAG			3808.8	Predicted ORF in Assemblies 19, 20 and 21
orf19.322		38	TM_2624	uptag	384_05_H16	TATGCCAGCTACCTAGTGCG	no	no	48.6	Predicted ORF in Assemblies 19, 20 and 21
orf19.677	CHO1	97	TM_3542	uptag	384_05_H17	AATCGCGTGGCAGCCTTTCT			4320	Putative phosphatidylserine synthase; similar to S. cerevisiae Cho1p, which is involved in phosphatidylserine biosynthesis; transposon mutation affects filamentous growth; regulated by Nrg1p, Tup1p; no human or murine homolog
orf19.5704		87	TM_2458	uptag	384_05_H18	GAGTCCTCTCCAACTTGTTA	no	no	49	Predicted ORF in Assemblies 19, 20 and 21
orf19.794		93	TM_3722	uptag	384_05_H19	AACGCAGTGGTAATTGCTTC			791.2	Predicted ORF in Assemblies 19, 20 and 21
orf19.307		98	TM_2597	uptag	384_05_H20	ATTGCATGTCAAGGCAGCCC	no	no	46.4	Predicted ORF in Assemblies 19, 20 and 21
orf19.3370	DOT4	38	TM_4218	uptag	384_05_H21	TACACATCTAGGAACTCAGC			4289.6	Protein similar to ubiquitin C-terminal hydrolase; localizes to cell surface of hyphal cells, but not yeast-form cells; repressed upon high-level peroxide stress
orf19.329		50	TM_2461	uptag	384_05_H22	ATGACCACCGGAACTGAAGC	no	no	53.6	Predicted ORF in Assemblies 19, 20 and 21
orf19.3128		100	TM_3653	uptag	384_05_H23	TCATGCGTCTAACGGGCTAG			3994	Predicted ORF in Assemblies 19, 20 and 21
orf19.4674.1	CRD2	18	TM_2598	uptag	384_05_H24	GACACACAGGTTTCCAATAC	no	no	66.2	Metallothionein; role in adaptation to growth with high concentration of copper ions; basal transcription is cadmium-repressed; regulated by Ssn6p; complements copper sensitivity of an S. cerevisiae cup1 null mutant
orf19.5814		100	TM_3502	uptag	384_05_I01	CCGATCCATTACTTGAACAG			4391.4	Predicted ORF in Assemblies 19, 20 and 21; possibly spurious ORF (Annotation Working Group prediction)
orf19.5809		100	TM_4252	uptag	384_05_I02	ACTCGATAGTCACGGCTACT			5405.8	Putative arylformamidase, enzyme of the NAD biosynthesis pathway; Gcn4p-regulated
orf19.2958		100	TM_4050	uptag	384_05_I03	CAGATTCCATAACACGGGAC			6855.2	Predicted ORF in Assemblies 19, 20 and 21
orf19.828		100	TM_4061	uptag	384_05_I04	GAGTTTCACGCATGACTATG			1763	Predicted ORF in Assemblies 19, 20 and 21; decreased expression in response to prostaglandins
orf19.5148	CYR1	98	TM_3158	uptag	384_05_I05	AATACCTGGTCAAGAGGGCC			2160.2	Adenylyl cyclase; mutant lacks cAMP; required for mucosal or systemic infection in mice; hyphal growth defect of mutant is rescued by exogenous cAMP; role in macrophage sensitivity, apoptosis; in pathway downstream of Ras1p
orf19.5392	NGT1	78	TM_4076	uptag	384_05_I06	CATGGATAGTGACCTAGTTG			6818.6	N-acetylglucosamine (GlcNAc)-specific transporter; role in GlcNAc (but not serum) induced hyphal growth; localizes to plasma membrane; induced by GlcNAc, macrophage engulfment; 12 transmembrane, major facilitator superfamily
orf19.6148		22	TM_3566	uptag	384_05_I07	CCTGCTTACGGATTGGGATT			2258.6	Predicted ORF in Assemblies 19, 20 and 21
orf19.220	PIR1	65	TM_3184	uptag	384_05_I08	GGATGCACACACTTCAATAC			4570.6	Structural protein of cell wall; 1,3-beta-glucan-linked; O-glycosylated by Pmt1p; N-mannosylated; tandem repeats; heterozygous mutant has cell wall defects; hyphal repressed; Hog1p, fluconazole, hypoxia induced; iron, Efg1p, Plc1p regulated
orf19.4067	FGR18	81	TM_3190	uptag	384_05_I09	ACAGTTAAGTGCCATGTTGG			7938.8	Protein lacking an ortholog in S. cerevisiae; transposon mutation affects filamentous growth; possibly spurious ORF (Annotation Working Group prediction)
orf19.4362		86	TM_3747	uptag	384_05_I10	TCATGGCGTTAATGGCTATG			3845.4	Predicted ORF in Assemblies 19, 20 and 21
orf19.6351		25	TM_3957	uptag	384_05_I11	GTCAGTTACATAATCCCTGC			4548.8	Predicted ORF in Assemblies 19, 20 and 21
orf19.6930	SOL1	100	TM_3782	uptag	384_05_I12	TAGTTAGCCGCACTCTCATG			7425.6	Cell cycle regulator; partial functional homolog of S. cerevisiae Sic1p; protein degradation regulated by SCF(CDC4) pathway; CDK phosphorylation predicted; possibly spurious ORF (Annotation Working Group prediction)
orf19.5845	RNR3	100	TM_3157	uptag	384_05_I13	GATAGCATCACATGACCTGC			10005.6	Protein described as large subunit of ribonucleotide reductase; transcriptionally regulated by iron; expression greater in low iron
orf19.4283		100	TM_3861	uptag	384_05_I14	TAGTCTCACTCAGCGTTCAT			3646.6	Predicted ORF in Assemblies 19, 20 and 21
orf19.6731.1		39	TM_3197	uptag	384_05_I15	AACGCTAACTGAGCTTCACT			6676.4	ORF Predicted by Annotation Working Group
orf19.2057		90	TM_3004	uptag	384_05_I16	CCATCTGATTCAATATCGGC			4865	Predicted ORF in Assemblies 19, 20 and 21
orf19.5016		97	TM_3459	uptag	384_05_I17	AATAACCGAGCATGTCATCC			2596.8	Protein not essential for viability
orf19.3008	COQ4	100	TM_3824	uptag	384_05_I18	GGGAATAGAACACTGTGCTA			6643.8	Protein described as having role in coenzyme Q biosynthesis; transcriptionally induced by interaction with macrophage
orf19.2778		47	TM_4176	uptag	384_05_I19	CAATAGACCCGCCGGTAATG			5276	Putative protein of unknown function, transcription is upregulated in clinical isolates from HIV+ patients with oral candidiasis; predicted ORF in Assemblies 19, 20 and 21
orf19.2503		100	TM_3822	uptag	384_05_I20	CAAACTGAGTGGACAGACTG			4895.6	Predicted ORF in Assemblies 19, 20 and 21
orf19.3192	STI1	48	TM_4038	uptag	384_05_I21	GATACTACGACATCTAGGGC			2979.2	Protein that interacts with Cdc37p and Crk1p in two-hybrid system; may be involved in Cdc37p chaperone activity; biofilm induced; soluble protein in hyphae; protein detected by mass spec in exponential and stationary phase cultures
orf19.5124	RBR3	100	TM_3296	uptag	384_05_I22	AATCAGACCTCCAGTGGTGG			3924.6	Cell wall protein; expression is repressed by Rim101p; possibly an essential gene, disruptants not obtained by UAU1 method
orf19.6662		100	TM_3181	uptag	384_05_I23	GTAAGCCTTTGTAACCCTCG			2022.2	Putative protein of unknown function, transcription is upregulated in clinical isolates from HIV+ patients with oral candidiasis; predicted ORF in Assemblies 19, 20 and 21
orf19.1280	SUI1	100	TM_3545	uptag	384_05_I24	CATAGTCCAACATAGTGCGA			7123.2	Putative translation initiation factor; flucytosine induced; genes encoding ribosomal subunits, translation factors, and tRNA synthetases are downregulated upon phagocytosis by murine macrophage
orf19.1985		100	TM_3487	uptag	384_05_J01	AGCTCATACCGCTTCATGGT			4839.2	Predicted ORF in Assemblies 19, 20 and 21
orf19.3784		100	TM_2689	uptag	384_05_J02	GTACCCAAATAACGGTTCAC			4154.2	Predicted ORF in Assemblies 19, 20 and 21; possibly spurious ORF (Annotation Working Group prediction)
orf19.4157	SPS20	100	TM_4057	uptag	384_05_J03	AATCATAGGGCATGTGTCTG			4836.4	Predicted ORF in Assemblies 19, 20 and 21; protein detected by mass spec in stationary phase cultures
orf19.1881		96	TM_2692	uptag	384_05_J04	CGCATAGATTGACATAAGGC	no	no	44.2	Predicted ORF in Assemblies 19, 20 and 21
orf19.5321		87	TM_3953	uptag	384_05_J05	TATTAAGCTCGCCGAAGCGC			4982.8	Predicted ORF in Assemblies 19, 20 and 21
orf19.7646		93	TM_3662	uptag	384_05_J06	AGACTCTCTTAACTGGCTCG			6985.4	Predicted ORF in Assemblies 19, 20 and 21
orf19.1955		86	TM_2983	uptag	384_05_J07	GCACTCATCATCAGCAGGAG			4286.8	Predicted ORF in Assemblies 19, 20 and 21
orf19.2210		100	TM_3815	uptag	384_05_J08	AAGTCAGGTCAATCATGCCC			2813	Predicted ORF in Assemblies 19, 20 and 21
orf19.6302	PGA39	22	TM_4107	uptag	384_05_J09	AGACAGAGGCAACTTGTGTA			4904.8	Putative GPI-anchored protein of unknown function
orf19.1728		95	TM_2973	uptag	384_05_J10	CGGATTCACGTATCTTGACT			2638.2	Predicted ORF in Assemblies 19, 20 and 21
orf19.4909	CBK1	100	TM_3417	uptag	384_05_J11	TAAAGCGTACTTACCAGTCG			3533	Putative S/T kinase of cell wall integrity pathway; required for hyphal growth; mutant cells show abnormal morphology and aggregation; Mob2p associated; required for wild-type transcriptional regulation of several cell-wall-associated genes
orf19.6193	TAF145	65	TM_3685	uptag	384_05_J12	CCCACCTTGAAAGTATAGCA			6232	Protein likely to be essential for growth, based on an insertional mutagenesis strategy; similar to S. cerevisiae Taf145p, which is a component of RNA polymerase II transcription factor TFIID; flucytosine repressed
orf19.3352		62	TM_3931	uptag	384_05_J13	GAGTGATCTCCACGTTTCGC			3555.2	Predicted ORF in Assemblies 19, 20 and 21
orf19.35		31	TM_3938	uptag	384_05_J14	CGAGAGTGACTAACTGCTTC			2254	Predicted ORF in Assemblies 19, 20 and 21
orf19.675		57	TM_3817	uptag	384_05_J15	CCGCCACAGATCAATTAGTA			4544.6	Similar to cell wall proteins; induced in core stress response, core caspofungin response; iron-regulated; amphotericin B induced; regulated by Cyr1p, Ssn6p; possibly spurious ORF (Annotation Working Group prediction)
orf19.5043		23	TM_4131	uptag	384_05_J16	TCTCGTAACGTAGAGGAAAG			2313.4	Predicted ORF in Assemblies 19, 20 and 21
orf19.6802		100	TM_3475	uptag	384_05_J17	GATAAGTGCCAACAGCCCTA			1000.6	Predicted ORF in Assemblies 19, 20 and 21
orf19.2821		100	TM_3646	uptag	384_05_J18	ACCTGATGGTACATGAGATG			4990.2	Predicted ORF in Assemblies 19, 20 and 21; repressed by nitric oxide
orf19.7161	SUI3	70	TM_4268	uptag	384_05_J19	CCGATTTCGCAACATGGTTA			4516.4	Putative translation initiation factor; genes encoding ribosomal subunits, translation factors, and tRNA synthetases are downregulated upon phagocytosis by murine macrophage
orf19.7650	LTV1	100	TM_3167	uptag	384_05_J20	CAACCACGACTCTAAGGGAG			4419.2	Predicted ORF in Assemblies 19, 20 and 21; decreased expression in response to prostaglandins
orf19.4688	DAG7	100	TM_4087	uptag	384_05_J21	GACGTTTAGGCACTACTGCT			2393.2	Predicted ORF in Assemblies 19, 20 and 21; mutation confers hypersensitivity to toxic ergosterol analog; a-specific transcription; alpha-factor induced
orf19.3829	PHR1	58	TM_3503	uptag	384_05_J22	CCTGCTCGACAACTAGAAGA			4564	Glycosidase of cell surface; may act on cell-wall beta-1,3-glucan prior to beta-1,6-glucan linkage; E169 and E270 at active site; role in systemic but not vaginal virulence (neutral, not low pH); high pH or filamentation induced
orf19.4885	MIR1	44	TM_3678	uptag	384_05_J23	AGGAATCCATCTCAACTGGC			1716.8	Putative mitochondrial phosphate transporter; caspofungin repressed; expression is increased in a fluconazole-resistant isolate; induced upon adherence to polystyrene
orf19.2711		19	TM_3193	uptag	384_05_J24	GCAAAGACAAGAGCTGGTCC			5895.6	Predicted ORF in Assemblies 19, 20 and 21; downregulated in core stress response
orf19.6460		100	TM_3728	uptag	384_05_K01	CTCTATATTGGATGGAGCGT			5236.8	Predicted ORF in Assemblies 19, 20 and 21
orf19.4193		100	TM_3211	uptag	384_05_K02	AACATGCGATAAGGCGGCTC			1855.8	Predicted ORF in Assemblies 19, 20 and 21
orf19.1757		95	TM_3883	uptag	384_05_K03	GCAGAGTCCCTATCAGCTAT			4565.8	Putative transcription factor with zinc finger DNA-binding motif; transcription is upregulated in clinical isolates from HIV+ patients with oral candidiasis
orf19.3105		99	TM_3334	uptag	384_05_K04	AGTTTATACCCACTCTGGTC			3245	Predicted ORF in Assemblies 19, 20 and 21; possibly an essential gene, disruptants not obtained by UAU1 method
orf19.7159		73	TM_4248	uptag	384_05_K05	AGTGTTACCACATCGGCAGC			2484.8	Predicted ORF in Assemblies 19, 20 and 21
orf19.1592		100	TM_3395	uptag	384_05_K06	AATATACGATTACGCGCTCG			5326.6	Predicted ORF in Assemblies 19, 20 and 21
orf19.4505	ADH3	100	TM_4297	uptag	384_05_K07	GCTTACAGAGCATATCGGAG			6581.4	Expression is regulated upon white-opaque switching; induced by nitric oxide in yhb1 mutant
orf19.3413	FGR37	100	TM_3177	uptag	384_05_K08	GTGCCCACACTCAAGAGATA			4632.8	Protein lacking an ortholog in S. cerevisiae; transposon mutation affects filamentous growth
orf19.5869		56	TM_3016	uptag	384_05_K09	AGTCCATGCAGCACTCTTGG			4084	Predicted ORF in Assemblies 19, 20 and 21
orf19.4399		100	TM_3198	uptag	384_05_K10	AGACACCATGTGCCAATCTA			3481.6	Predicted ORF in Assemblies 19, 20 and 21
orf19.3026	MAS1	100	TM_3171	uptag	384_05_K11	GGAGCTATACCACTACTGTC			9993	Predicted ORF in Assemblies 19, 20 and 21; transcription is regulated by Nrg1p; oxidative stress-induced via Cap1p
orf19.5287		100	TM_3204	uptag	384_05_K12	GCATGTAGACTAATCTCGTC			5319.6	Predicted ORF in Assemblies 19, 20 and 21
orf19.3763		38	TM_3200	uptag	384_05_K13	TGGATATGCCCATCACCGAG			5727.8	Predicted ORF in Assemblies 19, 20 and 21
orf19.139	TRA1	100	TM_3963	uptag	384_05_K14	AGAGCTGGAGAACCTTGTAC			7096.8	Subunit of the NuA4 histone acetyltransferase complex
orf19.6261	BPH1	100	TM_3216	uptag	384_05_K15	CCTGAGGACTTATTCACGAT			5657.4	Protein not essential for viability; similar to S. cerevisiae Bph1p, which is a putative ortholog of human Chediak-Higashi syndrome protein and murine beige gene implicated in disease syndromes involving defective lysosomal trafficking
orf19.1514		66	TM_3451	uptag	384_05_K16	AAACGATGGGCAAGTGCTTA			4091.8	Predicted ORF in Assemblies 19, 20 and 21
orf19.412		98	TM_3826	uptag	384_05_K17	GATTAGCCTTCACCCGTATT			8201	Predicted ORF in Assemblies 19, 20 and 21
orf19.6238		62	TM_3500	uptag	384_05_K18	GTGCTAAGCCTACCTAACAG			3620.4	Predicted ORF in Assemblies 19, 20 and 21
orf19.4201	NHX1	46	TM_4115	uptag	384_05_K19	CGCCTGAGCTACAAAGATGA			2924	Protein similar to S. cerevisiae Nhx1p, which is an Na+/H+ exchanger required for intracellular sequestration of Na+
orf19.4061		100	TM_3849	uptag	384_05_K20	GCCTACTCAGAATAGAGCAC			3761.2	Predicted ORF in Assemblies 19, 20 and 21; clade-associated gene expression
orf19.7350		73	TM_4299	uptag	384_05_K21	GGGCCACGCAAAGATTCCAA			6302.2	Soluble protein in hyphae; fluconazole-induced; mRNA abundance is elevated in a cyr1 or ras1 null mutant and decreased mRNA abundance in an efg1 null mutant; regulated by Nrg1p, Tup1p, Tbf1p, Ssn6p
orf19.6099	CCT8	100	TM_2994	uptag	384_05_K22	AGACGTATTCCCATGACCAT			3344.8	Essential protein similar to chaperonin complex subunit 8; involved in hyphal morphogenesis, particularly starvation-induced; production in S. cerevisiae inhibits Ras2p-mediated pathways (including pseudohyphal); CCT1 and TRP1 genes overlap
orf19.5248	MSO1	100	TM_3207	uptag	384_05_K23	CCGTCTATCATGCCTGTAAT			4666.4	Predicted ORF in Assemblies 19, 20 and 21; expression is down-regulated during pseudohyphal growth in the presence of lysed macrophages
orf19.1764		100	TM_2881	uptag	384_05_K24	CCGCTCTGCAAAGACTTAAA			5884.4	Predicted ORF in Assemblies 19, 20 and 21
orf19.2131		100	TM_3006	uptag	384_05_L01	CAGTGAGAGTTATAGAGCCT			5746.2	Predicted ORF in Assemblies 19, 20 and 21
orf19.3393		89	TM_3358	uptag	384_05_L02	ATGCTGACGCAGATCCGATG			3848	Putative DEAD-box helicase
orf19.674		94	TM_2936	uptag	384_05_L03	AATAGCTCCTCAGTGCTTCT			2656.6	Predicted ORF in Assemblies 19, 20 and 21
orf19.7456		100	TM_4304	uptag	384_05_L04	GCATCGAATCAACGCCATTA			7039.2	Predicted ORF in Assemblies 19, 20 and 21
orf19.5765		42	TM_4130	uptag	384_05_L05	ATACGCGGCCAATGCTGCTA			3248.6	Predicted ORF in Assemblies 19, 20 and 21
orf19.3648		55	TM_3673	uptag	384_05_L06	CGCCGGTATAAATAACGCCA			4790.2	Predicted ORF in Assemblies 19, 20 and 21
orf19.5350		85	TM_3160	uptag	384_05_L07	GTCCACCATATAACGTAAGC			4797.4	Predicted ORF in Assemblies 19, 20 and 21
orf19.756	SAP7	88	TM_3025	uptag	384_05_L08	GGCCGAACTATAAATCCTCA			4626.6	Member of the secreted aspartyl proteinase family; expression detected during human oral infection; regulated by Ssn6p; role in murine intravenous infection; induced during, but not required for, murine vaginal infection
orf19.4229		99	TM_3985	uptag	384_05_L09	GGAGGCTCACTCTTCTCAAT			6796.8	Predicted ORF in Assemblies 19, 20 and 21
orf19.5978		28	TM_3159	uptag	384_05_L10	CTAGCTGATACATTGGCGAG			2075.6	Predicted ORF in Assemblies 19, 20 and 21
orf19.4093	NOP7	100	TM_3506	uptag	384_05_L11	GAGACTCTATAACACGAGCC			3532.4	Pescadillo homolog required for filament-to-yeast switching; mutation confers hypersensitivity to 5-fluorocytosine (5-FC), 5-fluorouracil (5-FU), and tubercidin (7-deazaadenosine)
orf19.5711		58	TM_3947	uptag	384_05_L12	GTGTATCATCCCTATCACTG			4742.6	Predicted ORF in Assemblies 19, 20 and 21; possibly an essential gene, disruptants not obtained by UAU1 method
orf19.5710		73	TM_3017	uptag	384_05_L13	TGTTAGTGCCGCGCTACCTT			5431.4	Putative protein of unknown function; mRNA binds to She3p; predicted ORF in Assemblies 19, 20 and 21
orf19.4258		22	TM_3194	uptag	384_05_L14	CTATAAGTTCGAGGAAGTGC			4926.2	Putative protein of unknown function; heterozygous null mutant exhibits hypersensitivity to parnafungin and cordycepin in the C. albicans fitness test; predicted ORF in Assemblies 19, 20 and 21
orf19.6532		100	TM_3396	uptag	384_05_L15	CTGTACGTCGGAGACTTAGT			5747	Predicted ORF in Assemblies 19, 20 and 21
orf19.1428		99	TM_3589	uptag	384_05_L16	GCACGCTAGTAATCCATATC			3877.2	Predicted ORF in Assemblies 19, 20 and 21
orf19.6305		99	TM_3851	uptag	384_05_L17	TTATACTATCCAGGACGCCG			6595.2	Hydroxytrimethyllysine aldolase, the second enzyme in the carnitine biosynthesis pathway
orf19.6573	BEM2	16	TM_3518	uptag	384_05_L18	CGGAACGTATTTCAAAGTCC			4516.8	Putative Rho1p GTPase activating protein (GAP); serum-induced transcription
orf19.7044		7	TM_3033	uptag	384_05_L19	AGTATCCTAACATCGGTTCC			5105.2	Predicted ORF in Assemblies 19, 20 and 21
orf19.6365	PTP1	53	TM_3497	uptag	384_05_L20	AGCTCATCACGCTATACGAT			2771.8	Protein not essential for viability; similar to S. cerevisiae Ptp1p, which is a protein tyrosine phosphatase
orf19.3022		98	TM_3614	uptag	384_05_L21	GCCATATCAACAGATGTCGA			5536.2	Predicted ORF in Assemblies 19, 20 and 21
orf19.1106		52	TM_3248	uptag	384_05_L22	GTGAGACATATAACCTCCGC			6312.2	Predicted ORF in Assemblies 19, 20 and 21; shows Mob2p-dependent hyphal regulation; fluconazole-induced
orf19.6821		92	TM_4088	uptag	384_05_L23	GTACGACCTACCATCATTAG			4308.8	Predicted ORF in Assemblies 19, 20 and 21
orf19.7652	CKA1	100	TM_3409	uptag	384_05_L24	GCACAGCCTAAATAGTCTCA			4858.6	Putative alpha subunit (catalytic subunit) of protein kinase CK2; Cka1p and Cka2p have a common target with respect to fluconazole resistance; synthetically lethal with CKA2; flucytosine induced
orf19.5071	NRP1	91	TM_3814	uptag	384_05_M01	TCGAGAGCGTGACACTCATG			5988.8	Predicted ORF in Assemblies 19, 20 and 21; fungal-specific (no human or murine homolog)
orf19.4537		100	TM_3331	uptag	384_05_M02	TGTCACCCAATAAAGTGCCA			2858.4	Predicted ORF in Assemblies 19, 20 and 21
orf19.350	PRE9	36	TM_3279	uptag	384_05_M03	ATATGAGCTTAGAGCACTGG			2598.8	Alpha3 (C9) subunit of the 20S proteasome; transcription is regulated by Mig1p
orf19.4801		87	TM_4016	uptag	384_05_M04	TGGCAGAGCAAATCCCGCAA			5646	Predicted ORF in Assemblies 19, 20 and 21
orf19.2672	NCP1	100	TM_3780	uptag	384_05_M05	GATTTCAGTCCATCTGCGCT			5522.6	NADPH-cytochrome P450 reductase, acts with Erg11p in sterol 14 alpha-demethylation in ergosterol biosynthesis; subject to hypoxic regulation; ketoconazole-induced; caspofungin repressed
orf19.4059		90	TM_4110	uptag	384_05_M06	TTGCACGGAACCAAGCACGA			1206	Predicted ORF in Assemblies 19, 20 and 21
orf19.1203	SRO77	23	TM_3310	uptag	384_05_M07	ACCTGTTACCCAGTATCGGG			6943	Predicted ORF in Assemblies 19, 20 and 21; filament induced; fungal-specific (no human or murine homolog)
orf19.6582	PRE10	100	TM_3304	uptag	384_05_M08	GGCTACGATACATCTTCATC			5227.8	Alpha7 (C8) subunit of the 20S proteasome; multiple phosphorylated residues; transcription is induced upon filamentous growth
orf19.6880		100	TM_3658	uptag	384_05_M09	ACTAAGATCCCATGTTGGTC			2603	Predicted ORF in Assemblies 19, 20 and 21
orf19.6864		100	TM_3563	uptag	384_05_M10	CGACGAACCGAATGCGATAC			3758	Predicted ORF in Assemblies 19, 20 and 21
orf19.6979		100	TM_3201	uptag	384_05_M11	CGCCACGTAATCAAGACTTA			3556.8	Predicted ORF in Assemblies 19, 20 and 21; intron in 5'-UTR
orf19.7368		80	TM_2934	uptag	384_05_M12	GGTCCACGATAACATGACAC			5560.2	Predicted ORF in Assemblies 19, 20 and 21
orf19.7503	CDA2	100	TM_3675	uptag	384_05_M13	ATCCTATACACATGGAGCGC			4271.8	Putative protein of unknown function, transcription is positively regulated by Tbf1p; predicted ORF in Assemblies 19, 20 and 21
orf19.1759	PHO23	98	TM_4227	uptag	384_05_M14	TTTAACAAGACATACGGCCC			6839.2	Protein not essential for viability; similar to S. cerevisiae Pho23p, which is a probable component of the Rpd3 histone deacetylase complex
orf19.2616	UGT51C1	54	TM_3657	uptag	384_05_M15	AATTTCTAGTCACCGGGCTT			8928.8	UDP-glucose:sterol glucosyltransferase; enzyme of sterol glucoside (membrane-bound lipid) biosynthesis; has UDP-sugar binding domain; activity is UDP-glucose-specific in vitro; enzyme does not use UDP-mannose; Mig1p-regulated gene
orf19.7281	PDK2	34	TM_3422	uptag	384_05_M16	GAGTCTCTCTCATAGCTCGT			5342.4	Predicted ORF in Assemblies 19, 20 and 21; mutation confers hypersensitivity to amphotericin B
orf19.1596	FGR28	78	TM_3188	uptag	384_05_M17	TATCAGTGCCCATCGTCGTG			4762.8	Protein lacking an ortholog in S. cerevisiae; transposon mutation affects filamentous growth; possibly an essential gene, disruptants not obtained by UAU1 method; possibly a spurious ORF (Annotation Working Group prediction)
orf19.6739		22	TM_3297	uptag	384_05_M18	TGAATACATGGGAAGCCAGC			6970.6	Predicted ORF in Assemblies 19, 20 and 21
orf19.2013	KAR2	100	TM_4060	uptag	384_05_M19	AGACCTCTAGCAGTACGTCG			5388.4	Similar to chaperones of Hsp70p family; transcriptionally regulated by iron; expression greater in high iron; protein detected by mass spec in exponential and stationary phase cultures
orf19.5353		100	TM_3656	uptag	384_05_M20	CACAGTAATGAACCGTTGCC			3488.2	Predicted ORF in Assemblies 19, 20 and 21
orf19.5601		8	TM_2876	uptag	384_05_M21	CCGCGTCGCAAAGAGTGAAA			5694.2	Predicted ORF in Assemblies 19, 20 and 21
orf19.4101		100	TM_3965	uptag	384_05_M22	ATTTGATGCCGCAGCCGGAT			4183.4	Predicted ORF in Assemblies 19, 20 and 21
orf19.5842		99	TM_2431	uptag	384_05_M23	AACAGTTCCGAAGGCTGAGC			5885.6	Predicted ORF in Assemblies 19, 20 and 21
orf19.1834		100	TM_3918	uptag	384_05_M24	CCGTCGAACACACATTTGTA			4390	Predicted ORF in Assemblies 19, 20 and 21
orf19.5087	BUD6	97	TM_3520	uptag	384_05_N01	AGTAACGTACCATGTCTCTC			6520.6	Protein required for Spitzenkorper formation in hyphal cells (wild-type localization of Mlc1p to the Spitzenkorper); localizes to polarisome
orf19.1746		100	TM_2950	uptag	384_05_N02	AGTATCACTACATGCACTGC			2328.4	Predicted ORF in Assemblies 19, 20 and 21; similar to S. cerevisiae meiosis-specific, spore-wall-localized protein Ssp2p, which is required for wild-type outer spore wall formation in S. cerevisiae; possibly an essential gene (UAU1 method)
orf19.2602	OPT1	100	TM_3553	uptag	384_05_N03	ACGTGACGAGCACTTTGTCG			5468.6	Oligopeptide transporter; transports 3-to-5-residue peptides; alleles are distinct, one has intron; not ABC or PTR type transporter; suppresses S. cerevisiae ptr2-2 mutant defects; induced by BSA or peptides; Stp3p, Hog1p regulated
orf19.6071		49	TM_3825	uptag	384_05_N04	GCTCATCTAACAGTATTGGC			4975.4	Predicted ORF in Assemblies 19, 20 and 21
orf19.3604		62	TM_4174	uptag	384_05_N05	AAGCACTTGTAACAGCTCTC			2679.8	Predicted ORF in Assemblies 19, 20 and 21
orf19.299	ECM14	98	TM_2923	uptag	384_05_N06	TGCTGCCTCAGAACCAAAGA			2989.4	Predicted ORF in Assemblies 19, 20 and 21
orf19.7556		100	TM_3984	uptag	384_05_N07	GATATGGCAACACATGCGGA			4166	Predicted ORF in Assemblies 19, 20 and 21; possibly spurious ORF (Annotation Working Group prediction)
orf19.6840		100	TM_4224	uptag	384_05_N08	AATTTAGGTGCGACCGCCCT			3669.6	Predicted ORF in Assemblies 19, 20 and 21; transcription is induced in response to alpha pheromone in SpiderM medium
orf19.1297		100	TM_3578	uptag	384_05_N09	AGCTACGTCTCACTCTATGT			3301	Predicted ORF in Assemblies 19, 20 and 21
orf19.4773	AOX2	100	TM_4064	uptag	384_05_N10	CCGGCTTATTAACCATTGTC			2197.4	Alternative oxidase; induced by antimycin A, some oxidants; growth- and carbon-source-regulated; one of two isoforms (Aox1p and Aox2p); involved in cyanide-resistant respiratory pathway that is absent from S. cerevisiae
orf19.3803	MNN22	44	TM_3540	uptag	384_05_N11	CCCATAGGGATTAAGTGACG			4861.2	Protein described as similar to Golgi alpha-1,2-mannosyltransferase; regulated by Tsa1p, Tsa1Bp in minimal media at 37 deg; Hog1p-induced; induced by nitric oxide; downregulated in core stress response
orf19.4641	NMT1	100	TM_3214	uptag	384_05_N12	TCGCAGAGACGATGACACAC			6006.8	Myristoyl-CoA:protein N-myristoyltransferase; attaches the fatty acid myristate to a small number of proteins at an N-terminal Gly; essential; antifungal drug target; functional homolog of S. cerevisiae Nmt1p
orf19.6952		54	TM_3356	uptag	384_05_N13	CCGTACTGCAAAGAAGGGCA			4023.8	Protein not essential for viability
orf19.426		100	TM_3637	uptag	384_05_N14	CACCTGTGACTACATGCTAG			7923.2	Predicted ORF in Assemblies 19, 20 and 21
orf19.5917.3		100	TM_3106	uptag	384_05_N15	GTACCGATACTCACTTCGAT			2347.6	ORF Predicted by Annotation Working Group
orf19.5191	FGR6-1	100	TM_3241	uptag	384_05_N16	ATGCACGGCTAACGCTTCAG			4262	Protein lacking an ortholog in S. cerevisiae; member of a family encoded by FGR6-related genes in the RB2 repeat sequence; transposon mutation affects filamentous growth
orf19.3045		100	TM_3240	uptag	384_05_N17	TGCACACCGCTCAGTAGTTG			6544.4	Predicted ORF in Assemblies 19, 20 and 21; virulence-group-correlated expression
orf19.5236		100	TM_3845	uptag	384_05_N18	GCCCATGTAACAAGCGGACA			3759.2	Predicted ORF in Assemblies 19, 20 and 21; merged with orf19.5236.1 in Assembly 21
orf19.2267	RFA2	100	TM_3890	uptag	384_05_N19	TGTACCACGAAATCATGCCA			5829.4	Protein described as DNA replication factor A; RNA abundance regulated by cell cycle, tyrosol and cell density
orf19.1409.1		100	TM_3691	uptag	384_05_N20	GTCCGCATTGCATGATGAGT			4119.8	Predicted ORF in Assembly 20 and 21; gene has intron
orf19.3333		100	TM_3094	uptag	384_05_N21	AAGAGATTCGGTTACACGCT			5463.2	Predicted ORF in Assemblies 19, 20 and 21
orf19.1856		27	TM_4195	uptag	384_05_N22	GGCCCTCCTGAAACAGATAA			5978.4	Predicted ORF in Assemblies 19, 20 and 21
orf19.4965		11	TM_3917	uptag	384_05_N23	TATTATCAGACATCGCACGC			4127.2	Predicted ORF in Assemblies 19, 20 and 21
orf19.7574		100	TM_2903	uptag	384_05_N24	GCCCTCACTTAGAGTCAAAT			5938.8	Predicted ORF in Assemblies 19, 20 and 21
orf19.700	SEO1	54	TM_2726	uptag	384_05_O01	GACCTAGAATACGATCTCAC			6529	Protein with similarity to permeases; transcription is negatively regulated by Sfu1p; flucytosine induced; transcriptionally activated by Mnl1p under weak acid stress
orf19.1671	UTR2	48	TM_3536	uptag	384_05_O02	GAGTCTATCGCATCTTCCAT			1661.8	GPI anchored cell wall putative glycosidase; role in adhesion; required for hyphal growth on Spider (not serum) medium; chitin-binding, glycosyl hydrolase domains; induced during cell wall regeneration; mRNA detected in yeast-form cells
orf19.7046	MET28	44	TM_2844	uptag	384_05_O03	CATCTGTCAGCATCTGTGGG			4732	Protein induced during the mating process; possibly an essential gene, disruptants not obtained by UAU1 method
orf19.3231	CDC27	79	TM_3202	uptag	384_05_O04	AGAGCCGTTCAAGCTATCGC			2200.8	Predicted ORF in Assemblies 19, 20 and 21; periodic mRNA expression, peak at cell-cycle S/G2 phase
orf19.4251		67	TM_3515	uptag	384_05_O05	GTGATCCCGATACTTCTACT			2849.6	Predicted zinc-finger protein of unknown function
orf19.6831	PRP5	85	TM_3260	uptag	384_05_O06	GATTAGCCCGGTATCACTAT			5307.4	Protein described as a pre-mRNA processing RNA-helicase; induced upon adherence to polystyrene
orf19.2266		95	TM_3120	uptag	384_05_O07	TAAGAGTCCTGAACAGCCGC		no	47	Predicted ORF in Assemblies 19, 20 and 21
orf19.4206		87	TM_4226	uptag	384_05_O08	AGAGTATGCACACTGCCAGC			4745.4	Predicted ORF in Assemblies 19, 20 and 21
orf19.6060	GCN20	100	TM_3237	uptag	384_05_O09	CATAGATCGAAAGCTCGCCA			3497.6	YEF3-subfamily ABC family protein, predicted not to be a transporter
orf19.4573		32	TM_3680	uptag	384_05_O10	GGCGCTTTATCAATCTAACC			5832.6	Putative transcription factor with zinc cluster DNA-binding motif; transcription is induced in response to alpha pheromone in SpiderM medium
orf19.2030		100	TM_4077	uptag	384_05_O11	TTGCACGAGCGAGACACTAG			3428	Predicted ORF in Assemblies 19, 20 and 21; greater mRNA abundance observed in a cyr1 or ras1 homozygous null mutant than in wild type
orf19.5886	CUP5	59	TM_3738	uptag	384_05_O12	GCTCCCGTCAAATGAGACAA			6140.2	Predicted ORF in Assemblies 19, 20 and 21; caspofungin repressed
orf19.4534		100	TM_3958	uptag	384_05_O13	GCCGTGTCAACAGATTTCTA			3338.4	Predicted ORF in Assemblies 19, 20 and 21; macrophage-downregulated gene
orf19.7506		100	TM_3609	uptag	384_05_O14	GTGTCAAGCACAAGGCACCA			5314.6	Predicted ORF in Assemblies 19, 20 and 21
orf19.6533	MSK1	100	TM_3469	uptag	384_05_O15	TGACGTAGCCGATGTGCTCT			4830	Predicted ORF in Assemblies 19, 20 and 21; flucytosine repressed
orf19.2204		74	TM_4037	uptag	384_05_O16	TTTGAGCTGATCCCAGGCTG			5383.4	Predicted ORF in Assemblies 19, 20 and 21
orf19.5496	AVT1	56	TM_3389	uptag	384_05_O17	GCACGCTTATCATTCTGCAT			3637	Predicted ORF in Assemblies 19, 20 and 21
orf19.2084	CDH1	100	TM_3832	uptag	384_05_O18	AACGCAGGTTTCCGAATACT			3783	Predicted ORF in Assemblies 19, 20 and 21; transcriptionally activated by Mnl1p under weak acid stress
orf19.2317		83	TM_3264	uptag	384_05_O19	AGACTACCTCAACCTTATGG			7127.6	Predicted ORF in Assemblies 19, 20 and 21; transcription is induced in response to alpha pheromone in SpiderM medium
orf19.3448		100	TM_3230	uptag	384_05_O20	ATGACGGTCCACCTCGTAAT			4231.2	Predicted ORF in Assemblies 19, 20 and 21; ketoconazole-repressed; possibly spurious ORF (Annotation Working Group prediction)
orf19.3802	PMT6	100	TM_4041	uptag	384_05_O21	TTCATCTCGCCATCGGAGTG			5026.2	Protein mannosyltransferase, required for virulence in mouse systemic infection and for adhesion to endothelium; has a role in hyphal growth signaling and hygromycin B sensitivity; not a major contributor to overall cellular PMT activity
orf19.4007		91	TM_3031	uptag	384_05_O22	CTGCAAAGTTAATGTGCCTG			3172.4	Predicted ORF in Assemblies 19, 20 and 21
orf19.5654		100	TM_3470	uptag	384_05_O23	TTCCTACCCGGATATGTGGG			6543	Predicted ORF in Assemblies 19, 20 and 21
orf19.530		43	TM_3205	uptag	384_05_O24	CCACCGATGTAATTTGAGTC			3340.6	Protein not essential for viability; possibly spurious ORF (Annotation Working Group prediction)
orf19.366		100	TM_3581	uptag	384_05_P01	GATCCACGGACCTCGATTAG			5623.6	Predicted ORF in Assemblies 19, 20 and 21
orf19.6844	ICL1	100	TM_3052	uptag	384_05_P02	AGTCGATACCTACGCTGCAT			4185.6	Isocitrate lyase; enzyme of glyoxylate cycle; required for wild-type virulence in murine systemic infection; no mammalian homolog; gene induced upon phagocytosis by macrophage; farnesol regulated; Pex5p-dependent peroxisomal localization
orf19.3900		26	TM_3703	uptag	384_05_P03	ATTAGTGGGTCCATCGCCCT			5189.2	Predicted ORF in Assemblies 19, 20 and 21
orf19.3173		100	TM_4036	uptag	384_05_P04	CACCCGTCATGTTGAGTAAT			4602.6	Predicted ORF in Assemblies 19, 20 and 21
orf19.4666		100	TM_3370	uptag	384_05_P05	AATAGATTGTCCGCCACCAT			4382.2	Predicted ORF in Assemblies 19, 20 and 21; hyphal-induced expression, regulated by Cyr1p, Ras1p, Efg1p; possibly spurious ORF (Annotation Working Group prediction)
orf19.961.2		82	TM_3961	uptag	384_05_P06	TCATCTGTGGAACTGGCTGC			8192.2	ORF Predicted by Annotation Working Group
orf19.5079	CDR4	80	TM_3509	uptag	384_05_P07	AATCATCCGGCAGGTGCTTG			5114	Putative transporter of ATP-binding cassette (ABC) superfamily; fluconazole, Sfu1p, Hog1p, core stress response induced; caspofungin repressed; fluconazole resistance is not affected by mutation or correlated with expression
orf19.1393		96	TM_4194	uptag	384_05_P08	GGTCTACCTACATAGCATTC			5979	Predicted ORF in Assemblies 19, 20 and 21
orf19.6740		100	TM_3318	uptag	384_05_P09	GGTCCCGCGAAATAACTCAA			5764	Predicted ORF in Assemblies 19, 20 and 21
orf19.923	THR1	90	TM_3340	uptag	384_05_P10	GCTCGTCCGAAACCAGAGAA			1352.2	Putative homoserine kinase; fungal-specific (no human or murine homolog); transcription is regulated by Tup1p; amphotericin B repressed; regulated by Gcn2p and Gcn4p
orf19.4227		100	TM_3196	uptag	384_05_P11	CCTGAAGATAAATCCCGTCA			3564.6	Predicted ORF in Assemblies 19, 20 and 21; possibly spurious ORF (Annotation Working Group prediction)
orf19.4652		100	TM_3847	uptag	384_05_P12	ACCTGTTCTAAACCAGTGGA			7612.4	Predicted ORF in Assemblies 19, 20 and 21
orf19.5805	DLD1	60	TM_3397	uptag	384_05_P13	CAATCGCACGCAAGGCTATA			9804.4	Putative D-lactate dehydrogenase; transcription is specific to white cell type; shows colony morphology-related gene regulation by Ssn6p; transcription is upregulated in both intermediate and mature biofilms
orf19.4046		100	TM_3042	uptag	384_05_P14	GCCGACTATACATTACTTGC			3784.4	Putative transcription factor containing a Zn(2)-Cys(6) binuclear cluster; predicted ORF in Assemblies 19, 20 and 21
orf19.3532	MRPL10	100	TM_3872	uptag	384_05_P15	GCGCTACTAACACAGTCTTA			2916	Predicted ORF in Assemblies 19, 20 and 21; shows colony morphology-related gene regulation by Ssn6p
orf19.3182	GIS2	38	TM_4103	uptag	384_05_P16	TAGGCAGGCGTAGATACTAT			8853.6	Putative transcription factor; expression is increased in high iron and reduced upon yeast-hyphal switch; null mutant exhibits sensitivity to sorbitol, 5-fluorocytosine, and cold temperatures
orf19.2710		22	TM_3755	uptag	384_05_P17	GAGCTATCCACATGATCTTC			2206.4	Predicted ORF in Assemblies 19, 20 and 21
orf19.5003		73	TM_4086	uptag	384_05_P18	TATAGAGCAGCAGCACTGGC			5814.8	Predicted ORF in Assemblies 19, 20 and 21
orf19.7521	REP1	73	TM_3596	uptag	384_05_P19	TGCGCCGTACCAAGAAACGA			5110.8	Protein involved in negative regulation of MDR1 transcription; mutants show increased resistance to azole drugs
orf19.4519	SUV3	99	TM_2993	uptag	384_05_P20	ATCTACTCAGCTCGTGCAAT			5785	Protein required for chlamydospore formation, for embedded hyphal growth, and for wild-type respiratory growth; similar to S. cerevisiae Suv3p, which is an RNA helicase involved in mitochondrial RNA catabolism
orf19.3571		30	TM_4026	uptag	384_05_P21	GATGACAGCCCAGACTGATC			2475.8	Predicted ORF in Assemblies 19, 20 and 21
orf19.4743	AFG1	100	TM_3000	uptag	384_05_P22	CATATCACTCGACATTGGAG			4434.6	Protein not essential for viability; similar to S. cerevisiae Afg1p, which is a putative mitochondrial ATPase of the AAA family
orf19.7216		57	TM_4094	uptag	384_05_P23	ATCTACGGAGTGAGACAGCT			5942.2	Predicted ORF in Assemblies 19, 20 and 21
orf19.4361	IFF3	39	TM_2998	uptag	384_05_P24	CAACCGAGTCTAATACATGC			2825.8	Putative GPI-anchored protein of unknown function
orf19.6578		96	TM_3124	uptag	384_06_A01	ACACGGATCACATCGTAGTC			2471.6	Predicted membrane transporter, member of the vesicular neurotransmitter (VNT) family, major facilitator superfamily (MFS); downregulated in core caspofungin response
orf19.4275	RAD9	40	TM_0565	uptag	384_06_A02	GGTATGACTATCACCCATCG			7268.2	Protein involved in regulation of DNA-damage-induced filamentous growth; putative component of DNA damage checkpoint; ortholog of S. cerevisiae Rad9p; transcription is induced in response to alpha pheromone in SpiderM medium
orf19.2819		40	TM_3010	uptag	384_06_A03	GGACTATACTCAATTCGACC			3360.2	Predicted ORF in Assemblies 19, 20 and 21; possibly spurious ORF (Annotation Working Group prediction)
orf19.3924		100	TM_0425	uptag	384_06_A04	ATGGCGTCACGATGGTCACT			8383	Predicted ORF in Assemblies 19, 20 and 21
orf19.1275	GAT1	44	TM_3361	uptag	384_06_A05	ACAGTCCAGTGGTTAAGATG			3564.4	Zinc finger transcriptional regulator of nitrogen utilization; required for nitrogen catabolite repression and utilization of isoleucine, tyrosine and tryptophan N sources; required for virulence in a mouse systemic infection model
orf19.827.1	RPL39	95	TM_4047	uptag	384_06_A06	GGCTATTACTCAATCCGTAC			4727.6	Ribosomal protein L39; transcription is induced upon germ tube formation; shows colony morphology-related gene regulation by Ssn6p
orf19.1164	GAR1	100	TM_4148	uptag	384_06_A07	CACTCGACGCAAGGTTTATA			2393.8	Predicted ORF in Assemblies 19, 20 and 21; mutation confers hypersensitivity to tubercidin (7-deazaadenosine); macrophage/pseudohyphal-induced
orf19.3007		100	TM_3754	uptag	384_06_A08	CCTCCAGGCTAGATAGTAAT			4761.8	Predicted ORF in Assemblies 19, 20 and 21
orf19.5275		100	TM_3325	uptag	384_06_A09	CATAGCTCTACAGACTTACG			6427.2	Predicted ORF in Assemblies 19, 20 and 21
orf19.3325.3	RPS21B	74	TM_3324	uptag	384_06_A10	GTGATCCATCTATCCTAACG			4972.2	Protein described as similar to ribosomal protein S21; regulated by Nrg1p, Tup1p; shows colony morphology-related gene regulation by Ssn6p; transcription is positively regulated by Tbf1p
orf19.4788	ARG5,6	100	TM_4133	uptag	384_06_A11	CCGTGTGCGAAATCAGATAA			5236.2	Arginine biosynthetic enzyme activities; in S. cerevisiae, processed into distinct polypeptides with acetylglutamate kinase (Arg6p) activity and acetylglutamate-phosphate reductase (Arg5p) activity; Gcn4p regulated; alkaline downregulated
orf19.3823	ZDS1	74	TM_0485	uptag	384_06_A12	AAATACGCCTCAACTGGGAC			6027.8	Nonessential protein; similar to S. cerevisiae Zds1p
orf19.4508		67	TM_2938	uptag	384_06_A13	CATCCACAGTCAGATAATGC	no	no	43.2	Predicted ORF in Assemblies 19, 20 and 21
orf19.2988		100	TM_0532	uptag	384_06_A14	TCGACCACTGACTGCATTAG			5178.8	Predicted ORF in Assemblies 19, 20 and 21
orf19.132		50	TM_2452	uptag	384_06_A15	CACCAGGTTGTCGAAACTTC			4066.4	Putative ortholog of S. cerevisiae SIF2; has a LisH motif; predicted ORF in Assemblies 19, 20 and 21
orf19.3831		17	TM_2570	uptag	384_06_A16	TGCAGGGCAACAACACGTCA			6298.2	Predicted ORF in Assemblies 19, 20 and 21
orf19.7378		79	TM_2897	uptag	384_06_A17	GAGTAATCACCAGTGTGCCC			7116.6	Predicted ORF in Assemblies 19, 20 and 21
orf19.6033	CMP1	78	TM_0492	uptag	384_06_A18	AGATAATGGAGATGCGCCTT			5467.4	Catalytic subunit of calcineurin (Ca[2+]-calmodulin-regulated S/T protein phosphatase); required for wild-type virulence, resistance to high pH, Na(+), Li(+), Mn(2+), and fluconazole tolerance; micafungin is fungicidal to null mutant
orf19.2775	IDI1	100	TM_2839	uptag	384_06_A19	CAGTGGATCTAACGTGATAG			7551.2	Predicted ORF in Assemblies 19, 20 and 21
orf19.4324		100	TM_3480	uptag	384_06_A20	ATACGTTAGACAGGTCAGCG			3458.2	Predicted ORF in Assemblies 19, 20 and 21
orf19.7136	SPT6	59	TM_2665	uptag	384_06_A21	ACAACGTCATGGACACTTTG		no	50.2	Protein similar to S. cerevisiae Spt6p transcription elongation factor; transposon mutation affects filamentous growth; transcription is upregulated in an RHE model of oral candidiasis and in clinical isolates from oral candidiasis
orf19.3248		100	TM_3535	uptag	384_06_A22	CATGCTACTGAATCCTATGC			3638.4	Predicted ORF in Assemblies 19, 20 and 21
orf19.288		91	TM_2418	uptag	384_06_A23	GCCTCACGTTAATTCTGATC	no	no	40.4	Predicted ORF in Assemblies 19, 20 and 21
orf19.3905		100	TM_0512	uptag	384_06_A24	CGACTGCTCTTCAGGCTATT			3456.8	Predicted ORF in Assemblies 19, 20 and 21
orf19.3736	KAR4	100	TM_3756	uptag	384_06_B01	TCACTGCGGGCATTGGTACT			7660.6	Protein similar to S. cerevisiae Kar4p, which has a role in karyogamy; transcription is opaque-specific, a-specific, and induced by alpha factor
orf19.3066	ENG1	91	TM_1518	uptag	384_06_B02	AGATCCCGCGTCAGGCATAT			4854.2	Endo-1,3-beta-glucanase required for cell separation after division, orthologous to S. cerevisiae Dse4p; caspofungin repressed; fungal-specific (no human or murine homolog); repressed in response to alpha pheromone in SpiderM medium
orf19.5663		42	TM_2036	uptag	384_06_B03	TCAGCTCGGTAACTTGCACG			4930.6	Protein of unknown function; null mutation confers resistance to azoles and terbinafine; predicted ORF in Assemblies 19, 20 and 21
orf19.5438		30	TM_1744	uptag	384_06_B04	GTCACACCTTAACAAGTGCA			4807.8	Predicted ORF in Assemblies 19, 20 and 21
orf19.1727	PMC1	92	TM_3113	uptag	384_06_B05	CAGAACTCCGAATTGGTGTA			4643.6	Vacuolar calcium P-type ATPase; transcription is regulated by calcineurin and fluconazole; mutant shows increased resistance to fluconazole or lithium, and increased sensitivity to calcium
orf19.1690	TOS1	18	TM_1754	uptag	384_06_B06	CACTAAGGACGAATTGTGGA			3212.2	Protein described as similar to alpha agglutinin anchor subunit; exogenously expressed protein is a substrate for Kex2p processing in vitro; fluconazole-induced; transcription is induced in response to alpha pheromone in SpiderM medium
orf19.1510		100	TM_0568	uptag	384_06_B07	AAGCACATTGTCCTCAAGTC			8348.8	Protein not essential for viability
orf19.516		48	TM_1478	uptag	384_06_B08	AGACTCACCTCGATATACAG		no	48	Predicted ORF in Assemblies 19, 20 and 21
orf19.4214		94	TM_1336	uptag	384_06_B09	ACGGACACGACAGTAGTTCC			4240.6	Protein not essential for viability
orf19.6563.1		100	TM_1804	uptag	384_06_B10	AGACACCTATTTGTAACGGG			5115.2	ORF Predicted by Annotation Working Group
orf19.563	RRP15	100	TM_0605	uptag	384_06_B11	ATTGTCACGGCCACTCTGTG			3743.8	Predicted ORF in Assemblies 19, 20 and 21; decreased expression in response to prostaglandins
orf19.7069		89	TM_0724	uptag	384_06_B12	GCCGCGAATACAAGATGTCA		no	51.4	Predicted ORF in Assemblies 19, 20 and 21
orf19.2927	MNN11	100	TM_3287	uptag	384_06_B13	GGTTAAGTGACATTACCGTC			5525	Protein with similarity to mannosyltransferases
orf19.4228		100	TM_1736	uptag	384_06_B14	CCGATGTATGAACAGTTTCC			3175.6	Predicted ORF in Assemblies 19, 20 and 21
orf19.4292		100	TM_0519	uptag	384_06_B15	CCCGAATGCTTATCAATGAC			7739.8	Predicted ORF in Assemblies 19, 20 and 21
orf19.1584		100	TM_1299	uptag	384_06_B16	TGCTAACACTGAAGTAACCC			4393.2	Predicted membrane transporter, member of the monocarboxylate porter (MCP) family, major facilitator superfamily (MFS); shows colony morphology-related gene regulation by Ssn6p
orf19.2587	HNM3	5	TM_2073	uptag	384_06_B17	TGCGACATGAGACACACGAC			5056	Predicted ORF in Assemblies 19, 20 and 21; flucytosine repressed; possibly an essential gene, disruptants not obtained by UAU1 method
orf19.5139		67	TM_1755	uptag	384_06_B18	ATCAGGTGGTCATGGCCCTT			4499.8	Predicted ORF in Assemblies 19, 20 and 21
orf19.3539		82	TM_1799	uptag	384_06_B19	GGTCCTCATACACTATTACG			5640	Predicted ORF in Assemblies 19, 20 and 21
orf19.3099	TRP4	100	TM_0618	uptag	384_06_B20	GTCGCCTTCATAACAAAGCA			2917	Predicted enzyme of amino acid biosynthesis; upregulated in biofilm; regulated by Gcn2p and Gcn4p; S. cerevisiae ortholog is Gcn4p regulated
orf19.367	CNH1	83	TM_0137	uptag	384_06_B21	CATAATGTCCAAGCACGCTA			1885.2	Na+/H+ antiporter; required for wild-type growth, cell morphology, and virulence in a mouse model of systemic infection; not transcriptionally regulated by NaCl; fungal-specific (no human or murine homolog)
orf19.3586		48	TM_1710	uptag	384_06_B22	TCCGATCTACCAAGACAGGA		no	47.2	Predicted ORF in Assemblies 19, 20 and 21
orf19.3380	HWP2	78	TM_3777	uptag	384_06_B23	CCATTTAAGTGGGATGAACG		no	37.2	Putative GPI-anchored, glycosylated cell wall protein, required for filamentous growth on some solid media; null mutant exhibits delayed virulence; expressed in hyphae; regulated by Efg1p, Tup1p; has similarity to Hwp1p and Rbt1p domains
orf19.3208	DAL52	38	TM_1262	uptag	384_06_B24	ACACCACATGAAGGGATTCC		no	74.6	Putative allantoate permease; fungal-specific (no human or murine homolog); not essential for viability; similar to S. cerevisiae Dal5p
orf19.2983	CDC73	30	TM_2935	uptag	384_06_C01	AACCTTCTCGCATAGTGGAT	no	no	40.6	Protein similar to S. cerevisiae Cdc73p, which is a transcription elongation factor; cdc73 kap114 double transposon mutation affects filamentous growth
orf19.7091		37	TM_0552	uptag	384_06_C02	CCGCCGATAGAATTTGTTGA			6614	Predicted ORF in Assemblies 19, 20 and 21; induced by nitric oxide
orf19.5672	MEP2	100	TM_2854	uptag	384_06_C03	TGATTGGTACGGCCACCCAT	no	no	46.6	Ammonium permease and regulator of nitrogen starvation-induced filamentation; 11 predicted transmembrane regions; in low nitrogen cytoplasmic C-terminus activates Ras/cAMP and MAPK signal transduction pathways to induce filamentation
orf19.3310		85	TM_3294	uptag	384_06_C04	ACTGATAGACGATTCGATGG			3925.6	Predicted ORF in Assemblies 19, 20 and 21; possibly spurious ORF (Annotation Working Group prediction)
orf19.3222		88	TM_2603	uptag	384_06_C05	GACCCGATTCCATTTACTTG		no	48.2	Predicted ORF in Assemblies 19, 20 and 21; fungal-specific (no human or murine homolog)
orf19.1117		100	TM_0449	uptag	384_06_C06	CACAGCCTGCAATTCTTGTA			5357	Predicted ORF in Assemblies 19, 20 and 21; similar to Candida boidinii formate dehydrogenase; virulence-group-correlated expression
orf19.5428		38	TM_2674	uptag	384_06_C07	TTAGTCTCACGATACCCAGG	no	no	44.4	Predicted ORF in Assemblies 19, 20 and 21; clade-associated gene expression
orf19.4464	SEN15	100	TM_3476	uptag	384_06_C08	TAGAGTATCGGCCATCAGTG			2222.4	Similar to delta subunit of tRNA splicing endonuclease; increased transcription is observed upon fluphenazine treatment
orf19.2706	CRH11	67	TM_2824	uptag	384_06_C09	CCTACGTGAGTAAGATTGAG		no	39.8	GPI-anchored cell wall protein, putative ortholog of S. cerevisiae Crh1p; predicted glycosyl hydrolase domain; similar to Csf4p and to antigenic A. fumigatus Aspf9; predicted Kex2p substrate; caspofungin-induced
orf19.952		100	TM_0527	uptag	384_06_C10	CGAATTAACCGCAACTGCTA			5076.8	Predicted ORF in Assemblies 19, 20 and 21
orf19.5486		83	TM_2884	uptag	384_06_C11	CTACTGTGGAAAGTGTTGCA			402.2	Putative protein of unknown function; heterozygous null mutant exhibits hypersensitivity to parnafungin and cordycepin in the C. albicans fitness test; predicted ORF in Assemblies 19, 20 and 21
orf19.4450.1		100	TM_3789	uptag	384_06_C12	AATTACTGGGAAGCCCGAGC			4909.6	ORF Predicted by Annotation Working Group
orf19.7061		85	TM_2896	uptag	384_06_C13	AATCTCGTGTAAGTGATGCG		no	41.4	Predicted ORF in Assemblies 19, 20 and 21
orf19.535	RBR1	100	TM_3580	uptag	384_06_C14	AAGTGACCCTCTCGCAGAAT			5362.2	Glycosylphosphatidylinositol (GPI)-anchored cell wall protein required for filamentous growth at acidic pH; expression is repressed by Rim101p and activated by Nrg1p
orf19.3250		45	TM_2476	uptag	384_06_C15	AATGACCCTTACGGCCTGTG	no	no	42.4	Predicted ORF in Assemblies 19, 20 and 21
orf19.4847		100	TM_3749	uptag	384_06_C16	CGAGCACTTAACATTAGAGC			3480.4	ORF Predicted by Annotation Working Group
orf19.3083		48	TM_2941	uptag	384_06_C17	AGTATGTGAACACTCATCCC	no	no	45.8	Predicted ORF in Assemblies 19, 20 and 21
orf19.7010		100	TM_1477	uptag	384_06_C18	AGCCCAACTCGTGTAAATGA			6279.4	Predicted ORF in Assemblies 19, 20 and 21
orf19.1524	SPR3	52	TM_2851	uptag	384_06_C19	CTATGTGCGCGATGCGTCTT	no	no	34.4	Septin; mutant has no obvious phenotype
orf19.7367	UBP1	12	TM_3463	uptag	384_06_C20	CCTTACGTGACAGATAGGAG			3227.8	Protein described as ubiquitin carboxyl-1-terminal hydrolase
orf19.7621		28	TM_2939	uptag	384_06_C21	CGTGACTCAGGAGCTACTAT	no	no	46.6	Predicted ORF in Assemblies 19, 20 and 21
orf19.7507		95	TM_3773	uptag	384_06_C22	ATCAGGCGGTCGAAGCATTC			4513.2	Predicted ORF in Assemblies 19, 20 and 21
orf19.6667		100	TM_2449	uptag	384_06_C23	CCTCACAGCGAACAGATTGA		no	36.6	Predicted ORF in Assemblies 19, 20 and 21
orf19.529		42	TM_2564	uptag	384_06_C24	ACTACTTCGATAGGGAGAGT			4310.8	Predicted ORF in Assemblies 19, 20 and 21
orf19.6233		92	TM_3268	uptag	384_06_D01	CGTACCCTCAGTGCGTTAAT			8642.2	Predicted ORF in Assemblies 19, 20 and 21
orf19.6552		77	TM_1517	uptag	384_06_D02	CCTGACTAATGGGCACTAAG			4742.4	Predicted ORF in Assemblies 19, 20 and 21
orf19.3196		85	TM_1366	uptag	384_06_D03	GAGTATATCATCTCACACCG			3679.6	Predicted ORF in Assemblies 19, 20 and 21
orf19.6091	RIM8	100	TM_1301	uptag	384_06_D04	AGGTACTGCACACTTAACTC			2870	Protein involved in the pH response pathway; required for activation of the transcription factor Rim101p and for alkaline pH-induced hyphal growth; shows colony morphology-related gene regulation by Ssn6p
orf19.3332		84	TM_3759	uptag	384_06_D05	TCACTATTGTGCCGAATGGG			5116.6	Predicted ORF in Assemblies 19, 20 and 21
orf19.1083		100	TM_1567	uptag	384_06_D06	ACACTCTAGTCAGGTGGTTG			4120.2	Predicted ORF in Assemblies 19, 20 and 21; macrophage-induced gene; possibly spurious ORF (Annotation Working Group prediction)
[truncated: 2,403 more rows]
