# Supplementary material for: Gene Annotation and Drug Target Discovery in Candida albicans with a Tagged Transposon Mutant Collection
Source: PLoS Pathog. 2010 Oct 7;6(10):e1001140. doi: 10.1371/journal.ppat.1001140 (PMC2951378; doi:10.1371/journal.ppat.1001140)
Supplement: Table S4 — Genes haploinsufficient in all conditions (0.03 MB XLS) [file ppat.1001140.s013.xls]

## Sheet: S4
Table S4. Genes haploinsufficient in all conditions
C.albicans ORF	C. albicans gene	S. cerevisiae ortholog	S. cerevisiae ortholog phenotype	Verfied?	C. albicans description
orf19.3775	SSK2	SSK2		Verified	Protein described as similar to MAP kinase kinase kinases; transcription is downregulated in response to treatment with ciclopirox olamine
orf19.3002	RPS1	RPS1B	haploinsufficient	Uncharacterized	Probable ortholog of S. cerevisiae ribosomal protein Rp10 (Rps1Ap and Rps1Bp), elicits a host antibody response during infection; transcription is induced during active growth
orf19.6348				Uncharacterized	Protein not essential for viability
orf19.2418				Uncharacterized	Predicted ORF in Assemblies 19, 20 and 21
orf19.736		SRB8	hom sensitive	Uncharacterized	Predicted ORF in Assemblies 19, 20 and 21
orf19.1180		YER152C		Uncharacterized	Predicted ORF in Assemblies 19, 20 and 21
orf19.5826			hom sensitive	Uncharacterized	Predicted ORF in Assemblies 19, 20 and 21
orf19.1938				Uncharacterized	Decreased transcription is observed in an azole-resistant strain that overexpresses CDR1 and CDR2; increased transcription is observed upon benomyl treatment
orf19.3293		TSC13	essential	Uncharacterized	Predicted ORF in Assemblies 19, 20 and 21
orf19.7236	TIF35	TIF35	essential; haploinsufficient	Uncharacterized	Putative translation initiation factor; genes encoding ribosomal subunits, translation factors, and tRNA synthetases are downregulated upon phagocytosis by murine macrophage
orf19.6676				Uncharacterized	Predicted ORF in Assemblies 19, 20 and 21
orf19.3355	ISN1	ISN1		Uncharacterized	Putative inosine 5'-monophosphate 5'-nucleotidase; fungal-specific (no human or murine homolog)
orf19.2078		APM2		Uncharacterized	Predicted ORF in Assemblies 19, 20 and 21
orf19.4791				Uncharacterized	Predicted ORF in Assemblies 19, 20 and 21
orf19.1470	RPS26A	RPS26A		Uncharacterized	Predicted ribosomal protein; regulated by Nrg1p, Tup1p; genes encoding cytoplasmic ribosomal subunits, translation factors, and tRNA synthetases are downregulated upon phagocytosis by murine macrophage; intron in 5'-UTR
orf19.7453				Uncharacterized	Predicted ORF in Assemblies 19, 20 and 21; possibly spurious ORF (Annotation Working Group prediction)
orf19.5553		YKL069W		Uncharacterized	Predicted ORF in Assemblies 19, 20 and 21
orf19.7111.1	SOD3			Verified	Cytosolic manganese-containing superoxide dismutase, involved in protection against oxidative stress; transcription downregulated by treatment with ciclopirox olamine, induced during stationary phase when SOD1 expression is repressed
orf19.2179.2	RPS10	RPS10A	haploinsufficient	Uncharacterized	Predicted ribosomal protein; downregulated in the presence of human whole blood or polymorphonuclear (PMN) cells
orf19.3415.1	RPL32	RPL32	essential	Uncharacterized	Predicted ribosomal protein
orf19.3942.1	RPL43A	RPL43A|RPL43B	haploinsufficient	Uncharacterized	Downregulated in the presence of human whole blood or polymorphonuclear (PMN) cells; shows colony morphology-related gene regulation by Ssn6p
orf19.4375.1	RPS30	RPS30B|RPS30A	haploinsufficient	Uncharacterized	ORF Predicted by Annotation Working Group; putative 40S ribosomal protein S30; shows colony morphology-related gene regulation by Ssn6p
orf19.6135.1	SMX4	LSM3	essential	Uncharacterized	ORF Predicted by Annotation Working Group; flucytosine induced
orf19.2365	POL2	POL2	essential	Uncharacterized	Protein described as DNA polymerase epsilon; transcriptionally induced by interaction with macrophage; transcription is regulated by Tup1p; periodic mRNA expression, peak at cell-cycle G1/S phase
orf19.1738	UGP1	UGP1	essential	Verified	Protein similar to UTP-glucose-1-phosphaturidyl transferase; localizes to cell surface of yeast-form cells, but not hyphal cells; Hog1p-downregulated; protein detected by mass spec in stationary phase cultures
