# Supplementary material for: Gene Annotation and Drug Target Discovery in Candida albicans with a Tagged Transposon Mutant Collection
Source: PLoS Pathog. 2010 Oct 7;6(10):e1001140. doi: 10.1371/journal.ppat.1001140 (PMC2951378; doi:10.1371/journal.ppat.1001140)
Supplement: Table S6 — Genes haploinsufficient in hyphae-inducing conditions (0.04 MB XLS) [file ppat.1001140.s015.xls]

## Sheet: S6
Table S6. Genes haploinsufficient in reduced-nutrient conditions
C.albicans ORF	C. albicans gene	S. cerevisiae ortholog	Ortholog or best hit	Verfied?	C. albicans description	S. cerevisiae description
orf19.2082	SAP30	BAR1	S. cerevisiae Best hit	ORF|Verified	Aspartic-type endopeptidase involved in degradation of alpha pheromone; functional equivalent of S. cerevisiae Bar1p; specific to a-cells; transcription is induced in response to alpha pheromone	Aspartyl protease secreted into the periplasmic space of mating type a cells, helps cells find mating partners, cleaves and inactivates alpha factor allowing cells to recover from alpha-factor-induced cell cycle arrest
orf19.5788	EFT2	EFT2|ETF1	S. cerevisiae Ortholog	ORF|Verified	Elongation Factor 2 (eEF2); GTPase; essential; highly expressed; target of sordarin antifungals; antigenic in human, mouse; lacks site for regulatory phosphorylation by eEF2 kinase; GCN-regulated; complements S. cerevisiae eft1 eft2 mutant	Elongation factor 2 (EF-2), also encoded by EFT1; catalyzes ribosomal translocation during protein synthesis; contains diphthamide, the unique posttranslationally modified histidine residue specifically ADP-ribosylated by diphtheria toxin
orf19.801	TBF1	TBF1	S. cerevisiae Ortholog	ORF|Verified	Essential transcriptional activator that binds to a conserved sequence at ribosomal protein genes and the rDNA locus; acts with Cbf1p at a subset of promoters; biological role is analogous to that of S. cerevisiae Rap1p, not to S.c. Tbf1p	Telobox-containing general regulatory factor; binds to TTAGGG repeats within subtelomeric anti-silencing regions (STARs) and possibly throughout the genome and mediates their insulating capacity by blocking silent chromatin propagation
orf19.4866	CPP1	MSG5	S. cerevisiae Ortholog	ORF|Verified	MAPK phosphatase of the VH1 family; regulates Cst20p-Hst7p-Cek1p-Cph1p hyphal growth pathway; required for wild-type virulence in mouse systemic infection; C516 is active site Cys; antigenic in human thrush; more mRNA in yeast than hyphae	Dual-specificity protein phosphatase; exists in 2 isoforms; required for maintenance of a low level of signaling through the cell integrity pathway, adaptive response to pheromone; regulates and is regulated by Slt2p; dephosphorylates Fus3p
orf19.3704.1		RSM19	S. cerevisiae Ortholog	ORF|Uncharacterized	ORF Predicted by Annotation Working Group	Mitochondrial ribosomal protein of the small subunit, has similarity to E. coli S19 ribosomal protein
orf19.4847				ORF|Uncharacterized	ORF Predicted by Annotation Working Group
orf19.6834.10	TAR1	TAR1	S. cerevisiae Ortholog	ORF|Uncharacterized	Ortholog of S. cerevisiae Tar1p, encoded within the 25S rRNA gene on the opposite strand; transcription is positively regulated by Tbf1p	Mitochondrial protein potentially involved in regulation of respiratory metabolism; interacts genetically with RPO41 and physically with Coq5p; encoded within the 25S rRNA gene on the opposite strand
orf19.3197	PAP1	PAP1	S. cerevisiae Ortholog	ORF|Verified	Poly(A) polymerase, likely involved in mRNA polyadenylation; PAP is inhibited by parnafungin antifungals; gene is located within the MTLa mating-type-like locus	Poly(A) polymerase, one of three factors required for mRNA 3'-end polyadenylation, forms multiprotein complex with polyadenylation factor I (PF I), also required for mRNA nuclear export; may also polyadenylate rRNAs
orf19.3653	FAT1	FAT1	S. cerevisiae Ortholog	ORF|Uncharacterized	Predicted enzyme of sphingolipid biosynthesis; upregulated in biofilm	Fatty acid transporter and very long-chain fatty acyl-CoA synthetase, may form a complex with Faa1p or Faa4p that imports and activates exogenous fatty acids
orf19.3229				ORF|Dubious	Predicted ORF in Assemblies 19, 20 and 21
orf19.4310				ORF|Dubious	Predicted ORF in Assemblies 19, 20 and 21
orf19.4819				ORF|Dubious	Predicted ORF in Assemblies 19, 20 and 21
orf19.1893		YPL158C	S. cerevisiae Best hit	ORF|Uncharacterized	Predicted ORF in Assemblies 19, 20 and 21	Protein of unknown function; GFP-fusion protein localizes to the bud neck; transcription is regulated by Swi5p; null mutant displays elevated frequency of mitochondrial genome loss
orf19.5596		CAF4	S. cerevisiae Best hit	ORF|Uncharacterized	Predicted ORF in Assemblies 19, 20 and 21	WD40 repeat-containing protein associated with the CCR4-NOT complex, interacts in a Ccr4p-dependent manner with Ssn2p; also interacts with Fis1p, Mdv1p and Dnm1p and plays a role in mitochondrial fission
orf19.5799		CAF120	S. cerevisiae Best hit	ORF|Uncharacterized	Predicted ORF in Assemblies 19, 20 and 21	Part of the evolutionarily-conserved CCR4-NOT transcriptional regulatory complex involved in controlling mRNA initiation, elongation, and degradation
orf19.7193		SSH4	S. cerevisiae Best hit	ORF|Uncharacterized	Predicted ORF in Assemblies 19, 20 and 21	Specificity factor required for Rsp5p-dependent ubiquitination and sorting of cargo proteins at the multivesicular body; identified as a high-copy suppressor of a SHR3 deletion, increasing steady-state levels of amino acid permeases
orf19.7380		WSC3	S. cerevisiae Best hit	ORF|Uncharacterized	Predicted ORF in Assemblies 19, 20 and 21	Partially redundant sensor-transducer of the stress-activated PKC1-MPK1 signaling pathway involved in maintenance of cell wall integrity; involved in the response to heat shock and other stressors; regulates 1,3-beta-glucan synthesis
orf19.7413	MMS21	MMS21	S. cerevisiae Best hit	ORF|Uncharacterized	Predicted ORF in Assemblies 19, 20 and 21	SUMO ligase involved in chromosomal organization and DNA repair; essential subunit of the Mms21-Smc5-Smc6 complex; mutants are sensitive to methyl methanesulfonate and show increased spontaneous mutation and mitotic recombination
orf19.1177		RTT106	S. cerevisiae Ortholog	ORF|Uncharacterized	Predicted ORF in Assemblies 19, 20 and 21	Histone chaperone, involved in regulation of chromatin structure in both transcribed and silenced chromosomal regions; affects transcriptional elongation; has a role in regulation of Ty1 transposition
orf19.130		VPS15	S. cerevisiae Ortholog	ORF|Uncharacterized	Predicted ORF in Assemblies 19, 20 and 21	Myristoylated serine/threonine protein kinase involved in vacuolar protein sorting; functions as a membrane-associated complex with Vps34p; active form recruits Vps34p to the Golgi membrane; interacts with the GDP-bound form of Gpa1p
orf19.2488	FAL1	FAL1	S. cerevisiae Ortholog	ORF|Uncharacterized	Predicted ORF in Assemblies 19, 20 and 21	Nucleolar protein required for maturation of 18S rRNA, member of the eIF4A subfamily of DEAD-box ATP-dependent RNA helicases
orf19.2670		HTD2	S. cerevisiae Ortholog	ORF|Uncharacterized	Predicted ORF in Assemblies 19, 20 and 21	Mitochondrial 3-hydroxyacyl-thioester dehydratase involved in fatty acid biosynthesis, required for respiratory growth and for normal mitochondrial morphology
orf19.2684		SLK19	S. cerevisiae Ortholog	ORF|Uncharacterized	Predicted ORF in Assemblies 19, 20 and 21	Kinetochore-associated protein required for normal segregation of chromosomes in meiosis and mitosis; component of the FEAR regulatory network, which promotes Cdc14p release from the nucleolus during anaphase; potential Cdc28p substrate
orf19.2720		CCT4	S. cerevisiae Ortholog	ORF|Uncharacterized	Predicted ORF in Assemblies 19, 20 and 21	Subunit of the cytosolic chaperonin Cct ring complex, related to Tcp1p, required for the assembly of actin and tubulins in vivo
orf19.3467		SEC27	S. cerevisiae Ortholog	ORF|Uncharacterized	Predicted ORF in Assemblies 19, 20 and 21	Essential beta'-coat protein of the COPI coatomer, involved in ER-to-Golgi and Golgi-to-ER transport; contains WD40 domains that mediate cargo selective interactions; 45% sequence identity to mammalian beta'-COP
orf19.3477		PUS1	S. cerevisiae Ortholog	ORF|Uncharacterized	Predicted ORF in Assemblies 19, 20 and 21	tRNA:pseudouridine synthase, introduces pseudouridines at positions 26-28, 34-36, 65, and 67 of tRNA; nuclear protein that appears to be involved in tRNA export; also acts on U2 snRNA
orf19.3604		IES2	S. cerevisiae Ortholog	ORF|Uncharacterized	Predicted ORF in Assemblies 19, 20 and 21	Protein that associates with the INO80 chromatin remodeling complex under low-salt conditions; essential for growth under anaerobic conditions
orf19.501		NOP2	S. cerevisiae Ortholog	ORF|Uncharacterized	Predicted ORF in Assemblies 19, 20 and 21	Probable RNA m(5)C methyltransferase, essential for processing and maturation of 27S pre-rRNA and large ribosomal subunit biogenesis; localized to the nucleolus; constituent of 66S pre-ribosomal particles
orf19.5533		VPS9	S. cerevisiae Ortholog	ORF|Uncharacterized	Predicted ORF in Assemblies 19, 20 and 21	A guanine nucleotide exchange factor involved in vesicle-mediated vacuolar protein transport; specifically stimulates the intrinsic guanine nucleotide exchange activity of Vps21p/Rab5: similar to mammalian ras inhibitors; binds ubiquitin
orf19.5808		YBR271W	S. cerevisiae Ortholog	ORF|Uncharacterized	Predicted ORF in Assemblies 19, 20 and 21	Putative S-adenosylmethionine-dependent methyltransferase of the seven beta-strand family; green fluorescent protein (GFP)-fusion protein localizes to the cytoplasm; predicted to be involved in ribosome biogenesis
orf19.5991		DBP10	S. cerevisiae Ortholog	ORF|Uncharacterized	Predicted ORF in Assemblies 19, 20 and 21	Putative ATP-dependent RNA helicase of the DEAD-box protein family, constituent of 66S pre-ribosomal particles; essential protein involved in ribosome biogenesis
orf19.6374		ATP10	S. cerevisiae Ortholog	ORF|Uncharacterized	Predicted ORF in Assemblies 19, 20 and 21	Mitochondrial inner membrane protein required for assembly of the F0 sector of mitochondrial F1F0 ATP synthase, interacts genetically with ATP6
orf19.6755		DLD1	S. cerevisiae Ortholog	ORF|Uncharacterized	Predicted ORF in Assemblies 19, 20 and 21	D-lactate dehydrogenase, oxidizes D-lactate to pyruvate, transcription is heme-dependent, repressed by glucose, and derepressed in ethanol or lactate; located in the mitochondrial inner membrane
orf19.6804		SRP68	S. cerevisiae Ortholog	ORF|Uncharacterized	Predicted ORF in Assemblies 19, 20 and 21	Core component of the signal recognition particle (SRP) ribonucleoprotein (RNP) complex that functions in targeting nascent secretory proteins to the endoplasmic reticulum (ER) membrane
orf19.6810		TPD3	S. cerevisiae Ortholog	ORF|Uncharacterized	Predicted ORF in Assemblies 19, 20 and 21	Regulatory subunit A of the heterotrimeric protein phosphatase 2A (PP2A), which also contains regulatory subunit Cdc55p and either catalytic subunit Pph21p or Pph22p; required for cell morphogenesis and transcription by RNA polymerase III
orf19.688		MRPS18	S. cerevisiae Ortholog	ORF|Uncharacterized	Predicted ORF in Assemblies 19, 20 and 21	Mitochondrial ribosomal protein of the small subunit; essential for viability, unlike most other mitoribosomal proteins
orf19.967		NUC1	S. cerevisiae Ortholog	ORF|Uncharacterized	Predicted ORF in Assemblies 19, 20 and 21	Major mitochondrial nuclease, has RNAse and DNA endo- and exonucleolytic activities; has roles in mitochondrial recombination, apoptosis and maintenance of polyploidy
orf19.1428				ORF|Uncharacterized	Predicted ORF in Assemblies 19, 20 and 21
orf19.1679				ORF|Uncharacterized	Predicted ORF in Assemblies 19, 20 and 21
orf19.4952				ORF|Uncharacterized	Predicted ORF in Assemblies 19, 20 and 21
orf19.7304				ORF|Uncharacterized	Predicted ORF in Assemblies 19, 20 and 21
orf19.7487				ORF|Uncharacterized	Predicted ORF in Assemblies 19, 20 and 21
orf19.486	NIP100	NIP100	S. cerevisiae Best hit	ORF|Verified	Predicted ORF in Assemblies 19, 20 and 21	Large subunit of the dynactin complex, which is involved in partitioning the mitotic spindle between mother and daughter cells; putative ortholog of mammalian p150(glued)
orf19.5654		STE24	S. cerevisiae Ortholog	ORF|Verified	Predicted ORF in Assemblies 19, 20 and 21	Highly conserved zinc metalloprotease that functions in two steps of a-factor maturation, C-terminal CAAX proteolysis and the first step of N-terminal proteolytic processing; contains multiple transmembrane spans
orf19.6435		FMP43	S. cerevisiae Ortholog	ORF|Verified	Predicted ORF in Assemblies 19, 20 and 21	Putative protein of unknown function; expression regulated by osmotic and alkaline stresses; the authentic, non-tagged protein is detected in highly purified mitochondria in high-throughput studies
orf19.5063				ORF|Uncharacterized	Predicted ORF in Assemblies 19, 20 and 21; ciclopirox olamine induced; regulated by Ssn6p; induced by nitric oxide in yhb1 mutant
orf19.3820				ORF|Uncharacterized	Predicted ORF in Assemblies 19, 20 and 21; clade-associated gene expression
orf19.3474	IPL1	IPL1	S. cerevisiae Ortholog	ORF|Uncharacterized	Predicted ORF in Assemblies 19, 20 and 21; induced during planktonic growth;; possibly an essential gene, disruptants not obtained by UAU1 method	Aurora kinase subunit of the conserved chromosomal passenger complex (CPC; Ipl1p-Sli15p-Bir1p-Nbl1p), involved in regulating kinetochore-microtubule attachments; helps maintain condensed chromosomes during anaphase and early telophase
orf19.2176	IFM3	GOR1	S. cerevisiae Best hit	ORF|Uncharacterized	Predicted ORF in Assemblies 19, 20 and 21; Plc1p-regulated	Glyoxylate reductase; null mutation results in increased biomass after diauxic shift; the authentic, non-tagged protein is detected in highly purified mitochondria in high-throughput studies
orf19.4488		SWI3	S. cerevisiae Ortholog	ORF|Uncharacterized	Predicted ORF in Assemblies 19, 20 and 21; possibly an essential gene, disruptants not obtained by UAU1 method	Subunit of the SWI/SNF chromatin remodeling complex, which regulates transcription by remodeling chromosomes; required for transcription of many genes, including ADH1, ADH2, GAL1, HO, INO1 and SUC2
orf19.7052		INP52	S. cerevisiae Ortholog	ORF|Uncharacterized	Predicted ORF in Assemblies 19, 20 and 21; possibly an essential gene, disruptants not obtained by UAU1 method	Polyphosphatidylinositol phosphatase, dephosphorylates a number of phosphatidylinositols (PIs) to PI; involved in endocytosis; hyperosmotic stress causes translocation to actin patches; synaptojanin-like protein with a Sac1 domain
orf19.1935				ORF|Dubious	Predicted ORF in Assemblies 19, 20 and 21; possibly spurious ORF (Annotation Working Group prediction)
orf19.9		LAS17	S. cerevisiae Best hit	ORF|Uncharacterized	Predicted ORF in Assemblies 19, 20 and 21; possibly spurious ORF (Annotation Working Group prediction)	Actin assembly factor, activates the Arp2/3 protein complex that nucleates branched actin filaments; localizes with the Arp2/3 complex to actin patches; homolog of the human Wiskott-Aldrich syndrome protein (WASP)
orf19.5920				ORF|Uncharacterized	Predicted ORF in Assemblies 19, 20 and 21; possibly spurious ORF (Annotation Working Group prediction)
orf19.2546	TRP2	TRP2	S. cerevisiae Ortholog	ORF|Uncharacterized	Predicted ORF in Assemblies 19, 20 and 21; regulated by Gcn2p and Gcn4p	Anthranilate synthase, catalyzes the initial step of tryptophan biosynthesis, forms multifunctional hetero-oligomeric anthranilate synthase:indole-3-glycerol phosphate synthase enzyme complex with Trp3p
orf19.6938	MEU1	MEU1	S. cerevisiae Ortholog	ORF|Uncharacterized	Predicted ORF in Assemblies 19, 20 and 21;protein level decreased in stationary phase cultures	Methylthioadenosine phosphorylase (MTAP), catalyzes the initial step in the methionine salvage pathway; affects polyamine biosynthesis through regulation of ornithine decarboxylase (Spe1p) activity; regulates ADH2 gene expression
orf19.1208.1				ORF|Deleted from Assembly 21	Predicted ORF in Assembly 20; removed from Assembly 21
orf19.7018	RPS18	RPS18A|B	S. cerevisiae Ortholog	ORF|Uncharacterized	Predicted ribosomal protein; genes encoding cytoplasmic ribosomal subunits, translation factors, and tRNA synthetases are downregulated upon phagocytosis by murine macrophage; repressed by nitric oxide	Protein component of the small (40S) ribosomal subunit; nearly identical to Rps18Bp and has similarity to E. coli S13 and rat S18 ribosomal proteins
orf19.7564	DPB2	DPB2	S. cerevisiae Ortholog	ORF|Uncharacterized	Probable subunit of DNA polymerase II (DNA polymerase epsilon), similar to S. cerevisiae Dpb2p; essential for viability	Second largest subunit of DNA polymerase II (DNA polymerase epsilon), required for normal yeast chromosomal replication; expression peaks at the G1/S phase boundary; potential Cdc28p substrate
orf19.5307	JEN2	JEN1	S. cerevisiae Best hit	ORF|Uncharacterized	Protein described as carboxylic acid transporter; induced by Rgt1p; transcription is upregulated in both intermediate and mature biofilms; possibly an essential gene, disruptants not obtained by UAU1 method	Lactate transporter, required for uptake of lactate and pyruvate; phosphorylated; expression is derepressed by transcriptional activator Cat8p during respiratory growth, and repressed in the presence of glucose, fructose, and mannose
orf19.2093	RFA1	RFA1	S. cerevisiae Ortholog	ORF|Uncharacterized	Protein described as DNA replication factor A; RNA abundance regulated by cell cycle, tyrosol and cell density	Subunit of heterotrimeric Replication Protein A (RPA), which is a highly conserved single-stranded DNA binding protein involved in DNA replication, repair, and recombination
orf19.5137.1	HHO1	HHO1	S. cerevisiae Ortholog	ORF|Uncharacterized	Protein described at histone H1; farnesol regulated	Histone H1, a linker histone required for nucleosome packaging at restricted sites; suppresses DNA repair involving homologous recombination; not required for telomeric silencing, basal transcriptional repression, or efficient sporulation
orf19.5032	SIM1	UTH1	S. cerevisiae Ortholog	ORF|Verified	Protein involved in cell wall maintenance, redundant with Sun41p; described as a DNA replication regulator; produced under vaginal conditions; macrophage-downregulated gene; transcription is negatively regulated by Rim101p, Cyr1p, Ras1p	Mitochondrial outer membrane and cell wall localized SUN family member required for mitochondrial autophagy; involved in the oxidative stress response, life span during starvation, mitochondrial biogenesis, and cell death
orf19.3944	GRR1	GRR1	S. cerevisiae Best hit	ORF|Verified	Protein involved in the negative control of pseudohyphal growth; ortholog of S. cerevisiae Grr1p, which is an F-box protein component of the SCF ubiquitin-ligase complex required for cell cycle progression	F-box protein component of the SCF ubiquitin-ligase complex; involved in carbon catabolite repression, glucose-dependent divalent cation transport, high-affinity glucose transport, morphogenesis, and sulfite detoxification
orf19.1331	HSM3			ORF|Uncharacterized	Protein not essential for viability; similar to S. cerevisiae Hsm3p, which may be involved in DNA mismatch repair
orf19.3345	SIZ1	SIZ1	S. cerevisiae Best hit	ORF|Uncharacterized	Protein of unknown function; transcription is negatively regulated by Rim101p	SUMO/Smt3 ligase that promotes the attachment of sumo (Smt3p; small ubiquitin-related modifier) to proteins; binds Ubc9p and may bind septins; specifically required for sumoylation of septins in vivo; localized to the septin ring
orf19.2031	VPS24	VPS24	S. cerevisiae Ortholog	ORF|Uncharacterized	Protein similar to S. cerevisiae Vps24p, which is a member of the ESCRT III protein sorting complex; downregulated upon adherence to polystyrene	One of four subunits of the endosomal sorting complex required for transport III (ESCRT-III); forms an ESCRT-III subcomplex with Did4p; involved in the sorting of transmembrane proteins into the multivesicular body (MVB) pathway
orf19.1617		YDR282C	S. cerevisiae Ortholog	ORF|Verified	Protein similar to S. cerevisiae Ydr282cp; transposon mutation affects filamentous growth	Putative protein of unknown function
orf19.5729	FGR17	CHA4	S. cerevisiae Best hit	ORF|Verified	Putative DNA-binding transcription factor; has zinc cluster DNA-binding motif; lacks an ortholog in S. cerevisiae; transposon mutation affects filamentous growth	DNA binding transcriptional activator, mediates serine/threonine activation of the catabolic L-serine (L-threonine) deaminase (CHA1); Zinc-finger protein with Zn[2]-Cys[6] fungal-type binuclear cluster domain
orf19.2945	PUT4	PUT4	S. cerevisiae Best hit	ORF|Uncharacterized	Putative proline permease; fungal-specific (no human or murine homolog); repressed during the mating process	Proline permease, required for high-affinity transport of proline; also transports the toxic proline analog azetidine-2-carboxylate (AzC); PUT4 transcription is repressed in ammonia-grown cells
orf19.3753	SEF1	SEF1	S. cerevisiae Ortholog	ORF|Uncharacterized	Putative transcription factor with zinc cluster DNA-binding motif; transcription is negatively regulated by Sfu1p and positively regulated by Tbf1p	Putative transcription factor, has homolog in Kluyveromyces lactis
orf19.85	GPX2	HYR1	S. cerevisiae Best hit	ORF|Uncharacterized	Similar to glutathione peroxidase; expression greater in high iron; alkaline upregulated by Rim101p; transcriptionally induced by alpha factor or interaction with macrophage; regulated by Efg1p; caspofungin repressed	Thiol peroxidase that functions as a hydroperoxide receptor to sense intracellular hydroperoxide levels and transduce a redox signal to the Yap1p transcription factor
CaalfMp14	NAD4			ORF|Uncharacterized	Subunit 4 of NADH:ubiquinone oxidoreductase (NADH:ubiquinone dehydrogenase), a multisubunit enzyme complex (complex I) of the mitochondrial inner membrane that catalyzes the first step in mitochondrial respiration
orf19.7563	BET2	BET2	S. cerevisiae Ortholog	ORF|Uncharacterized	Transcription is regulated by Mig1p	Beta subunit of Type II geranylgeranyltransferase required for vesicular transport between the endoplasmic reticulum and the Golgi; provides a membrane attachment moiety to Rab-like proteins Ypt1p and Sec4p
orf19.391	UPC2	UPC2	S. cerevisiae Ortholog	ORF|Verified	Transcriptional regulator of ergosterol biosynthetic genes and sterol uptake; binds ERG2 promoter; has Zn(2)-Cys(6) binuclear cluster; induced upon ergosterol depletion, by azoles, anaerobicity; macrophage/pseudohyphal-repressed	Sterol regulatory element binding protein, induces transcription of sterol biosynthetic genes and of DAN/TIR gene products; Ecm22p homolog; relocates from intracellular membranes to perinuclear foci on sterol depletion
orf19.5432	TPT1	TPT1	S. cerevisiae Ortholog	ORF|Verified	tRNA 2'-phosphotransferase; enzyme of tRNA splicing; functionally complements viability of S. cerevisiae tpt1 null mutant	tRNA 2'-phosphotransferase, catalyzes the final step in yeast tRNA splicing: the transfer of the 2'-PO(4) from the splice junction to NAD(+) to form ADP-ribose 1''-2''cyclic phosphate and nicotinamide
orf19.2640	FUR1	FUR1	S. cerevisiae Ortholog	ORF|Verified	Uracil phosphoribosyltransferase; enzyme of pyrimidine salvage; predicted tetrameric enzyme; mutations are associated with resistance to flucytosine (5-FC) in clinical isolates (clade I); macrophage-induced protein; flucytosine induced	Uracil phosphoribosyltransferase, synthesizes UMP from uracil; involved in the pyrimidine salvage pathway
