# Supplementary material for: Gene Annotation and Drug Target Discovery in Candida albicans with a Tagged Transposon Mutant Collection
Source: PLoS Pathog. 2010 Oct 7;6(10):e1001140. doi: 10.1371/journal.ppat.1001140 (PMC2951378; doi:10.1371/journal.ppat.1001140)
Supplement: Table S7 — Z-scores and p-values for compound screens (8.88 MB XLS) [file ppat.1001140.s016.xls]

## Sheet: S7
Table S7. Z-scores and p-values for compound screens
C. albicans screening results (S. cerevisiae screening results are rightmost columns)
C. albicans ORF	C. albicans gene	z-score_3594-0513:0.02502:mM	p-value_3594-0513:0.02502:mM	z-score_1900-2434:0.03238:mM	p-value_1900-2434:0.03238:mM	z-score_0251-0215:0.09891:mM	p-value_0251-0215:0.09891:mM	z-score_0417-1650:0.0241:mM	p-value_0417-1650:0.0241:mM	z-score_nigericin:0.14:uM	p-value_nigericin:0.14:uM	z-score_5-fluorouridine:0.41:uM	p-value_5-fluorouridine:0.41:uM	z-score_k015-0017:1.47:uM	p-value_k015-0017:1.47:uM	z-score_3474-0146:0.08686:mM	p-value_3474-0146:0.08686:mM	z-score_1582-0027:0.03542:mM	p-value_1582-0027:0.03542:mM	z-score_0159-0055:0.2335:uM	p-value_0159-0055:0.2335:uM	z-score_3909-7673:5.78:uM	p-value_3909-7673:5.78:uM	z-score_1187-1561:0.0264:mM	p-value_1187-1561:0.0264:mM	z-score_0136-0228:5.3641:uM	p-value_0136-0228:5.3641:uM	z-score_2324-0066:0.04701:mM	p-value_2324-0066:0.04701:mM	z-score_k007-0144:0.04064:mM	p-value_k007-0144:0.04064:mM	z-score_1193-0097:3.538:uM	p-value_1193-0097:3.538:uM	z-score_k072-0098:0.02307:mM	p-value_k072-0098:0.02307:mM	z-score_2887-0003:0.04987:mM	p-value_2887-0003:0.04987:mM	z-score_terbinafine HCl:7.54:uM	p-value_terbinafine HCl:7.54:uM	z-score_cerulenin:0.0194633:mM	p-value_cerulenin:0.0194633:mM	z-score_brefeldin A:0.0144:mM	p-value_brefeldin A:0.0144:mM	z-score_2324-0395:0.01177:mM	p-value_2324-0395:0.01177:mM	z-score_k007-1105:0.03384:mM	p-value_k007-1105:0.03384:mM	z-score_1120-0002:0.0528:uM	p-value_1120-0002:0.0528:uM
orf19.1723	orf19.1723	15.4088	1.3497e-08	1.47858	0.085023	-2.36108	0.98006	-2.09914	0.96892	-3.90575	0.99853	0.565483	0.2921	-0.436965	0.66429	-3.77234	0.99818	-6.85312	0.99998	-6.00367	0.99993	-1.43452	0.90903	-1.22154	0.87505	-3.43941	0.99683	0.588739	0.28455	-4.93023	0.9997	-4.1273	0.99897	-0.679315	0.74382	-1.46389	0.91303	-3.75031	0.99811	-0.49694	0.68501	8.18849	4.7983e-06	2.0661	0.032856	-7.45655	0.99999	2.88862	0.0080727
orf19.2411	orf19.2411	9.54186	1.2195e-06	-2.6124	0.98703	-0.371318	0.64093	9.04651	1.9753e-06	36.5938	2.7617e-12	5.64574	0.00010685	-0.120155	0.54663	6.02015	6.4304e-05	3.4155	0.0032985	10.738	4.1229e-07	1.78062	0.05266	26.7519	6.1503e-11	1.57287	0.073412	6.67364	2.7717e-05	4.54651	0.00053199	1.89922	0.043367	2.80155	0.0093723	3.60698	0.002396	6.36822	4.0792e-05	2.07984	0.032107	39.814	1.1945e-12	0.697674	0.25064	5.86047	7.9668e-05	2.7876	0.0095994
orf19.1324	RAD2	8.68455	2.8483e-06	1.16098	0.13631	1.21138	0.1268	-0.41626	0.65699	-1.28943	0.88686	0.120325	0.4533	-0.261789	0.6006	0.297561	0.38606	0.510569	0.31037	-3.81138	0.99829	-0.586992	0.71489	-0.334959	0.62771	0.920325	0.18953	-0.263415	0.60121	-0.450406	0.66899	-0.673171	0.74195	-0.0894309	0.53475	2.46829	0.016601	0.396748	0.34994	-1.30081	0.88875	1.49268	0.083191	0.333333	0.37288	0.095935	0.46273	-0.543089	0.70052
orf19.3437	orf19.3437	8.16263	4.9339e-06	15.4998	1.2753e-08	1.80411	0.050686	0.673511	0.25794	-3.9306	0.99859	25.3261	1.0558e-10	11.4066	2.35e-07	-2.98645	0.99317	-4.9269	0.9997	-4.53265	0.99946	3.74086	0.0019205	5.53224	0.00012512	3.10021	0.0056234	-2.84107	0.99124	6.32444	4.3158e-05	-2.56304	0.98589	-0.348665	0.63272	-4.61971	0.99952	4.80575	0.0003587	0.327721	0.37494	0.372895	0.3585	3.66899	0.0021622	0.960164	0.17981	-3.04394	0.99381
orf19.3415.1	RPL32	7.81375	7.2323e-06	-1.41764	0.90665	0.275155	0.3944	-1.06926	0.84496	-1.28205	0.88562	-1.79514	0.94857	0.257064	0.40117	0.753618	0.23423	7.7519	7.75e-06	-2.02791	0.96498	6.16506	5.3101e-05	-1.21709	0.87424	2.40972	0.018351	2.36957	0.019653	7.58753	9.3316e-06	2.24052	0.02448	2.11647	0.030191	2.95555	0.0071987	7.19487	1.472e-05	7.72226	8.0121e-06	-1.60596	0.93032	6.55134	3.231e-05	-2.53429	0.98517	-2.99897	0.99332
orf19.3792	orf19.3792	7.68945	8.3137e-06	-3.359	0.99637	-0.459343	0.67209	-2.67734	0.9884	3.94464	0.0013771	1.92128	0.041816	2.30969	0.021765	-0.444637	0.66697	1.71021	0.059009	-0.456747	0.67119	-2.5346	0.98518	2.29066	0.022482	-2.64879	0.98782	-1.61505	0.93131	-1.31747	0.89147	-0.5	0.68605	1.4481	0.089103	-2.39706	0.98125	1.69637	0.060336	-0.451557	0.66939	-0.104671	0.54065	6.89014	2.1226e-05	2.47664	0.016365	-1.5372	0.92237
orf19.3355	ISN1	7.23986	1.3958e-05	7.23545	1.4031e-05	-1.4773	0.91481	-1.67203	0.93727	-1.43231	0.90872	0.345907	0.36829	-0.22847	0.58806	-0.312598	0.6195	-0.618078	0.72483	-1.17836	0.86703	-0.148327	0.55748	0.0748754	0.4709	-1.33096	0.89363	0.871032	0.20208	-0.0989324	0.53843	7.37907	1.186e-05	-0.954448	0.81882	1.93495	0.040881	0.439858	0.3347	3.85566	0.0015914	7.51302	1.0161e-05	-1.74562	0.94427	-1.66747	0.93681	-0.5879	0.71518
orf19.2366	orf19.2366	6.53782	3.2866e-05	2.69188	0.011313	1.20728	0.12755	-1.85994	0.95374	1.55182	0.075876	-1.58543	0.92802	-1.64426	0.93443	1.94958	0.039902	-2.12045	0.97001	-1.22409	0.87551	-2.19888	0.97373	-0.871148	0.79795	1.19328	0.13015	-2.15966	0.97193	-1.89916	0.95663	-1.2577	0.88146	-0.260504	0.60012	-1.68347	0.9384	-0.240896	0.59275	-3.36415	0.9964	-0.140056	0.5543	2.16807	0.027675	-0.366947	0.63935	2.38095	0.019275
orf19.1042	POR1	5.93304	7.2246e-05	1.3125	0.10934	-0.0133929	0.50521	6.49554	3.4673e-05	2.40179	0.018601	1.71429	0.058623	1.45089	0.088722	3.14286	0.0052296	5.05357	0.00024832	1.97768	0.038083	3.52679	0.002738	3.45982	0.0030623	0.433036	0.33709	1.12054	0.14434	0.178571	0.43092	1.8125	0.049997	2.12054	0.029985	-1.86161	0.95386	3.83482	0.0016464	3.81696	0.0016952	2.58929	0.013492	2.84821	0.0086515	4.46429	0.00060404	-0.875	0.79895
orf19.2368	orf19.2368	5.66718	0.00010374	0.303406	0.3839	-0.176471	0.56828	0.280186	0.39252	-0.0325077	0.51265	2.27554	0.023067	0.198142	0.42345	-1.78173	0.94743	1.64706	0.065283	-4.20743	0.9991	0.643963	0.26704	0.526316	0.30507	2.68421	0.011463	-0.294118	0.61266	1.44427	0.089627	3.00464	0.0066191	1.28947	0.11313	1.70124	0.059866	5.06347	0.00024474	1.25387	0.1192	3.12074	0.0054301	2.5418	0.014636	3.12539	0.0053874	-3.8839	0.99848
orf19.6479	orf19.6479	5.47009	0.00013651	2.40456	0.018513	1.4188	0.093182	2.25926	0.023714	1.85755	0.046444	3.32194	0.0038611	1.74644	0.05566	1.93447	0.040913	-0.213675	0.58245	0.62963	0.27153	0.202279	0.42188	0.116809	0.45466	2.01709	0.035663	-1.23077	0.87671	-0.82906	0.78679	0.854701	0.20636	0.698006	0.25054	-0.433048	0.66291	0.621083	0.27422	2.23077	0.024889	1.2735	0.11582	1.80912	0.050274	1.57265	0.073438	-1.86325	0.95399
orf19.3133	GUT2	5.42171	0.00014615	-3.57366	0.99747	0.0160522	0.49375	2.26541	0.023468	-2.53367	0.98516	-1.77976	0.94727	0.393008	0.35128	-0.78656	0.77511	-3.39627	0.99659	-1.68535	0.93859	-0.481023	0.67957	-1.33682	0.89455	0.246089	0.4053	0.667256	0.25985	-2.36199	0.98009	-2.18909	0.97329	3.84873	0.0016094	-4.28336	0.9992	-0.226636	0.58736	-0.969392	0.82239	0.367025	0.36062	3.93919	0.0013893	2.91498	0.0077163	0.741532	0.23771
orf19.4822	LIP10	5.40405	0.00014985	0.620104	0.27453	1.20366	0.12822	-0.934726	0.81402	-0.793734	0.77711	-0.432115	0.66259	-0.542428	0.7003	-0.258486	0.59936	1.60966	0.069275	1.82963	0.048617	-1.19386	0.86996	-0.705614	0.75173	0.53329	0.30274	-0.0195822	0.50762	1.49413	0.083005	-0.956266	0.81926	0.517624	0.30799	1.4171	0.093423	-0.888381	0.8024	0.511097	0.31019	0.178851	0.43081	-0.163185	0.56319	0.791123	0.22361	3.73042	0.0019538
orf19.3219	orf19.3219	5.3177	0.00016943	1.61834	0.06833	-0.162047	0.56275	0.535181	0.30211	0.797441	0.22186	-0.460554	0.67251	-0.554371	0.70425	-1.2452	0.87928	-0.827292	0.78631	1.84648	0.047294	1.34542	0.1041	-0.0170576	0.50664	1.59062	0.07139	0.285714	0.39046	0.703625	0.24886	1.51386	0.080504	-0.808102	0.78108	-1.23881	0.87815	-1.15352	0.86224	-0.272921	0.60477	-0.997868	0.82906	-0.138593	0.55374	-2.12154	0.97007	-0.803838	0.77991
orf19.7380	orf19.7380	5.18921	0.0002038	-3.04339	0.9938	-1.11178	0.85388	11.3368	2.4885e-07	-2.64929	0.98783	-0.749322	0.76454	-2.65562	0.98796	-1.40856	0.90535	11.784	1.7325e-07	0.449834	0.33121	7.11871	1.6113e-05	2.15637	0.028227	-1.77102	0.94651	0.394095	0.35089	1.82224	0.049208	6.58933	3.0801e-05	8.6517	2.9462e-06	4.14884	0.00099184	0.986442	0.17359	0.515818	0.3086	18.3432	2.4947e-09	5.72341	9.6017e-05	0.421513	0.34115	3.35011	0.003682
orf19.395	ENO1	5.05431	0.00024805	11.8935	1.5884e-07	-0.83637	0.78876	1.23931	0.12176	11.3402	2.4816e-07	0.294674	0.38713	-0.52768	0.69539	-0.52768	0.69539	4.53784	0.00053914	-0.565872	0.70802	1.79467	0.051471	2.18746	0.026783	1.48213	0.084559	-1.31955	0.8918	-0.774001	0.77158	-1.86405	0.95405	-0.783812	0.77434	-2.00911	0.96386	6.43097	3.7642e-05	-0.190259	0.57354	3.31885	0.0038812	3.42677	0.0032367	-2.30554	0.97808	-0.0946041	0.53675
orf19.6805	orf19.6805	4.98807	0.00027343	-0.354344	0.63478	0.00511073	0.49801	0.105622	0.45899	0.475298	0.32239	0.0102215	0.49602	1.07666	0.15346	0.236797	0.4088	-3.58262	0.99751	0.957411	0.18047	1.99659	0.036903	0.889267	0.19737	-0.657581	0.73717	0.359455	0.36336	-1.86712	0.95428	-1.49063	0.91654	-0.00340715	0.50133	2.73424	0.01052	0.383305	0.35476	0.0187394	0.49271	6.18228	5.1916e-05	0.616695	0.27561	-2.64055	0.98764	-1.13288	0.85815
orf19.5338	GAL4	4.85664	0.00033237	-0.59292	0.7168	0.115044	0.45534	0.458407	0.32823	-1.01239	0.83239	1.47257	0.085815	-0.230089	0.58867	-0.640708	0.73194	0.185841	0.42814	-3.13451	0.9947	0.952212	0.18172	-0.251327	0.59667	1.02124	0.16561	-1.46372	0.91301	2.76814	0.0099253	2.97699	0.0069395	2.04425	0.034081	0.0814159	0.46836	6.2885	4.521e-05	1.42655	0.092088	3.20708	0.0046892	0.846018	0.20866	1.40354	0.095369	-5.94867	0.99993
orf19.4102	RPN10	4.69602	0.00042333	5.46611	0.00013728	1.16073	0.13636	-0.565339	0.70785	-0.152341	0.55903	-2.81481	0.99084	8.34032	4.08e-06	0.205451	0.42067	1.67365	0.062571	-1.4123	0.90589	0.132774	0.4485	9.1747	1.74e-06	-2.19357	0.97349	-0.0733753	0.52852	-1.93571	0.95917	-2.14256	0.97111	0.774983	0.22814	-1.12299	0.85616	-2.53529	0.9852	1.40182	0.095619	0.183788	0.42893	1.05241	0.15869	-1.66108	0.93616	-0.74703	0.76388
orf19.5716	SAP4	4.69367	0.00042485	-1.50074	0.91784	-1.69514	0.93955	3.61267	0.0023735	0.250368	0.40369	-0.0662739	0.52577	-0.733432	0.75993	0.189985	0.42656	2.56259	0.014124	-3.37113	0.99645	0.818851	0.21598	-0.677467	0.74326	6.56406	3.1796e-05	-1.31517	0.89109	14.2592	2.8413e-08	-0.0913108	0.53548	1.4109	0.094309	3.24595	0.0043902	10.6318	4.5204e-07	-0.319588	0.62207	2.83211	0.0088938	0.580265	0.28729	60.6171	1.8208e-14	-4.46244	0.99939
orf19.4301	orf19.4301	4.28413	0.00080047	1.8893	0.044082	0.881919	0.19926	0.501845	0.31332	2.30258	0.02203	-2.39114	0.98106	3.6679	0.0021661	0.752768	0.23447	0.468635	0.32469	6.97786	1.9081e-05	0.243542	0.40625	-0.881919	0.80074	-1.28044	0.88535	-0.431734	0.66245	0.99631	0.1713	1.70849	0.059172	-1.22878	0.87636	-3.07011	0.99408	4.44649	0.00062094	2.87085	0.0083223	0.00369004	0.49856	1.40221	0.095561	4.83026	0.00034576	-1.43542	0.90915
orf19.1939	orf19.1939	4.27069	0.00081761	-0.926235	0.81193	0.386786	0.35351	3.32393	0.0038482	-4.47338	0.9994	-0.680564	0.7442	4.77229	0.00037722	0.686337	0.25405	3.05131	0.0061121	0.681847	0.25541	0.80821	0.21889	1.65811	0.064143	0.193714	0.42514	0.343169	0.36929	-0.396408	0.64993	-0.336113	0.62813	-0.921103	0.81066	-0.713278	0.75401	1.16806	0.13494	0.915972	0.19062	-1.03207	0.83682	0.0532393	0.47929	4.09557	0.0010799	-0.0314304	0.51223
orf19.4005	orf19.4005	4.24617	0.00084989	-3.73436	0.99806	-0.701202	0.75042	-0.558641	0.70565	3.69581	0.0020685	-0.356403	0.63553	-1.89888	0.95661	-0.51264	0.69033	-3.47286	0.997	-0.711977	0.75362	-0.586821	0.71483	1.45835	0.087712	-0.680481	0.74418	-0.768338	0.76998	-0.538748	0.69908	-1.16287	0.86406	-1.22379	0.87546	-2.86283	0.99156	-2.34148	0.97938	-0.679652	0.74392	8.03108	5.6908e-06	0.635723	0.26962	-0.999586	0.82946	-4.60754	0.99952
orf19.5555	orf19.5555	4.05507	0.0011524	-0.757709	0.76695	-0.118943	0.54616	-0.552863	0.70375	-0.773128	0.77133	-1.97137	0.96152	0.0220264	0.49143	0.118943	0.45384	-1.54405	0.9232	-3.79956	0.99826	-0.39207	0.64838	-1.51322	0.91942	-2.94934	0.99272	-2.77533	0.9902	-0.9163	0.80946	0.209251	0.41923	-0.0594714	0.52313	-0.795154	0.77751	-0.577093	0.71168	1.07489	0.15384	-0.504405	0.68755	-0.030837	0.512	-2.03084	0.96515	-3.10352	0.99441
orf19.4965	orf19.4965	3.98374	0.0012926	-0.912602	0.80854	-1.46341	0.91297	0.0528455	0.47945	0.308943	0.38185	0.865854	0.20343	-0.614499	0.7237	1.43631	0.090725	0.874661	0.20114	4.95732	0.00028615	0.720867	0.24375	2.70325	0.011095	1.60772	0.069488	-0.139566	0.55411	1.45799	0.08776	2.90854	0.0078019	0.157182	0.43912	-1.43767	0.90946	-2.65379	0.98792	0.966125	0.17838	2.13211	0.029406	1.76558	0.053961	0.929539	0.18725	1.52236	0.079447
orf19.4227	orf19.4227	3.9759	0.0013091	-2.68675	0.98859	-1.9759	0.9618	-2.875	0.99174	-0.266566	0.60239	-1.29066	0.88707	-1.78916	0.94807	0.873494	0.20144	0.162651	0.43702	0.537651	0.30129	0.662651	0.26127	2.14006	0.029015	-0.614458	0.72368	-1.87048	0.95453	1.17169	0.13424	0.766566	0.23053	-1.01355	0.83265	-1.50452	0.91832	-2.53916	0.9853	-0.448795	0.66843	-0.635542	0.73033	0.0813253	0.46839	-2.21235	0.97432	-0.284639	0.60914
orf19.2684	orf19.2684	3.71201	0.002014	-0.322053	0.62298	-1.16184	0.86386	-1.13765	0.85911	-0.162132	0.56278	3.74917	0.0018945	0.971909	0.17701	-0.724692	0.75737	-1.31932	0.89177	3.4193	0.0032776	-0.667846	0.74033	-0.508737	0.68901	-0.223033	0.586	0.306569	0.38273	-1.38258	0.90156	-1.28917	0.88682	0.750203	0.23521	0.127774	0.45043	-0.469955	0.67577	0.680012	0.25597	3.6635	0.0021819	0.455283	0.32932	-1.28674	0.88641	2.50291	0.015645
orf19.6674	BTS1	3.71031	0.0020196	1.71149	0.058888	0.651509	0.2647	1.60917	0.069329	21.684	4.8615e-10	2.26656	0.023422	1.78989	0.051873	0.979224	0.17528	-3.96276	0.99866	3.11486	0.0054848	1.95139	0.039782	1.87378	0.045222	10.1031	7.2341e-07	2.8969	0.0079589	2.53508	0.014806	7.35202	1.224e-05	1.81419	0.049859	-4.54606	0.99947	16.2713	7.9807e-09	-1.4508	0.91127	23.7766	1.9664e-10	-0.625637	0.72722	0.00196002	0.49924	2.16347	0.027891
orf19.349	orf19.349	3.66179	0.0021881	1.02377	0.16504	0.371115	0.35915	0.685558	0.25429	1.2596	0.11821	0.923218	0.18882	0.990859	0.17256	-0.137112	0.55317	3.47715	0.0029748	-1.51188	0.91925	0.102377	0.46024	1.5521	0.075843	-0.486289	0.68138	-1.51737	0.91993	1.94881	0.039953	-0.113346	0.544	0.447898	0.33189	1.69104	0.060853	0.906764	0.19293	0.3766	0.35717	0.670932	0.25873	0.129799	0.44965	1.46984	0.086177	-4.19927	0.99908
orf19.4640	PWP1	3.64678	0.0022431	0.799523	0.22128	1.88305	0.044537	2.89021	0.0080506	2.06921	0.032685	3.13604	0.0052906	0.918854	0.1899	0.0190931	0.49257	0.484487	0.31924	-3.99045	0.99872	-0.832936	0.78784	-0.0883055	0.53431	1.6778	0.062157	-1.09785	0.851	-1.07876	0.84699	-1.02864	0.83606	2.67064	0.011733	2.07399	0.032424	1.40334	0.095398	0.252983	0.4027	2.1074	0.030655	0.646778	0.26617	-4.15274	0.99901	-9.18138	1
orf19.4209	orf19.4209	3.62384	0.00233	0.530668	0.30362	-0.733307	0.7599	-0.544643	0.70103	0.0407609	0.48414	1.18595	0.13153	0.706134	0.24811	0.830357	0.21286	-2.16266	0.97207	1.05241	0.15869	0.20691	0.42012	0.330357	0.37397	0.121506	0.45285	2.74922	0.010253	0.716227	0.24512	-2.14053	0.97101	-0.931677	0.81327	-2.18983	0.97332	3.13082	0.0053378	-0.375388	0.64239	-0.854814	0.79367	1.08191	0.15235	0.164984	0.43612	1.93866	0.04063
orf19.773	orf19.773	3.58929	0.0024675	2.85302	0.0085805	-1.03091	0.83656	-1.93132	0.95887	-0.973214	0.8233	0.834478	0.21175	-1.66552	0.93661	4.52198	0.00055249	0.0899725	0.46504	6.54602	3.2528e-05	-0.484203	0.68066	-0.153846	0.5596	-0.978709	0.8246	-0.483516	0.68043	0.653159	0.26419	-2.12088	0.97003	-0.664835	0.7394	4.36951	0.00070009	-1.52473	0.92085	0.00412088	0.4984	0.815934	0.21677	5.74038	9.381e-05	-0.128434	0.54982	2.04258	0.034176
orf19.4243	orf19.4243	3.57928	0.0025088	-0.477801	0.67847	0.0359408	0.48602	0.860465	0.20484	0.813953	0.21731	0.505285	0.31215	1.80761	0.050397	1.60888	0.069361	0.283298	0.39136	-0.397463	0.65031	-0.02537	0.50987	0.262156	0.39926	-1.96617	0.96118	0.638478	0.26875	1.17548	0.13352	0.291755	0.38822	-1.53488	0.92209	0.120507	0.45323	2.62579	0.012672	0.961945	0.17938	-1.87315	0.95473	1.31924	0.10825	-0.412262	0.65558	-1.88161	0.95536
orf19.5065	orf19.5065	3.51874	0.0027751	2.22288	0.025224	0.524655	0.30563	0.812623	0.21768	-1.06509	0.84406	2.69231	0.011305	0.357002	0.36425	-0.177515	0.56868	0.646943	0.26612	-1.09862	0.85116	-1.27022	0.88362	1.13807	0.14081	0.719921	0.24403	-0.22288	0.58594	0.544379	0.29905	0.932939	0.18641	0.0177515	0.49309	1.35503	0.10261	-0.183432	0.57094	-1.14596	0.86075	0.808679	0.21876	0.412229	0.34443	-2.55227	0.98562	-1.96252	0.96095
orf19.3898	orf19.3898	3.49119	0.0029057	-0.53229	0.69693	0.105675	0.45896	-0.677104	0.74315	0.46771	0.32501	-0.0821918	0.53194	0.00195695	0.49924	-1.65949	0.936	-1.02348	0.8349	-1.06262	0.84353	-0.641879	0.73231	-1.6047	0.93018	0.551859	0.29658	-0.696673	0.74906	-0.074364	0.52891	-0.0391389	0.51523	1.08219	0.15229	0.53816	0.30112	0.332681	0.37312	1.11937	0.14457	0.849315	0.20779	-0.863014	0.79582	1.51272	0.080646	-1.32681	0.89296
orf19.7648	orf19.7648	3.4854	0.002934	-2.35396	0.97982	-1.35396	0.89722	-0.732267	0.75959	2.22949	0.024943	4.6064	0.00048528	1.81363	0.049905	-0.622392	0.72619	0.0577191	0.47755	4.57789	0.00050696	2.379	0.019339	0.514604	0.30901	-0.14395	0.5558	1.60292	0.070017	3.57371	0.0025322	0.35605	0.3646	-0.964534	0.82124	-0.135605	0.55259	-1.50556	0.91845	-1.56537	0.92572	-1.18846	0.86894	4.64186	0.00045969	-2.19541	0.97358	5.54172	0.00012347
orf19.4752	MSN4	3.42264	0.0032592	4.8	0.00036182	1.85849	0.046372	0.726415	0.24212	0.916981	0.19037	1.22075	0.12509	2.01509	0.035782	1.21698	0.12578	9.54528	1.2155e-06	-0.364151	0.63834	5.4283	0.00014479	1.21321	0.12646	1.29245	0.11263	-0.301887	0.61554	7.60189	9.1803e-06	3.84717	0.0016135	15.1642	1.5745e-08	3.98679	0.0012863	4.33774	0.00073579	1.92453	0.041592	-0.79434	0.77728	24.2642	1.6102e-10	-1.5566	0.92469	1.44528	0.089488
orf19.1314	orf19.1314	3.41547	0.0032987	0.648619	0.2656	-2.37459	0.98051	-3.05746	0.99395	-4.12707	0.99897	-1.52818	0.92127	-2.94033	0.99261	-1.03757	0.83805	-2.43425	0.9824	0.308287	0.38209	-2.65635	0.98798	-1.67182	0.93725	-0.707182	0.7522	-0.507182	0.68849	-0.302762	0.61586	-2.66519	0.98816	-0.581215	0.71302	3.02541	0.0063884	3.27182	0.0042022	-1.39779	0.9038	0.722652	0.24323	-1.97459	0.96172	-1.23867	0.87812	5.81105	8.5189e-05
orf19.6973	orf19.6973	3.41171	0.0033196	-0.629268	0.72836	-1.13366	0.85831	-1.88195	0.95538	1.34927	0.1035	0.618537	0.27503	-2.14829	0.97139	-0.0156098	0.50607	0.929756	0.1872	0.826341	0.21394	0.339512	0.37062	-1.60878	0.93063	-2.24098	0.97554	-1.91512	0.95776	-1.64098	0.93408	-3.08	0.99418	-0.693659	0.74816	0.452683	0.33022	-1.08488	0.84828	0.97561	0.17613	-0.708293	0.75253	11.8098	1.6973e-07	0.035122	0.48634	2.41171	0.018288
orf19.2927	MNN11	3.39723	0.0034013	-1.24308	0.8789	7.74506	7.8096e-06	-6.56324	0.99997	6.50889	3.4091e-05	-4.56028	0.99948	-5.52964	0.99987	-3.42589	0.99676	-5.24605	0.99981	-8.97332	1	5.74802	9.2834e-05	-7.99901	0.99999	20.8083	7.282e-10	16.1749	8.4523e-09	-4.20652	0.9991	1.24901	0.12005	0.401186	0.34836	-6.26581	0.99995	-6.44368	0.99996	-2.35474	0.97984	8.85178	2.4016e-06	2.01087	0.036035	-6.54348	0.99997	-5.25395	0.99981
orf19.6143	orf19.6143	3.32521	0.0038398	-0.146212	0.55667	1.26673	0.11698	15.2118	1.5277e-08	0.756314	0.23345	-0.827647	0.78641	0.206469	0.42028	0.239256	0.40787	0.623837	0.27335	-0.906513	0.80701	0.241914	0.40687	-0.315463	0.62055	-0.960124	0.82018	0.536996	0.30151	0.286221	0.39028	-0.292424	0.61203	-0.501108	0.68643	0.464776	0.32602	-0.114754	0.54454	0.489145	0.31764	1.23571	0.1224	0.936198	0.18561	-0.647319	0.734	4.02038	0.0012185
orf19.325	orf19.325	3.2767	0.0041677	-1.86525	0.95414	-0.153673	0.55954	-1.56692	0.9259	-0.847228	0.79166	-1.47364	0.91433	-1.63407	0.93335	-0.776927	0.77241	-0.824696	0.78561	2.4795	0.016285	0.717891	0.24463	-0.594412	0.71728	0.32447	0.37613	3.15908	0.0050873	1.33529	0.10569	-1.03064	0.8365	-0.190626	0.57368	0.582244	0.28665	0.712934	0.24609	0.5863	0.28534	-0.808022	0.78106	-0.633168	0.72958	-0.652096	0.73548	-0.678233	0.74349
orf19.6385	ACO1	3.26226	0.0042707	6.92217	2.0414e-05	-0.620469	0.72559	-1.77399	0.94677	-1.47761	0.91485	0.054371	0.47886	-2.24307	0.97563	-1.0533	0.84151	-1.62154	0.93202	0.765458	0.23084	-0.864606	0.79624	1.21002	0.12705	0.960554	0.17971	-1.29957	0.88855	-0.0788913	0.53066	-2.44456	0.98271	-0.621535	0.72592	0.728145	0.24161	0.901919	0.19415	-1.74414	0.94413	-0.0511727	0.5199	-4.32516	0.99925	0.100213	0.46108	0.0948827	0.46314
orf19.3305	ZCF17	3.25439	0.004328	-0.270826	0.60398	0.228988	0.41175	-1.3362	0.89445	0.00336197	0.49869	1.83975	0.047819	0.365334	0.36124	-0.527083	0.69519	-2.91072	0.99223	2.12066	0.029979	0.782592	0.226	-1.27083	0.88372	-0.042585	0.51656	1.8842	0.044454	-1.24131	0.87859	-1.45835	0.91229	-0.101606	0.53946	0.35861	0.36367	2.81472	0.009163	-0.370191	0.64052	-0.741128	0.76217	4.68248	0.00043213	-1.2697	0.88353	1.6384	0.066189
orf19.3592	JEM1	3.25248	0.004342	0.945933	0.18324	-0.108135	0.54199	-1.54415	0.92321	0.166667	0.43548	-1.06895	0.84489	0.174603	0.43244	-0.0406746	0.51582	2.60069	0.01323	1.63194	0.066871	1.49157	0.083334	2.15923	0.028091	1.9876	0.03746	1.98859	0.037398	0.274306	0.39472	2.17163	0.027509	-1.95238	0.96028	-1.25099	0.88029	-0.950893	0.81796	-0.312004	0.61928	0.530258	0.30375	0.468254	0.32482	1.18304	0.13208	0.109623	0.45744
orf19.2429	orf19.2429	3.2202	0.004586	0.162171	0.4372	-2.13551	0.97076	-0.675345	0.74262	0.845044	0.20892	2.78513	0.0096401	0.607905	0.2784	-2.51851	0.98477	-0.346299	0.63185	3.27164	0.0042034	-1.53137	0.92166	1.70954	0.059073	-0.929736	0.8128	-2.78482	0.99035	3.62735	0.0023164	1.06368	0.15624	1.4611	0.087342	0.199812	0.42282	0.524153	0.3058	0.153701	0.44045	1.43099	0.091466	-3.7707	0.99817	0.699812	0.25	2.47491	0.016414
orf19.3001	TEM1	3.14569	0.0052045	4	0.0012592	-1.20798	0.87258	-1.69884	0.9399	0.260232	0.39998	-0.146718	0.55686	1.0094	0.16829	-1.24067	0.87848	-0.299614	0.6147	-1.97992	0.96206	1.31583	0.1088	2.52046	0.015182	1.79163	0.051726	0.766667	0.2305	0.454569	0.32956	-0.42677	0.66071	2.08739	0.031703	2.01737	0.035646	-2.0287	0.96502	2.48687	0.016081	0.820849	0.21543	3.2278	0.0045273	-1.76834	0.94628	-1.58224	0.92766
orf19.1746	orf19.1746	3.12517	0.0053893	0.925311	0.1883	0.435685	0.33616	0.896266	0.19559	-1.6888	0.93893	0.392116	0.3516	4.46473	0.00060362	-0.219917	0.58482	0.703319	0.24895	-2.83679	0.99118	1.07123	0.15462	2.97994	0.0069045	0.525588	0.30532	1.3935	0.096832	0.00968188	0.49623	-0.311203	0.61898	-0.571923	0.71	2.41563	0.018166	-1.21508	0.87388	0.00622407	0.49758	0.0705394	0.47258	1.08091	0.15256	0.229599	0.41152	0.50899	0.3109
orf19.4956	RPN1	3.06479	0.0059733	-4.43005	0.99936	1.38592	0.097949	2.73756	0.01046	-3.54695	0.99735	-1.83615	0.9519	5.02676	0.00025829	1.19014	0.13074	2.23333	0.024781	-2.31831	0.97855	3.7662	0.0018422	2.52911	0.014958	2.38545	0.019127	0.278873	0.39301	2.85399	0.0085662	-0.275587	0.60576	1.25258	0.11943	-3.87559	0.99846	0.342254	0.36962	-0.469953	0.67577	0.397183	0.34979	3.5831	0.002493	5.23286	0.00019136	-3.2385	0.99555
orf19.4837	orf19.4837	3.06168	0.0060051	-1.04742	0.84022	-1.2574	0.88141	-3.54545	0.99735	0.228164	0.41206	-0.978966	0.82466	-2.65954	0.98804	1.23173	0.12311	-2.16791	0.97232	0.458467	0.32821	0.000713012	0.49972	-0.469162	0.67549	-0.477005	0.67819	-0.3918	0.64829	-1.11373	0.85428	-1.98503	0.96238	-2.02816	0.96499	-0.669162	0.74073	-2.21141	0.97428	1.98503	0.03762	-2.69162	0.98868	11.134	2.9447e-07	-2.6107	0.987	1.23458	0.1226
orf19.6112	CTA2	3.0237	0.0064071	-1.53236	0.92178	0.329079	0.37444	-1.36919	0.89955	-2.57976	0.98629	0.0191431	0.49255	-0.944394	0.81639	1.87511	0.045123	0.484959	0.31908	4.10301	0.0010671	-0.746582	0.76375	-1.49316	0.91687	-0.594348	0.71726	0.153145	0.44067	-0.386509	0.64639	-1.89335	0.95621	-0.907019	0.80713	1.17593	0.13343	1.53236	0.078218	-1.28806	0.88663	0.0182315	0.49291	4.72288	0.00040644	0.698268	0.25046	4.84047	0.00034051
orf19.1252	YME1	3.00448	0.0066209	-0.693274	0.74804	0.0860987	0.46654	0.501345	0.31349	-1.37758	0.90081	0.0358744	0.48604	0.867265	0.20306	0.292377	0.38799	0.365919	0.36102	-0.374888	0.64221	0.0269058	0.48953	0.501345	0.31349	-0.719283	0.75578	-1.29417	0.88765	-1.87892	0.95516	0.208969	0.41933	-0.0502242	0.51953	-0.513901	0.69076	-0.864574	0.79623	0.466368	0.32547	-0.499552	0.6859	-0.809865	0.78157	-0.606278	0.72108	-0.700448	0.75019
orf19.4131	orf19.4131	3.00287	0.0066392	3.44413	0.0031439	2.53009	0.014933	1.86246	0.046071	2.22923	0.024954	1.83668	0.04806	0.638968	0.2686	0.446991	0.3322	1.82521	0.048969	-3.84527	0.99838	-2.24928	0.97588	-0.240688	0.59267	1.61032	0.069203	-0.277937	0.60664	-1.00287	0.83021	0.905444	0.19326	0.896848	0.19544	2.4957	0.01584	1.87106	0.045425	0.73639	0.23921	1.28653	0.11362	1.4212	0.092842	1.11175	0.14613	-1.59885	0.92953
orf19.7150	NRG1	3.0009	0.0066615	0.973827	0.17655	5.50903	0.00012925	-0.546931	0.70179	9.00361	2.0616e-06	-1.71751	0.94168	-0.174188	0.5674	-0.243682	0.5938	0.916065	0.1906	0.441336	0.33418	-1.49729	0.9174	-0.280686	0.60766	1.09386	0.14983	0.808664	0.21876	-0.591155	0.71623	1.17058	0.13445	1.90794	0.042747	2.09477	0.031313	2.7861	0.0096241	1.20217	0.1285	1.18592	0.13153	16.1868	8.3923e-09	-1.15523	0.86257	-2.03339	0.9653
orf19.5896	orf19.5896	2.99327	0.006749	-0.640875	0.73199	1.96972	0.03859	-1.61396	0.93119	-0.240538	0.59261	4.59462	0.00049412	-0.219512	0.58467	0.742641	0.23739	3.78301	0.0017921	-0.670311	0.74108	-0.33053	0.62609	2.09336	0.031387	-0.174096	0.56737	1.31455	0.10901	-1.2069	0.87238	-1.13457	0.85849	1.03196	0.1632	-2.59882	0.98673	-0.45164	0.66942	3.48276	0.002947	0.0487805	0.48103	7.42809	1.1205e-05	0.933558	0.18626	3.709	0.002024
orf19.976	BRE1	2.98407	0.006856	12.6301	9.0144e-08	-1.69027	0.93907	-1.82832	0.95128	1.00708	0.16882	-2.36283	0.98012	-0.212389	0.58196	1.39292	0.096917	-2.00885	0.96384	-1.60708	0.93044	1.01593	0.16681	-1.37522	0.90046	1.71504	0.058551	-1.12035	0.85563	-2.31504	0.97843	3.55752	0.0026013	-1.41239	0.9059	8.51504	3.3949e-06	4.57876	0.00050628	-1.67611	0.93767	-2.61416	0.98707	-9.0354	1	2.0531	0.03358	1.29912	0.11153
orf19.4808	NUP188	2.973	0.0069869	-2.65258	0.9879	-1.18779	0.86882	4.63263	0.00046621	0.812207	0.21779	0.646714	0.26619	0.942488	0.18408	-2.23122	0.97513	-5.99648	0.99993	-5.34977	0.99984	-2.6608	0.98807	3.21361	0.0046375	-3.13967	0.99474	-0.821596	0.78477	-4.15258	0.99901	-3.19953	0.99525	-4.24883	0.99915	-2.16432	0.97215	-4.7007	0.99958	1.55869	0.075065	1.43192	0.091336	-4.03873	0.99882	-6.56221	0.99997	-6.1385	0.99995
orf19.6548	ISU1	2.93039	0.0075154	0.842897	0.20949	-1.18156	0.86764	-2.41769	0.9819	-0.673565	0.74207	6.52681	3.3326e-05	-1.21449	0.87377	26.65	6.3864e-11	-2.5127	0.98462	3.01223	0.0065339	3.93791	0.0013921	7.60489	9.149e-06	0.882408	0.19914	5.48448	0.00013378	4.43462	0.00063251	-3.1223	0.99458	-0.0470367	0.51829	-0.363123	0.63796	0.126058	0.45109	-1.11289	0.8541	2.26905	0.023323	5.31138	0.00017097	-2.619	0.98718	-0.516463	0.69162
orf19.401	TCP1	2.90772	0.0078128	-3.09793	0.99435	0.039548	0.48462	0.384181	0.35444	-2.23729	0.97538	-0.728814	0.75858	-0.38983	0.64758	-1.70433	0.94043	-1.2467	0.87954	-1.88701	0.95575	0.225989	0.41288	0.826742	0.21383	-1.74388	0.94411	-0.779661	0.77318	2.63842	0.012401	0.694915	0.25147	-0.419962	0.6583	-1.17702	0.86678	-0.811676	0.78206	0.359699	0.36328	-3.4162	0.99671	0.544256	0.2991	-5.59699	0.99989	-5.28814	0.99982
orf19.2383	YKU80	2.88652	0.0081017	-0.170213	0.56588	-0.108747	0.54222	1.43499	0.090909	0.411348	0.34475	1.40426	0.095266	0.373522	0.35828	-0.536643	0.69838	-0.158392	0.56135	-2.00946	0.96388	-1.26241	0.88228	-1.75414	0.94503	0.929078	0.18737	-1.07092	0.84531	0.0283688	0.48896	0.607565	0.27851	0.0591017	0.47702	-0.690307	0.74715	0.647754	0.26587	0.380615	0.35572	-0.41844	0.65776	-0.472813	0.67675	0.44208	0.33392	-1.14421	0.86041
orf19.1664	orf19.1664	2.88283	0.0081532	0.0722311	0.47192	0.487961	0.31805	0.094703	0.46321	-0.235955	0.59089	-0.388443	0.64709	0.502408	0.31313	0.136437	0.44709	0.298555	0.3857	-0.385233	0.64593	0.292135	0.38808	-0.410915	0.6551	-0.677368	0.74323	-0.58748	0.71505	-0.197432	0.57628	-0.637239	0.73086	-0.829856	0.78701	-1.36276	0.89857	0.688604	0.25337	-1.30498	0.88943	-1.00482	0.83066	0.476726	0.3219	0.725522	0.24238	-0.385233	0.64593
orf19.7413	MMS21	2.8807	0.0081829	0.379575	0.3561	0.972436	0.17688	0.179846	0.43043	5.1934	0.00020257	-0.55897	0.70576	-0.167194	0.56472	0.000451875	0.49982	-0.418888	0.65792	2.91098	0.0077693	0.166742	0.43545	0.392228	0.35156	-0.0415725	0.51617	0.846362	0.20857	1.723	0.057806	2.03299	0.034729	0.288748	0.38934	2.20154	0.026152	1.89607	0.043593	1.48983	0.083558	12.3818	1.0874e-07	-2.94487	0.99267	2.00045	0.036666	-0.969272	0.82237
orf19.4278	orf19.4278	2.86749	0.0083702	0.36853	0.36008	-0.197723	0.57639	-0.106625	0.5414	-1.3913	0.90285	-0.226708	0.58739	-0.983437	0.82571	0.313665	0.38011	7.71636	8.0655e-06	-1.05072	0.84094	-0.433747	0.66316	0.349896	0.36684	-0.242236	0.59325	-0.913043	0.80865	0.827122	0.21373	-0.0455487	0.51772	0.291925	0.38816	1.67081	0.062856	0.0248447	0.49033	1.01656	0.16666	-0.207039	0.57993	0.532091	0.30314	5.84783	8.1043e-05	3.27433	0.0041844
orf19.3000	ORC1	2.85921	0.00849	-2.28339	0.97724	-1.86101	0.95382	0.519254	0.30744	-1.22082	0.87492	3.33935	0.0037494	-1.5349	0.92209	-1.29242	0.88736	2.5343	0.014826	0.311071	0.38107	1.42359	0.092505	-0.864019	0.79609	2.09326	0.031392	-0.22503	0.58676	-0.351986	0.63392	-1.78339	0.94758	-0.466907	0.67471	10.3237	5.9307e-07	-2.84416	0.99129	-2.48556	0.98388	3.10951	0.005535	4.96811	0.00028162	-1.18291	0.8679	-0.578219	0.71205
orf19.5358	orf19.5358	2.85464	0.0085568	2.63659	0.01244	3.07769	0.0058433	1.2406	0.12154	2.79198	0.0095275	-0.398496	0.65068	1.83208	0.048423	1.42356	0.092509	0.807018	0.21921	1.07018	0.15485	-1.10025	0.8515	0.383459	0.3547	0.260652	0.39982	-1.23058	0.87668	-0.927318	0.8122	1.23308	0.12287	-0.0075188	0.50293	-0.989975	0.82723	0.378446	0.3565	-0.606516	0.72116	0.786967	0.22477	0.568922	0.29098	-0.879699	0.80017	-2.41855	0.98192
orf19.4472	orf19.4472	2.83897	0.0087898	-1.75944	0.9455	-1.33002	0.89348	-1.85885	0.95365	-0.602386	0.71984	-0.76342	0.76858	-0.355865	0.63533	-1.29423	0.88766	-2.47714	0.98365	-2.8668	0.99162	-2.04374	0.96589	-1.30417	0.8893	-2.3837	0.98082	0.0596421	0.47681	-2.0338	0.96532	-2.36779	0.98029	-0.00795229	0.50309	-1.67793	0.93786	-0.592445	0.71665	-0.528827	0.69577	-0.147117	0.55702	0	0.5	-1.46322	0.91294	-1.36978	0.89964
orf19.2739	orf19.2739	2.82199	0.0090494	-1.89678	0.95646	0.278235	0.39325	3.36051	0.0036181	0.802543	0.22045	-0.761406	0.768	-1.21541	0.87394	1.54974	0.076124	-0.20718	0.57999	3.86537	0.0015664	0.346298	0.36815	0.644727	0.26681	1.86537	0.045851	4.35079	0.0007209	-0.193717	0.57486	-2.95363	0.99278	0.907255	0.19281	-0.466717	0.67465	0.913239	0.1913	-1.16978	0.86539	1.82498	0.048988	-0.67988	0.74399	-0.419596	0.65817	2.77113	0.0098745
orf19.4749	orf19.4749	2.81045	0.0092304	1.5903	0.071426	-1.00821	0.83144	1.44552	0.089456	-3.04328	0.9938	3.7097	0.0020217	-1.18582	0.86845	0.451493	0.33063	-0.902985	0.80612	0.0283582	0.48897	-0.462687	0.67325	0.622388	0.27381	-0.00447761	0.50174	0.541045	0.30016	0.838806	0.21059	-1.23731	0.87788	-0.775373	0.77197	2.42537	0.017866	-1.56194	0.92532	-1.28284	0.88576	0.317164	0.37882	2.81418	0.0091715	0.105224	0.45914	2.85672	0.0085263
orf19.5148	CYR1	2.79657	0.0094527	-2.02012	0.96452	-0.348733	0.63274	18.7146	2.0522e-09	-1.90313	0.95691	2.22802	0.025005	-2.93741	0.99257	2.12146	0.029938	-1.39195	0.90294	3.14531	0.0052079	1.02683	0.16435	-0.546945	0.7018	1.1304	0.14234	2.91803	0.007676	3.22504	0.0045486	2.26379	0.023532	-0.0469449	0.51826	-1.60805	0.93055	0.00670641	0.49739	-0.852459	0.79305	0.298063	0.38588	1.85917	0.046321	1.02534	0.16468	2.25484	0.023893
orf19.3944	GRR1	2.77055	0.0098843	-1.25685	0.88131	-0.940077	0.81533	-1.8169	0.95036	3.94161	0.0013838	-2.27017	0.97672	-0.918566	0.81003	-0.8758	0.79916	-2.69962	0.98884	-1.1493	0.86141	1.03329	0.16291	-0.393342	0.64884	0.936492	0.18554	1.16927	0.13471	-0.313188	0.61971	0.302689	0.38416	3.16261	0.0050569	-0.195647	0.5756	2.76056	0.010055	-0.0934699	0.53631	-2.32369	0.97875	12.7977	7.9569e-08	0.899872	0.19467	1.5493	0.076177
orf19.4393	CIT1	2.76971	0.0098986	0.398907	0.34917	-0.222482	0.58579	-3.21936	0.99541	-2.45511	0.98302	0.678376	0.25646	-1.6331	0.93325	1.18345	0.132	-1.72287	0.94218	-2.70414	0.98892	-0.178767	0.56915	1.21546	0.12605	-0.124122	0.54816	-0.309914	0.61851	0.672131	0.25836	-2.35285	0.97978	-0.252147	0.59698	2.14754	0.028651	-1.33646	0.89449	-2.50585	0.98443	-1.25917	0.88172	0.765808	0.23074	0.501952	0.31328	0.916471	0.1905
orf19.647.3	orf19.647.3	2.73259	0.01055	0.588714	0.28456	1.06965	0.15496	2.18709	0.0268	0.396543	0.35002	0.385358	0.35402	0.0711744	0.47233	2.6182	0.012838	0.517031	0.30819	2.4179	0.018096	3.03965	0.006235	1.13777	0.14087	0.103711	0.45972	1.97102	0.038507	1.48094	0.084715	-0.0910015	0.53536	-0.603965	0.72034	-0.390951	0.64798	6.02542	6.3856e-05	0.0930351	0.46386	-1.55872	0.92494	3.65938	0.0021968	1.04575	0.16015	1.95475	0.039561
orf19.6749	KRS1	2.73222	0.010556	-1.03556	0.8376	-0.178341	0.56899	-2.35183	0.97974	-0.653556	0.73593	-0.740302	0.76193	-1.84106	0.95228	-1.97252	0.96159	-1.11422	0.85438	1.55119	0.075952	-0.588362	0.71533	0.768319	0.23003	-1.76455	0.94595	-0.171875	0.56652	-1.90894	0.95732	-2.02317	0.9647	-1.04957	0.84069	-1.37716	0.90075	-1.91864	0.958	-1.67403	0.93747	-0.00538793	0.5021	0.87931	0.19993	0.101832	0.46045	0.561422	0.29343
orf19.2717	SAS10	2.70738	0.011016	8.30789	4.223e-06	0.933842	0.18619	-0.737913	0.76124	2.71628	0.010849	-0.862595	0.79571	4.50509	0.00056708	-0.46056	0.67252	-0.970738	0.82271	-2.41221	0.98173	-0.450382	0.66898	-2.60687	0.98691	-1.32824	0.89319	-1.97201	0.96156	-0.800254	0.77892	0.571247	0.29022	-0.295165	0.61305	2.87405	0.0082768	1.69084	0.060873	-0.255725	0.59833	4.3117	0.00076648	9.07379	1.9224e-06	-1.12087	0.85573	-0.877863	0.79969
orf19.1639	orf19.1639	2.70434	0.011074	-1.94441	0.95975	-0.532071	0.69685	0.941967	0.1842	0.219914	0.41518	-1.70922	0.9409	-2.63653	0.98756	-0.153329	0.55941	3.79352	0.0017615	0.450825	0.33087	-1.30238	0.88901	-1.06536	0.84412	-2.33598	0.97919	-1.69456	0.93949	-2.49786	0.98422	-2.71839	0.98919	0.481368	0.32031	-2.95724	0.99282	5.52902	0.00012568	-0.858277	0.79458	-0.944411	0.81639	4.10507	0.0010636	-1.44227	0.9101	2.16799	0.027679
orf19.5219	IRA2	2.68797	0.011389	-1.67043	0.93711	-1.14286	0.86014	-2.16416	0.97214	-3.73308	0.99805	0.0588972	0.4771	6.16792	5.2902e-05	-0.466165	0.67446	-0.246867	0.595	-1.12782	0.85714	1.68546	0.0614	0.864662	0.20374	1.31203	0.10941	3.44862	0.0031203	0.338346	0.37105	-3.2218	0.99543	-1.53634	0.92227	2.16291	0.027917	-2.17794	0.97278	-1.01378	0.83271	-1.73684	0.94347	1.17168	0.13424	0.279449	0.3928	1.94486	0.040215
orf19.1994	orf19.1994	2.686	0.011428	-0.516764	0.69172	1	0.17045	-0.810271	0.78168	1.61522	0.068668	-1.10378	0.85223	0.507451	0.31142	-0.480043	0.67924	-1.68042	0.9381	-0.333156	0.62705	1.81666	0.049659	6.00585	6.5541e-05	1.88026	0.044743	1.34274	0.10452	0.59074	0.2839	-1.89329	0.95621	-0.507451	0.68858	-0.906333	0.80696	1.17509	0.13359	-0.640766	0.73196	-0.362427	0.63771	6.70756	2.6572e-05	-1.06227	0.84345	-0.411921	0.65546
orf19.851	orf19.851	2.65651	0.012021	-1.69215	0.93925	-0.686467	0.74599	-0.896694	0.80452	-1.55837	0.9249	5.01446	0.000263	-1.59917	0.92957	-0.15031	0.55825	-1.69267	0.93931	-0.399277	0.65096	0.979339	0.17526	0.245868	0.40538	-0.201446	0.57781	0.503099	0.31289	-1.22107	0.87497	-2.02169	0.96461	-0.871901	0.79814	-1.97986	0.96205	-3.18905	0.99517	0.291322	0.38838	-1.69267	0.93931	4.49329	0.00057752	-1.76136	0.94567	0.0237603	0.49076
orf19.4726	orf19.4726	2.64321	0.012299	-0.870704	0.79783	0.86743	0.20302	-0.0310966	0.5121	8.36497	3.9748e-06	3.91653	0.0014413	0.217676	0.41603	1.90344	0.043066	1.43208	0.091314	1.48118	0.084683	-1.58265	0.92771	-0.842881	0.7905	-0.782324	0.77392	-1.08347	0.84798	0.0180033	0.493	3.33388	0.0037841	1.2275	0.12387	-0.189853	0.57339	2.90507	0.0078483	1.85597	0.046564	3.47463	0.0029873	-3.05728	0.99395	-1.02128	0.8344	-1.80033	0.949
orf19.5380	LYS144	2.62754	0.012634	-4.3913	0.99932	-2.73116	0.98942	-3.62609	0.99768	2.27246	0.023188	-1.30507	0.88945	-2.28623	0.97735	-0.631159	0.72895	-3.32826	0.99618	5.08768	0.00023623	0.838406	0.2107	-1.26087	0.88201	4.08551	0.0010975	4.42174	0.00064531	-0.819565	0.78422	4.38406	0.00068435	0.932609	0.1865	-7.21159	0.99999	0.281159	0.39216	-0.286232	0.60973	0.481159	0.32038	4.97609	0.00027832	-3.96884	0.99868	1.28841	0.11331
orf19.5859	DAL8	2.62715	0.012643	3.49713	0.002877	0.753346	0.2343	0.26195	0.39934	0.936902	0.18544	-1.08987	0.84933	-1.39197	0.90294	-1.67113	0.93718	-0.198853	0.57682	-3.70937	0.99798	-2.35755	0.97994	-1.52008	0.92027	0.133843	0.44809	-1.94455	0.95976	-2.72467	0.98931	-0.602294	0.71981	-0.110899	0.54305	0.315488	0.37944	-0.437859	0.6646	0.843212	0.20941	1.81644	0.049676	0.927342	0.18779	-1.29828	0.88833	-0.609943	0.72225
orf19.4216	orf19.4216	2.59605	0.013336	-1.78815	0.94798	-1.45781	0.91221	0.926391	0.18803	1.05745	0.15759	-1.94255	0.95963	-1.17415	0.86623	-1.4219	0.90726	-4.62478	0.99953	-1.23519	0.8775	0.147217	0.44294	0.788151	0.22444	0.258528	0.40062	0.635548	0.26967	-0.37702	0.64298	1.86355	0.045988	-1.0754	0.84627	-2.27828	0.97704	-1.49013	0.91648	-0.192101	0.57425	-1.91023	0.95741	-2.10233	0.96908	-3.5386	0.99732	-1.49372	0.91694
orf19.6257	GLT1	2.5736	0.01386	1.99109	0.037242	0.120482	0.45324	4.22472	0.00087921	-0.743845	0.76296	-0.579361	0.71242	0.137768	0.44658	1.07019	0.15484	0.756417	0.23342	-1.20063	0.87122	-0.0162389	0.50632	0.661079	0.26175	0.34835	0.3674	-1.14091	0.85975	-0.0827658	0.53216	0.733892	0.23993	0.632792	0.27053	0.628078	0.27201	-0.500262	0.68614	-0.56836	0.70884	0.0722892	0.4719	-0.833944	0.78811	3.73389	0.0019427	1.68256	0.061686
orf19.494	orf19.494	2.56174	0.014144	-0.379657	0.64393	-0.549602	0.70267	-1.37003	0.89967	0.829217	0.21317	-0.832147	0.78762	0.337798	0.37125	0.88447	0.1986	-0.542486	0.70032	0.814985	0.21703	0.140645	0.44547	-1.35956	0.89808	0.719129	0.24426	0.0318125	0.48762	-1.30347	0.88919	-2.08162	0.96799	-0.512767	0.69038	0.819171	0.21589	-1.17413	0.86623	-1.527	0.92113	-0.666806	0.74001	1.74006	0.056237	0.670992	0.25871	2.4797	0.01628
orf19.5551	MIF2	2.55921	0.014206	-3.98629	0.99871	2.35252	0.020233	-3.24507	0.9956	1.57292	0.073407	-2.2818	0.97718	-3.57346	0.99747	0.614035	0.27645	-2.94901	0.99272	1.91393	0.042327	-0.541667	0.70005	1.23355	0.12279	-0.401864	0.65188	6.03728	6.2857e-05	-0.335526	0.62792	2.34814	0.020385	1.08772	0.15112	-1.91941	0.95805	-1.61897	0.93174	-0.183662	0.57103	-3.43421	0.9968	4.28618	0.00079788	8.85636	2.3905e-06	3.73191	0.001949
orf19.292	orf19.292	2.55496	0.01431	-1.16815	0.86508	0.087344	0.46606	-0.467617	0.67496	0.976233	0.17599	-2.01188	0.96403	1.39216	0.097029	1.78075	0.052649	-1.50327	0.91816	2.54427	0.014575	-0.275104	0.60558	-2.00535	0.96363	0.165181	0.43605	-1.45573	0.91193	-1.90493	0.95704	-1.04753	0.84024	-1.48723	0.9161	-0.245395	0.59444	9.13963	1.8012e-06	0.191325	0.42605	-1.31967	0.89182	0.248366	0.40444	1.74985	0.055354	3.05348	0.0060896
orf19.7043	orf19.7043	2.55003	0.014431	2.74409	0.010344	1.10006	0.14854	-1.73317	0.94313	-1.09582	0.85058	-0.767738	0.76981	1.62159	0.067979	0.0630685	0.47548	0.674348	0.25769	3.08975	0.0057244	0.602183	0.28023	3.40146	0.0033773	0.108551	0.45785	-0.0867192	0.5337	0.913281	0.19129	-0.663432	0.73897	0.0667071	0.47406	-0.11886	0.54613	-1.84233	0.95238	-1.0097	0.83178	1.95512	0.039537	2.61007	0.013019	0.440873	0.33434	2.62038	0.012791
orf19.4107	orf19.4107	2.54158	0.014642	-0.765458	0.76916	-0.829424	0.78689	0.383795	0.35458	-0.626866	0.7276	0.339019	0.3708	-0.0234542	0.50913	-0.880597	0.8004	-2.84648	0.99132	3.29638	0.0040314	2.8742	0.0082746	0.96162	0.17946	2.60768	0.013072	-0.181237	0.5701	1.39446	0.096692	1.258	0.11849	0.618337	0.27509	-0.995736	0.82857	-3.42857	0.99677	1.13646	0.14113	-1.14072	0.85972	-1.11301	0.85413	-4.53305	0.99946	-0.390192	0.64771
orf19.320	orf19.320	2.52362	0.0151	0.0296896	0.48845	4.03374	0.0011926	-1.22402	0.8755	1.87584	0.045069	0.207827	0.41977	4.12821	0.001025	1.88529	0.044374	0.836707	0.21115	0.684211	0.25469	3.16329	0.0050511	10.4723	5.1981e-07	1.97031	0.038552	0.792173	0.22332	1.55601	0.075381	-1.2861	0.88631	1.30094	0.11123	4.1552	0.00098185	19.529	1.3544e-09	2.07962	0.032119	-1.50472	0.91835	2.33603	0.02081	1.08502	0.15169	1.25371	0.11923
orf19.6276	orf19.6276	2.51837	0.015236	-0.374379	0.64203	-2.37736	0.98061	-3.3148	0.99609	2.30586	0.021908	0.0903674	0.46489	-2.13009	0.97049	-0.337637	0.62869	2.12512	0.029754	-1.15789	0.86309	-2.06455	0.96706	-2.82423	0.99099	-1.2999	0.8886	-1.19861	0.87084	-1.63654	0.93362	-2.02781	0.96497	-0.799404	0.77868	-2.24826	0.97584	-1.99702	0.96312	-1.51936	0.92018	-1.47964	0.91512	3.14697	0.0051932	0.215492	0.41686	5.43694	0.00014304
orf19.3734	GEF2	2.5145	0.015337	-0.91145	0.80825	-0.0732824	0.52849	-0.432061	0.66257	-0.192366	0.57435	0.967939	0.17795	-0.335878	0.62805	1.61069	0.069163	-1.21527	0.87391	-0.958779	0.81986	-1.02137	0.83442	-0.401527	0.65176	1.81985	0.049401	-0.757252	0.76682	0.259542	0.40024	-0.00610687	0.50238	-0.154198	0.55974	0.366412	0.36085	-1.05649	0.8422	1.15878	0.13673	-0.468702	0.67533	-2.68244	0.9885	1.83664	0.048063	-2.01832	0.96441
orf19.7486	MRPL6	2.50147	0.015684	0.198529	0.4233	0.820588	0.2155	-0.311765	0.61919	0.885294	0.19839	0.652941	0.26426	-0.198529	0.5767	0.592647	0.28329	0.563235	0.29284	-3.79412	0.99824	-0.0397059	0.51545	-0.692647	0.74785	-0.661765	0.73846	0.144118	0.44414	0.0441176	0.48284	-0.0426471	0.51659	0.204412	0.42107	2.56029	0.014179	1.34118	0.10476	0.302941	0.38407	0.604412	0.27952	0.979412	0.17524	0.701471	0.2495	-0.260294	0.60004
orf19.5873	POL1	2.49793	0.015779	-0.215768	0.58325	3.19087	0.0048199	-1.73963	0.94372	-2.81017	0.99077	0.710581	0.24679	-2.0612	0.96687	0.900415	0.19453	0.483402	0.31961	0.565353	0.29215	1.03838	0.16177	-0.0373444	0.51453	-0.126556	0.5491	-0.131743	0.5511	1.71888	0.058191	-1.14834	0.86122	0.779046	0.227	0.409751	0.34531	-1.00519	0.83075	-1.52905	0.92138	-0.537344	0.69861	-2.93672	0.99257	1.21369	0.12638	1.32158	0.10787
orf19.2672	NCP1	2.49652	0.015817	3.03712	0.006262	0.0232019	0.49097	-0.466357	0.67452	-0.429234	0.66157	0.812065	0.21783	-0.0162413	0.50632	-0.786543	0.77511	-0.12297	0.54772	-2.32947	0.97896	-0.146172	0.55665	-0.582367	0.71339	0.939675	0.18476	-0.617169	0.72454	1.86311	0.046022	0.932715	0.18647	0.714617	0.2456	0.698376	0.25043	-0.00696056	0.50271	-0.865429	0.79646	-0.0324826	0.51264	1.66357	0.063587	1.70766	0.059251	-0.795824	0.77769
orf19.5245	orf19.5245	2.4954	0.015848	1.10512	0.14749	0.720105	0.24398	-0.780552	0.77343	-0.897503	0.80473	1.05388	0.15837	-0.856767	0.79418	-0.507227	0.6885	0.387648	0.3532	-1.24836	0.87983	-0.742444	0.76255	-1.03285	0.837	1.17871	0.1329	1.4954	0.082842	0.402103	0.34803	-0.851511	0.79279	0.735874	0.23936	3.64258	0.0022587	1.75821	0.05461	-1.73456	0.94326	0.645204	0.26666	0.115637	0.45511	1.22996	0.12343	1.4862	0.084029
orf19.3552	orf19.3552	2.4948	0.015864	1.55137	0.07593	0.0292588	0.48862	-1.50585	0.91849	-2.18986	0.97333	0.282835	0.39154	10.2269	6.4679e-07	0.694408	0.25162	-0.86736	0.79696	-3.49545	0.99711	-0.529259	0.69591	-1.39662	0.90362	-1.23667	0.87777	2.38166	0.019251	-1.27308	0.88411	-2.04356	0.96588	-0.336801	0.62839	-0.339402	0.62934	-0.786086	0.77498	-0.341352	0.63005	-1.08843	0.84903	4.05072	0.0011605	-1.50845	0.91882	-2.76658	0.99005
orf19.7495	orf19.7495	2.48609	0.016103	-0.619476	0.72527	0.639116	0.26856	0.611293	0.27732	0.318331	0.37839	3.61866	0.0023501	1.39198	0.097055	0.113748	0.45584	3.73159	0.0019501	-2.00655	0.9637	2.14894	0.028583	2.19558	0.026417	0.997545	0.17101	0.858429	0.20538	1.54173	0.077082	3.37316	0.0035418	2.78723	0.0096054	1.70458	0.059545	-1.41817	0.90673	0.107201	0.45837	-0.192308	0.57432	-0.781506	0.77369	1.06792	0.15533	2.92717	0.0075569
orf19.4602	MDH1-1	2.46236	0.01677	0.900579	0.19449	-1.52027	0.92029	-1.96187	0.9609	0.621139	0.2742	-0.70029	0.75014	-1.14768	0.86109	1.57046	0.07369	6.38369	3.999e-05	4.36776	0.000702	-0.722973	0.75687	5.40927	0.00014875	-2.4445	0.98271	0.28861	0.38939	-0.589286	0.71563	-1.74903	0.94457	0.869209	0.20256	3.82722	0.001667	-2.27703	0.97699	0.744209	0.23694	1.40154	0.095658	4.34797	0.00072408	-0.267857	0.60287	2.81178	0.0092093
orf19.3674	GAL102	2.44411	0.017302	0.126747	0.45083	1.15269	0.13792	-1.01697	0.83343	4.58882	0.00049852	-1.74701	0.94439	-0.541417	0.69996	-0.307385	0.61757	-1.0524	0.84131	1.82385	0.049079	0.780938	0.22646	1.01098	0.16793	0.994511	0.17171	4.32036	0.00075613	1.32834	0.10679	-1.98104	0.96213	-1.8997	0.95667	-3.17216	0.99502	7.50798	1.022e-05	0.203094	0.42157	-0.290419	0.61129	2.15269	0.028403	-1.33733	0.89463	1.80389	0.050704
orf19.2708	orf19.2708	2.43536	0.017563	-1.59261	0.92883	-1.69921	0.93994	-2.59842	0.98672	1.0153	0.16695	2.28391	0.022741	-2.42269	0.98205	0.383113	0.35483	1.06807	0.1553	-0.565171	0.70779	1.51979	0.079765	11.4158	2.3322e-07	0.248021	0.40457	0.415303	0.34335	-0.476517	0.67803	-1.23166	0.87687	-0.759367	0.76742	3.50554	0.0028369	1.50026	0.08222	-1.17361	0.86613	-0.476517	0.67803	0.644855	0.26677	-0.820053	0.78435	3.31346	0.0039167
orf19.4418	FMT1	2.41919	0.018056	-0.861111	0.79533	-1.2904	0.88703	-1.32828	0.8932	-0.310606	0.61876	0.909091	0.19234	-1.94949	0.96009	-1.85859	0.95364	-1.18939	0.86912	-1.90152	0.9568	-0.0227273	0.50884	-0.800505	0.77899	0.641414	0.26784	-1.94192	0.95959	-0.767677	0.76979	-0.0984849	0.53825	-1.08081	0.84742	-1.4596	0.91246	2.56818	0.013989	-0.623737	0.72662	4.33838	0.00073505	0.103535	0.45979	-5.12879	0.99978	-4.04545	0.99883
orf19.7313	SSU1	2.39237	0.018903	0.276567	0.39387	0.0449591	0.48251	-1.33515	0.89429	-1.46866	0.91367	-0.197548	0.57632	-0.715259	0.75459	2.40054	0.01864	0.461853	0.32704	5.25477	0.00018542	2.37738	0.019393	2.67847	0.011577	2.35422	0.020174	0.0340599	0.48675	1.71935	0.058147	1.48093	0.084716	-0.442779	0.66633	-2.43324	0.98237	-0.277929	0.60664	0.396458	0.35005	0.0463215	0.48198	-0.998638	0.82924	-3.52589	0.99726	5.297	0.00017452
orf19.512	orf19.512	2.38078	0.01928	0.280694	0.39233	0.34653	0.36806	0.367883	0.36031	-1.01423	0.83281	1.95018	0.039862	1.44795	0.089123	1.2331	0.12287	1.16548	0.13544	-0.774911	0.77184	0.456851	0.32877	0.726424	0.24212	0.631673	0.27089	0.807829	0.21899	0.675712	0.25727	-0.136121	0.55279	1.25222	0.11949	4.63523	0.00046436	-0.643683	0.73287	0.24911	0.40416	0.931495	0.18677	-1.06361	0.84374	0.724199	0.24277	1.76957	0.053613
orf19.1780	orf19.1780	2.37411	0.019501	1.56786	0.073993	0.68125	0.25559	-0.025	0.50973	-1.1625	0.86399	1.63571	0.066472	1.13036	0.14235	-0.420536	0.65851	0.495536	0.31547	1.93036	0.041193	0.489286	0.3176	0.9	0.19464	-0.215179	0.58302	0.291071	0.38847	0.777679	0.22738	-0.19375	0.57487	1.50089	0.08214	4.21875	0.00088757	6.49196	3.483e-05	1.01161	0.16779	0.374107	0.35807	-1.725	0.94238	1.94643	0.040111	1.7875	0.052075
orf19.2241	PST1	2.37285	0.019543	3.13183	0.0053287	-0.133385	0.55173	2.1248	0.02977	3.48908	0.002916	1.63027	0.06705	0.269891	0.39637	2.60686	0.013091	-0.425897	0.6604	0.774571	0.22826	1.1053	0.14746	-0.795632	0.77764	0.785491	0.22519	2.28939	0.02253	-0.328393	0.62531	-2.29173	0.97756	-0.336973	0.62845	0.865835	0.20344	-1.01872	0.83383	-1.13807	0.85919	2.94072	0.0073837	-3.95164	0.99864	0.74727	0.23605	1.06162	0.15669
orf19.1735	orf19.1735	2.3708	0.019612	0.124088	0.45185	-0.251095	0.59659	2.0219	0.035378	-0.556204	0.70485	0.335766	0.37199	0.432117	0.33741	1.18832	0.13108	0.512409	0.30975	1.06277	0.15644	0.762044	0.23181	0.656934	0.26303	1.30511	0.11054	-0.629197	0.72834	-1.69197	0.93924	-1.8438	0.9525	0.50073	0.3137	1.60438	0.069856	-0.162044	0.56275	1.34745	0.10379	0.487591	0.31818	0.373723	0.35821	-2.88321	0.99185	-1.73285	0.9431
orf19.1428	orf19.1428	2.36854	0.019688	-3.05444	0.99392	-0.4236	0.65959	5.53433	0.00012475	-2.56325	0.98589	-0.130065	0.55045	2.6395	0.012378	-1.40551	0.90491	-2.78487	0.99036	4.35633	0.00071467	0.835138	0.21157	-1.00433	0.83055	-1.44757	0.91082	5.56511	0.00011951	-0.940148	0.81535	-1.20585	0.87218	-0.544541	0.701	-1.42066	0.90708	-2.2957	0.97771	0.0115991	0.49549	2.34952	0.020337	-0.401485	0.65175	-1.62233	0.9321	0.469842	0.32427
orf19.3827	orf19.3827	2.35194	0.020253	0.255234	0.40186	0.733799	0.23996	0.204387	0.42108	-1.11167	0.85385	0.299103	0.38549	-1.7009	0.9401	-0.125623	0.54874	0.688933	0.25327	2.27617	0.023042	0.473579	0.32298	0.70987	0.247	0.29013	0.38882	-0.682951	0.74493	-0.656032	0.7367	0.692921	0.25207	-0.608175	0.72168	1.03091	0.16344	0.462612	0.32677	-0.438684	0.66489	0.293121	0.38771	-2.12662	0.97032	1.47856	0.085025	-1.11167	0.85385
orf19.7514	PCK1	2.34715	0.020419	2.00777	0.036222	3.35492	0.0036523	1.73834	0.056393	1.96373	0.038976	-1	0.82955	0.310881	0.38114	3.38083	0.0034964	1.24611	0.12056	1.81347	0.049918	0.834197	0.21182	0.256477	0.40139	2.65803	0.01199	-0.300518	0.61503	-0.284974	0.60926	1.64249	0.06576	2.47927	0.016292	1.32642	0.1071	0.831606	0.21252	1.73316	0.056867	1.79016	0.05185	0.512953	0.30956	-1.36528	0.89896	-1.3057	0.88955
orf19.2549	orf19.2549	2.34282	0.020571	0.496766	0.31505	0.94696	0.18299	0.877102	0.20051	-0.393273	0.64881	0.684347	0.25465	-0.139715	0.55417	-0.0996119	0.53869	-0.131953	0.55118	-2.53816	0.98527	-1.19534	0.87023	-0.59379	0.71708	-0.126779	0.54919	-0.584735	0.71416	0.433376	0.33697	-0.0194049	0.50755	0.386805	0.3535	-0.591203	0.71625	-0.455369	0.67071	-1.07245	0.84564	1.01552	0.1669	1.15524	0.13742	-0.327296	0.6249	-1.06339	0.8437
orf19.5345	orf19.5345	2.31825	0.02145	-2.09146	0.96851	0.79748	0.22185	-0.383108	0.64517	0.0564629	0.47804	-0.0578628	0.5225	-1.39104	0.90281	1.86794	0.045658	-0.828278	0.78658	2.0168	0.03568	-0.543164	0.70054	-0.206253	0.57963	0.992534	0.17217	0.604293	0.27955	2.55856	0.014222	-0.166122	0.56431	-0.482035	0.67992	-2.65516	0.98795	2.00327	0.036495	0.174055	0.43265	-0.0779281	0.53029	3.80495	0.0017288	0.783948	0.22562	0.508633	0.31102
orf19.6322	ARD	2.29252	0.02241	3.42669	0.0032372	-0.754399	0.766	0.927419	0.18778	-1.96701	0.96124	-1.1327	0.85812	0.752199	0.23463	2.18109	0.027073	-0.469941	0.67576	2.59604	0.013336	0.875367	0.20096	1.81085	0.050132	-0.881965	0.80075	3.60704	0.0023958	1.71701	0.058367	-1.3871	0.90223	-0.334311	0.62747	0.774194	0.22836	-1.43475	0.90906	-0.900293	0.80543	-0.0813783	0.53163	0.146628	0.44317	1.24853	0.12014	-0.0718475	0.52793
orf19.6046	APC1	2.27894	0.022934	-1.61227	0.93101	-0.934798	0.81404	-0.182357	0.57053	1.5537	0.075654	7.17469	1.5076e-05	-1.08821	0.84898	1.57218	0.073492	0.138075	0.44646	1.34902	0.10354	-0.840307	0.78981	-0.805439	0.78035	0.455718	0.32916	0.289052	0.38922	-1.27545	0.88451	-0.729079	0.75866	0.541841	0.2999	0.566597	0.29174	0.902022	0.19413	-0.635983	0.73047	1.10216	0.14811	0.349721	0.3669	-0.880753	0.80044	0.745119	0.23667
orf19.6070	ENA2	2.2639	0.023528	1.61759	0.068411	1.18876	0.131	-1.5223	0.92055	-1.1741	0.86622	0.289554	0.38904	-0.975565	0.82386	0.6854	0.25433	0.0256567	0.49002	2.74771	0.010279	-0.58033	0.71273	-0.191203	0.5739	1.46365	0.087001	0.809407	0.21856	0.751374	0.23487	-1.39401	0.90324	-1.56445	0.92561	0.456933	0.32874	-2.09591	0.96875	-1.36286	0.89859	-1.18632	0.86854	0.283445	0.39131	-0.818571	0.78395	0.06292	0.47554
orf19.5904	RPL19A	2.23574	0.02468	1.79341	0.051577	-0.164766	0.56379	-0.902408	0.80597	-2.48542	0.98388	1.23574	0.1224	-1.53359	0.92193	0.215463	0.41687	0.160963	0.43766	-1.83777	0.95203	-0.731305	0.75931	-0.21166	0.58169	2.86819	0.0083603	-1.62104	0.93196	-1.41825	0.90674	-1.74398	0.94412	0.491762	0.31675	2.56907	0.013967	3.30165	0.0039956	0.466413	0.32546	11.275	2.6188e-07	2.23067	0.024893	1.38657	0.097853	1.16477	0.13557
orf19.4703	orf19.4703	2.23197	0.024838	-0.555163	0.70451	0.966761	0.17823	-1.36775	0.89933	0.44413	0.3332	1.09972	0.14861	7.79844	7.3568e-06	1.82603	0.048905	-0.187412	0.57246	-1.0488	0.84052	-0.712164	0.75368	10.5601	4.8123e-07	2.43989	0.017428	0.192362	0.42565	-0.0374823	0.51458	-2.21853	0.97459	0.376945	0.35705	3.70297	0.0020442	45.1181	3.4422e-13	-0.125884	0.54884	3.22419	0.0045551	0.0813296	0.46839	-0.277935	0.60664	-0.953324	0.81855
orf19.4659	orf19.4659	2.23124	0.024869	-2.34428	0.97948	-2.26876	0.97667	-1.09099	0.84957	1.1637	0.13578	2.46529	0.016686	-0.89212	0.80336	0.885084	0.19845	2.51126	0.015423	2.22045	0.025328	1.15244	0.13797	0.70591	0.24818	0.534709	0.30227	0.698405	0.25042	0.729362	0.24126	2.31848	0.021442	-1.95638	0.96055	-0.448874	0.66845	0.696529	0.25098	-1.31426	0.89095	-0.650094	0.73486	4.81895	0.00035167	0.184334	0.42872	-0.447467	0.66796
orf19.1684	orf19.1684	2.22908	0.02496	0.00199203	0.49922	-0.818725	0.78399	2.13745	0.029142	-1.24303	0.87889	-2.27092	0.97675	-0.673307	0.74199	0.968127	0.17791	0.0976096	0.46209	-1.07968	0.84718	-0.90239	0.80597	-0.836653	0.78883	-2.01992	0.96451	-2.5239	0.98491	-1.08765	0.84887	0.976096	0.17602	0.517928	0.30789	1.81275	0.049977	-0.639442	0.73155	0.794821	0.22259	0.23506	0.40945	-1.23506	0.87748	-1.99203	0.96282	-2.98008	0.9931
orf19.5657	SWI1	2.22138	0.025288	-0.285812	0.60957	0.273475	0.39503	2.49897	0.015751	4.42152	0.00064553	5.40918	0.00014876	-0.690199	0.74711	0.0527759	0.47947	-1.22481	0.87564	7.66347	8.5612e-06	-0.748458	0.76429	-0.995202	0.82845	-1.18643	0.86856	0.612748	0.27686	-1.3523	0.89697	-2.51131	0.98458	-0.492118	0.68337	-0.0815627	0.5317	-1.96299	0.96098	-0.252913	0.59727	-0.296093	0.61339	2.60041	0.013236	1.24195	0.1213	1.39136	0.097145
orf19.300	AIP2	2.21991	0.025351	1.40713	0.09485	0.598811	0.28131	-0.702823	0.7509	-1.63596	0.93355	2.32244	0.021298	-0.289747	0.61104	1.32095	0.10797	0.433878	0.33679	-2.23626	0.97534	-0.995542	0.82852	-0.661218	0.73829	0.190193	0.42648	1.26152	0.11788	-0.808321	0.78114	-1.21842	0.87449	1.08172	0.15239	3.22734	0.0045309	-0.628529	0.72813	-1.18276	0.86787	1.60178	0.070143	0.890045	0.19718	-0.20208	0.57805	0.421991	0.34098
orf19.1413	YFH1	2.2133	0.025636	-1.78308	0.94755	-1.06291	0.84359	2.31887	0.021428	4.48373	0.00058612	-1.32972	0.89343	-0.714389	0.75434	-0.686913	0.74612	-0.43167	0.66243	8.19812	4.7489e-06	-0.852495	0.79305	4.23933	0.00085911	-0.192336	0.57434	-0.297903	0.61406	1.28127	0.11451	2.40926	0.018365	-1.91974	0.95808	-2.44758	0.9828	8.4671	3.5695e-06	-1.953	0.96032	1.40202	0.095589	7.25886	1.365e-05	-0.150398	0.55828	1.63485	0.066563
orf19.3010	orf19.3010	2.20399	0.026044	0.338804	0.37088	0.831184	0.21264	3.93435	0.0014002	-0.315358	0.62051	0.347011	0.36789	1.23564	0.12242	-0.03517	0.51368	2.4197	0.01804	-0.686987	0.74615	4.73036	0.00040187	0.168816	0.43465	4.46893	0.0005997	-0.148886	0.5577	0.219226	0.41544	0.56272	0.29301	-0.344666	0.63126	3.65299	0.0022201	-0.576788	0.71158	-1.39625	0.90357	-0.912075	0.8084	1.034	0.16275	0.413834	0.34387	-3.1653	0.99497
orf19.2892	orf19.2892	2.19811	0.026304	5.50809	0.00012942	-0.48248	0.68007	-3.08356	0.99421	1.38544	0.098019	4.07008	0.0011249	3.44744	0.0031265	0.579515	0.28753	3.08895	0.0057322	2.99461	0.0067336	4.01617	0.0012268	-2.18868	0.97327	1.04852	0.15954	1.82615	0.048895	2.18194	0.027034	5.72776	9.5446e-05	-1.19272	0.86974	9.87466	8.9207e-07	-1.71024	0.94099	-2.97709	0.99306	-3.36792	0.99643	-0.890836	0.80303	4.55391	0.00052598	1.76819	0.053733
orf19.7596	orf19.7596	2.19626	0.026387	0.122664	0.4524	0.338785	0.37089	0.380841	0.35564	-0.985981	0.8263	0.844626	0.20903	1.17991	0.13267	1.34696	0.10386	0.820093	0.21564	-2.61449	0.98708	-0.660047	0.73793	0.0549065	0.47865	-0.296729	0.61363	0.543224	0.29944	-0.010514	0.50409	-0.272196	0.6045	1.3528	0.10296	1.84346	0.047529	1.13318	0.14179	1.85748	0.046449	0.498832	0.31434	-2.80023	0.99061	0.989486	0.17288	0.821262	0.21532
orf19.4831	orf19.4831	2.19441	0.02647	-2.7049	0.98894	0.0853147	0.46685	0.237762	0.40843	4.34615	0.00072615	1.46364	0.087003	2.74755	0.010282	0.185315	0.42834	0.751049	0.23496	-0.595105	0.7175	-0.495105	0.68439	-1.24406	0.87908	3.52937	0.0027263	-1.08601	0.84852	-1.58601	0.92809	0.998601	0.17077	1.90909	0.042666	0.678322	0.25648	-0.434965	0.66359	0.665035	0.26053	-0.593706	0.71705	-1.54126	0.92286	-1.36154	0.89839	-1.57762	0.92713
orf19.6360	orf19.6360	2.18282	0.026994	-0.524823	0.69443	-0.608668	0.72184	1.32293	0.10766	6.58897	3.0815e-05	7.04949	1.7504e-05	0.310796	0.38117	1.28652	0.11362	-0.831363	0.78741	-2.47108	0.98348	2.05122	0.033685	0.91316	0.19132	6.63751	2.8996e-05	0.775729	0.22793	1.14736	0.13897	0.173522	0.43285	-2.69519	0.98875	6.17541	5.2385e-05	5.82112	8.4032e-05	0.106856	0.45851	6.52782	3.3284e-05	-0.352561	0.63413	-1.82537	0.95104	-3.6	0.99758
orf19.4116	orf19.4116	2.17569	0.027321	0.614195	0.2764	1.1532	0.13782	-1.95854	0.96069	0.0330288	0.48715	2.12368	0.029826	-1.539	0.92259	0.65636	0.2632	0.369642	0.35968	-0.622628	0.72627	-1.13703	0.85898	-2.57133	0.98609	-0.607168	0.72136	-0.836261	0.78873	-1.75334	0.94496	2.45889	0.01687	-1.60014	0.92967	1.16796	0.13496	6.41181	3.8575e-05	-2.07098	0.96741	2.19466	0.026459	1.27337	0.11585	-0.491216	0.68306	0.237526	0.40852
orf19.1357	FCY21	2.1474	0.028658	-2.66978	0.98825	3.85339	0.0015972	-1.14344	0.86026	1.47367	0.08567	-0.442037	0.66607	-2.79203	0.99047	-1.20449	0.87193	-2.0476	0.96611	6.3889	3.9724e-05	1.04602	0.16009	0.57789	0.28806	-0.674047	0.74222	0.2774	0.39356	5.21272	0.000197	-0.313143	0.6197	0.219674	0.41527	-1.19643	0.87044	2.82619	0.0089845	-0.866361	0.7967	0.541357	0.30006	0.96663	0.17826	5.53883	0.00012397	4.38526	0.00068307
orf19.6553	orf19.6553	2.14297	0.028873	-1.37031	0.89972	-0.321875	0.62291	8.84609	2.4155e-06	3.89062	0.0015032	1.31641	0.10871	0.0453125	0.48238	0.473437	0.32303	2.65703	0.012011	4.17656	0.00094903	0.746875	0.23617	1.76484	0.054026	1.50859	0.081165	0.607031	0.27868	0.360938	0.36283	0.894531	0.19603	2.10625	0.030714	1.83125	0.048489	-0.730469	0.75907	2.98203	0.0068799	-1.54297	0.92307	0.913281	0.19129	-0.723437	0.75701	2.25156	0.024026
orf19.7658	RFC4	2.13669	0.02918	0.0593166	0.47693	-0.0625403	0.52432	0.401032	0.34842	1.84462	0.047439	-1.88588	0.95567	-1.28111	0.88547	1.08833	0.15099	2.74017	0.010413	-0.737589	0.76114	0.360413	0.36302	-0.73501	0.76039	1.26564	0.11717	-0.484204	0.68066	1.755	0.054895	-1.04255	0.83915	-0.552547	0.70365	-0.321083	0.62262	-0.627982	0.72796	-2.17215	0.97251	-1.63765	0.93373	6.73114	2.5806e-05	0.366215	0.36092	2.52998	0.014936
orf19.3802	PMT6	2.13367	0.029329	-4.89612	0.99969	-0.30929	0.61828	-3.02332	0.99359	2.54978	0.014437	-1.09643	0.8507	-2.90474	0.99215	1.17209	0.13416	0.587417	0.28497	2.43395	0.017606	1.2648	0.11731	-1.31203	0.89059	-0.329087	0.62556	1.9902	0.037298	-0.876519	0.79934	-2.02117	0.96458	0.697766	0.25061	4.78048	0.0003726	-3.51529	0.99721	-0.902587	0.80602	-1.04841	0.84044	4.31027	0.00076821	-2.9508	0.99274	3.46942	0.0030135
orf19.2397.3	orf19.2397.3	2.12422	0.029799	-0.688554	0.74662	-0.561224	0.7065	-1.16415	0.86431	-1.99867	0.96322	-3.4339	0.9968	-0.870896	0.79788	-1.63886	0.93386	-3.66681	0.99783	-1.68456	0.93851	-1.10027	0.8515	-0.537267	0.69858	-1.35315	0.8971	-0.0514641	0.52002	-1.37445	0.90034	-0.245785	0.59459	2.55324	0.014352	0.0394854	0.48464	-0.356699	0.63564	-0.443656	0.66663	2.41083	0.018316	0.0887311	0.46552	-3.44543	0.99686	-2.53505	0.98519
orf19.2093	RFA1	2.11561	0.030234	-3.15673	0.99489	0.376043	0.35737	-3.63111	0.9977	-1.23838	0.87807	0.579857	0.28742	11.6746	1.8908e-07	1.71692	0.058374	-3.55304	0.99738	1.20679	0.12764	0.068534	0.47336	-1.13707	0.85899	-1.97437	0.96171	-2.29797	0.9778	-1.74017	0.94377	-1.65971	0.93602	-0.333135	0.62704	-3.74553	0.99809	10.0411	7.6543e-07	-1.59058	0.92861	-1.79857	0.94885	-1.95054	0.96016	-2.0298	0.96509	3.83492	0.0016461
orf19.5231	orf19.5231	2.11003	0.030519	-2.42233	0.98204	-0.359223	0.63655	-4.16262	0.99903	-0.0614887	0.52391	-3.60032	0.99758	-2.40372	0.98146	0.950647	0.1821	-2.25081	0.97594	3.76214	0.0018546	-1.57848	0.92723	2.14159	0.02894	-2.23544	0.97531	-2.34547	0.97952	5.64078	0.00010759	0.645631	0.26653	1.65129	0.064844	-2.16586	0.97222	1.35194	0.10309	1.161	0.1363	1.48382	0.084338	5.52589	0.00012623	0.84466	0.20903	2.65372	0.012079
orf19.3098	orf19.3098	2.10991	0.030526	0.336937	0.37156	1.17477	0.13365	-0.00720721	0.5028	0.569369	0.29083	-0.497297	0.68513	0.291892	0.38817	-0.814414	0.78281	-0.891892	0.8033	-0.731532	0.75938	-1.51171	0.91923	0.165766	0.43582	1.64865	0.065118	0.0216216	0.49159	0.412613	0.3443	0.0900901	0.465	-0.942342	0.81589	2.91532	0.0077118	0.209009	0.41932	-1.98378	0.9623	0.151351	0.44135	0.0756757	0.47058	-1.48649	0.91601	-4.21441	0.99911
orf19.6003	orf19.6003	2.10291	0.030887	1.3132	0.10922	1.25727	0.11861	2.41163	0.018291	0.324385	0.37617	0.145414	0.44364	0.143177	0.4445	0.693512	0.25189	0.823266	0.21478	0.149888	0.44192	-1.26846	0.88332	-1.02461	0.83515	0.299776	0.38524	0.684564	0.25459	0.991051	0.17252	1.80089	0.050952	0.328859	0.37452	2.86353	0.0084272	2.58389	0.013617	-1.29754	0.88821	-1.18121	0.86757	2.73826	0.010448	2.84564	0.0086898	1.08725	0.15122
orf19.6033	CMP1	2.10244	0.030912	0.7	0.24994	1.43537	0.090857	0.840244	0.2102	7.28781	1.3194e-05	3.95488	0.0013544	5.00366	0.00026722	-0.809756	0.78154	12.5073	9.8865e-08	0.159756	0.43813	-0.642683	0.73256	-1.64146	0.93413	0.741463	0.23773	-2.04024	0.96569	0.14878	0.44234	0.602439	0.28015	0.190244	0.42646	-0.260976	0.6003	-1.13902	0.85938	0.560976	0.29358	-0.0743902	0.52892	-2.85976	0.99152	1.03171	0.16326	-3.16951	0.995
orf19.5137.1	HHO1	2.0957	0.031264	-4.8533	0.99967	-1.44069	0.90988	-3.88997	0.9985	-6.1043	0.99994	-6.29799	0.99996	32.5742	8.7631e-12	0.65788	0.26273	-6.62923	0.99997	-1.97249	0.96159	-0.565616	0.70794	13.5181	4.7298e-08	-1.26246	0.88229	25.4728	9.9738e-11	-3.39828	0.9966	-5.2063	0.9998	24.1341	1.6977e-10	-3.08539	0.99423	-3.7106	0.99798	-0.57937	0.71242	3.21261	0.0046454	27.5009	4.6823e-11	-2.76963	0.9901	10.6539	4.4345e-07
orf19.4242	CST20	2.08635	0.031758	-0.107488	0.54174	-0.230072	0.58866	-1.89493	0.95633	1.01691	0.16658	-0.960749	0.82033	-1.8593	0.95369	-0.43599	0.66395	-1.05737	0.84239	7.00423	1.8484e-05	0.0205314	0.49201	1.81582	0.049727	0.915459	0.19075	1.71437	0.058615	0.0307971	0.48802	-0.929952	0.81285	0.0954106	0.46294	2.08696	0.031726	-0.0766908	0.52981	-0.907005	0.80713	-0.663647	0.73904	2.81461	0.0091646	-0.249396	0.59595	3.48249	0.0029483
orf19.6220.4	orf19.6220.4	2.0687	0.032713	0.501194	0.31354	-0.197106	0.57615	-0.308162	0.61786	-1.15208	0.86196	-0.210804	0.58136	2.94338	0.0073501	-0.380233	0.64414	0.782523	0.22602	-1.52908	0.92138	-1.09673	0.85077	-1.29222	0.88733	0.206238	0.42037	-0.809848	0.78156	2.85452	0.0085584	-1.64119	0.9341	1.36218	0.10152	2.76777	0.0099316	2.70539	0.011054	2.15938	0.028084	-0.914372	0.80898	2.46677	0.016644	-1.47085	0.91396	-2.36759	0.98028
orf19.7242	NCR1	2.06667	0.032825	-0.85	0.79239	0.495238	0.31557	-1.94048	0.95949	0.408333	0.34582	1.6869	0.061258	2.8869	0.0080964	-0.169048	0.56544	0.941667	0.18428	-2.0869	0.96827	-0.613095	0.72325	0.241667	0.40696	1.58571	0.071944	-0.966667	0.82175	0.99881	0.17072	-0.327381	0.62493	-0.345238	0.63147	5.95833	6.9837e-05	-0.522619	0.69369	-1.72262	0.94216	-0.463095	0.67339	-0.40119	0.65164	1.59048	0.071406	-1.375	0.90042
orf19.4366	orf19.4366	2.0551	0.033467	-1.41644	0.90648	-1.26468	0.88267	-2.84824	0.99135	0.925926	0.18814	-1.79765	0.94878	-0.698284	0.74954	3.06052	0.0060169	-1.03523	0.83753	4.09485	0.0010812	4.02439	0.0012106	1.33875	0.10514	1.25384	0.11921	5.47425	0.00013571	3.6215	0.002339	1.90154	0.043202	-0.0596206	0.52318	1.18067	0.13253	-2.47154	0.98349	-1.03252	0.83692	0.770551	0.2294	-2.37579	0.98055	-0.447154	0.66785	3.27281	0.0041952
orf19.1878	orf19.1878	2.04545	0.034012	2.35829	0.020035	0.247326	0.40483	3.64305	0.002257	-0.759358	0.76742	1.96257	0.039051	1.0107	0.168	0.529412	0.30404	34.516	4.9343e-12	-1.64973	0.93499	1.06417	0.15614	-0.823529	0.7853	0.668449	0.25949	-0.425134	0.66013	1.05214	0.15875	0.677808	0.25664	1.76604	0.053921	1.30348	0.11081	4.48262	0.00058712	1.8516	0.046899	2.60695	0.013089	3.06016	0.0060206	0.627005	0.27235	0.451872	0.3305
orf19.2151	NAG6	2.04381	0.034105	15.2921	1.4522e-08	1.51289	0.080626	4.19845	0.00091659	4.42526	0.00064178	-2.4012	0.98138	-0.18299	0.57077	-0.517182	0.69186	-0.521478	0.69331	4.09278	0.0010847	0.706186	0.2481	4.811	0.00035589	5.90464	7.5058e-05	1.61598	0.068586	6.9579	1.9548e-05	-0.493986	0.68401	0.360825	0.36287	-1.59021	0.92856	-2.58677	0.98645	0.920962	0.18938	-0.883161	0.80106	1.73969	0.05627	7.09021	1.6671e-05	4.12801	0.0010254
orf19.2074	orf19.2074	2.04112	0.034259	-1.22047	0.87486	-1.11724	0.85499	-0.515311	0.69123	-1.48294	0.91555	-0.531933	0.69681	-2.50919	0.98452	-1.1706	0.86555	-1.26859	0.88334	-0.972004	0.82301	0.680665	0.25577	-1.32633	0.89289	-1.01137	0.83216	-1.44269	0.91016	2.86877	0.008352	-1.5783	0.92721	-1.25372	0.88077	1.16185	0.13614	-1.70516	0.94051	-2.91689	0.99231	-0.377953	0.64332	1.23885	0.12185	-0.519685	0.6927	0.87664	0.20063
orf19.1677	orf19.1677	2.04033	0.034305	-0.303391	0.6161	1.10266	0.148	0.266728	0.39755	-0.0394134	0.51533	2.24931	0.024118	0.572869	0.28969	0.27406	0.39481	3.40513	0.0033565	0.323556	0.37647	-0.296975	0.61372	0.0174152	0.49322	-0.216315	0.58345	0.0284143	0.48895	-0.423465	0.65954	-0.0815765	0.5317	0.180568	0.43016	2.05683	0.03337	-0.44088	0.66566	0.235564	0.40926	-1.22273	0.87527	2.71952	0.010789	-1.46379	0.91302	0.549038	0.29751
orf19.2877	PDC11	2.0251	0.035189	-1.641	0.93408	-0.260251	0.60002	0.145607	0.44356	-0.317992	0.62148	1.10126	0.14829	-0.630126	0.72863	-0.810879	0.78185	-0.569038	0.70906	-3.20502	0.99529	22.4828	3.4085e-10	0.274477	0.39465	0.0686192	0.47332	-0.676151	0.74286	3.45439	0.0030903	-0.558159	0.70549	-1.63096	0.93302	0.0435146	0.48307	-0.100418	0.539	0.302092	0.38439	-0.352301	0.63404	7.77992	7.5106e-06	16.1439	8.6102e-09	-4.56067	0.99948
orf19.5276	orf19.5276	2.02315	0.035304	0.447902	0.33189	0.620116	0.27453	0.578148	0.28798	-1.42402	0.90756	1.53401	0.078018	-2.23517	0.9753	-0.857453	0.79436	0.343705	0.36909	2.8864	0.0081035	2.19826	0.026298	0.397974	0.34951	-0.791606	0.77652	-0.145441	0.55637	0.693922	0.25177	-1.08828	0.849	-0.457308	0.67139	1.18958	0.13084	-1.18017	0.86738	-1.77424	0.94679	-0.0767004	0.52981	-1.49855	0.91756	0.69754	0.25068	1.30753	0.11015
orf19.2332	orf19.2332	2.01318	0.035896	0.148073	0.44261	-1.04361	0.83938	-0.561866	0.70671	0.966531	0.17829	-0.661258	0.73831	0.0547667	0.4787	-0.35497	0.63501	0.40568	0.34676	1.41176	0.094185	-0.457404	0.67142	0.373225	0.35839	-1.09026	0.84941	-0.165314	0.564	-0.656187	0.73674	-0.363083	0.63795	-0.704868	0.75151	-0.409736	0.65468	-1.67343	0.93741	-0.349899	0.63316	-1.06288	0.84359	0.564909	0.29229	0.8286	0.21333	0.970588	0.17732
orf19.6146	CLG1	2.00975	0.036102	5.01365	0.00026332	-0.361508	0.63738	1.38492	0.098097	4.08648	0.0010958	0.151495	0.4413	2.19636	0.026383	1.58323	0.072226	2.43043	0.017712	2.22692	0.025052	1.10858	0.14678	-1.37386	0.90025	0.53316	0.30278	0.811443	0.218	0.741873	0.23761	-0.603381	0.72015	0.354356	0.36522	1.94343	0.040311	5.18205	0.00020593	0.104031	0.4596	-0.183355	0.57091	2.23342	0.024777	1.89207	0.043881	3.04096	0.0062211
orf19.5436	UTP8	2.0089	0.036153	2.25519	0.023878	0.699555	0.25008	0.502226	0.31319	1.19214	0.13036	-3.49629	0.99712	-0.649852	0.73478	0.856083	0.206	0.813056	0.21756	2.04748	0.033897	0.0816024	0.46829	0.24184	0.4069	-0.0341246	0.51328	-0.643917	0.73294	2.46291	0.016755	0.441395	0.33416	2.50223	0.015664	5.39614	0.00015154	1.04822	0.15961	1.11944	0.14456	1.36795	0.10064	-1.6276	0.93267	1.5089	0.081126	0.63724	0.26914
orf19.2194	orf19.2194	1.99672	0.036895	1.93447	0.040913	1.36107	0.10169	0.199214	0.42304	1.5367	0.077691	1.17562	0.13349	0.517038	0.30819	1.94037	0.040516	0.846658	0.20849	-1.27064	0.88369	-0.174967	0.5677	-0.153997	0.55966	2.63761	0.012418	0.420052	0.34166	1.51507	0.080352	-0.174312	0.56745	1.32241	0.10774	5.12582	0.00022344	-1.40039	0.90417	-1.02687	0.83566	0.341415	0.36993	1.11533	0.1454	0.846003	0.20867	3.64482	0.0022504
orf19.1290	XKS1	1.99405	0.03706	0.431548	0.33761	-0.199405	0.57703	0.982143	0.1746	0.302083	0.38439	1.39881	0.096056	0.10119	0.4607	-1.27381	0.88423	1.41369	0.09391	-1.30804	0.88994	0.952381	0.18168	0.52381	0.30591	-0.705357	0.75166	-0.238095	0.59169	1.31101	0.10958	1.10119	0.14831	1.75149	0.055207	0.383929	0.35453	0.910714	0.19194	1.55952	0.074966	1.27679	0.11526	0.248512	0.40438	-0.433036	0.66291	-4.69643	0.99958
orf19.5780	orf19.5780	1.9931	0.037118	1.66667	0.063274	2.28736	0.022608	-0.455172	0.67065	1.3954	0.096553	1.54483	0.076711	0.887356	0.19786	-0.275862	0.60586	0.926437	0.18802	-4.36552	0.9993	-1.98161	0.96217	-1.05287	0.84141	1.08506	0.15168	-1.98621	0.96245	-0.23908	0.59206	-0.914943	0.80912	0.747126	0.23609	-1.63448	0.9334	1.10115	0.14831	-0.57931	0.7124	1.0092	0.16834	1.82989	0.048597	0.409195	0.34551	1.16782	0.13499
orf19.1712	GEA2	1.98649	0.037529	1.91892	0.041979	1.14865	0.13872	-1.65878	0.93593	-2.28041	0.97712	-1.50338	0.91818	-1.21959	0.8747	2.03716	0.034487	-2.10135	0.96903	1.37838	0.09907	-1.27365	0.8842	-0.391892	0.64832	0.530405	0.3037	0.165541	0.43591	-1.27365	0.8842	0.114865	0.45541	0.111486	0.45672	1.88851	0.044139	-0.581081	0.71298	-1.69932	0.93995	-1.19257	0.86972	-1.7027	0.94028	-0.641892	0.73231	0.510135	0.31051
orf19.6377	orf19.6377	1.98459	0.037648	0.117534	0.45438	0.865125	0.20362	0.911368	0.19177	0.921002	0.18937	0.146435	0.44324	0.65896	0.2624	0.990366	0.17268	0.56262	0.29304	-0.136802	0.55305	-1.10597	0.85268	0.737958	0.23875	-0.188825	0.573	0.0289017	0.48876	0.00385356	0.4985	0.657033	0.263	1.89981	0.043325	1.98266	0.037769	0.863198	0.20413	1.45857	0.087682	1.65896	0.064057	0.321773	0.37713	0.142582	0.44473	-1.44123	0.90996
orf19.2457	orf19.2457	1.98456	0.037649	0.244295	0.40597	-1.95235	0.96028	2.22752	0.025026	3.3698	0.0035619	1.8396	0.047831	6.21342	4.9845e-05	-1.22685	0.87601	0.784564	0.22545	0.728188	0.2416	0.401342	0.34831	-0.0436242	0.51697	0.293289	0.38765	-0.305369	0.61683	3.56577	0.0025659	0.652349	0.26444	1.54899	0.076213	8.00873	5.8315e-06	-0.565772	0.70799	-1.88054	0.95528	-2.29799	0.9778	4.25101	0.00084341	0.348993	0.36717	1.5604	0.074863
orf19.5395	orf19.5395	1.98263	0.037771	-0.756399	0.76657	-0.0772395	0.53002	-2.05027	0.96626	1.33272	0.1061	0.11106	0.45688	3.81901	0.0016895	0.921389	0.18927	-0.20064	0.5775	3.10695	0.0055592	1.13848	0.14073	-0.529707	0.69606	-2.34781	0.9796	-0.702468	0.75079	1.24132	0.12141	-0.400823	0.65151	-1.44241	0.91012	-1.9351	0.95913	-1.69516	0.93955	-0.79479	0.77741	-0.115174	0.54471	4.22258	0.0008822	3.04068	0.0062241	1.85238	0.04684
orf19.1935	orf19.1935	1.973	0.03838	5.06984	0.00024247	-2.5939	0.98661	-2.49237	0.98407	5.71361	9.7317e-05	-2.71361	0.9891	-1.35329	0.89712	-2.43251	0.98235	-2.59683	0.98668	-3.15552	0.99488	-2.56221	0.98587	-2.55282	0.98564	0.0897887	0.46511	-1.10681	0.85285	-1.72946	0.94279	0.355634	0.36475	-2.47418	0.98357	32.5992	8.6968e-12	-1.93838	0.95935	28.3709	3.4416e-11	6.14319	5.4648e-05	-5.36444	0.99984	-1.98885	0.96262	-5.13263	0.99978
orf19.2529	orf19.2529	1.97039	0.038547	-1.76616	0.94609	-1.57341	0.92665	-2.49184	0.98406	-2.98731	0.99318	1.13233	0.14196	-2.13837	0.9709	-1.53535	0.92215	1.92387	0.041637	-0.642296	0.73244	0.396375	0.35008	-0.695468	0.7487	-1.1571	0.86294	1.57885	0.072725	0.108761	0.45777	-0.343807	0.63094	-0.371601	0.64103	1.09124	0.15038	-0.216918	0.58368	-0.337764	0.62874	-2.34743	0.97959	-1.14139	0.85985	-0.615106	0.72389	-1.27553	0.88452
orf19.3207	CCN1	1.96974	0.038589	-1.02774	0.83586	-0.498108	0.68541	-0.472888	0.67678	-1.37705	0.90073	0.250946	0.40347	-0.469105	0.67547	-1.70618	0.94061	-1.22825	0.87626	-3.65574	0.99779	-1.19168	0.86955	-0.517024	0.69181	-0.416141	0.65695	-0.225725	0.58702	-1.3657	0.89902	-1.16267	0.86402	-0.467844	0.67504	1.4628	0.087115	-0.291299	0.61161	-0.530895	0.69646	-0.513241	0.69053	-0.80454	0.7801	0.93947	0.18481	-2.78058	0.99028
orf19.2650	orf19.2650	1.96693	0.03877	1.58755	0.071736	-0.784047	0.77441	-1.00195	0.83	-1.13424	0.85842	-1.17899	0.86715	-1.50389	0.91824	1.82296	0.04915	-1.63035	0.93296	-2.83074	0.99109	-1.69844	0.93987	-1.62257	0.93213	-0.59144	0.71632	-2.02724	0.96494	-0.655642	0.73657	-2.36381	0.98015	0.223735	0.41373	-1.20233	0.87153	-1.65953	0.936	0.747082	0.23611	1.54669	0.076487	0.126459	0.45094	-3.25875	0.9957	-1.61673	0.9315
orf19.1621	GPA2	1.96544	0.038865	0.189521	0.42674	0.0512821	0.48006	0.647715	0.26588	-0.0869565	0.53379	0.871795	0.20188	1.25418	0.11915	0.768116	0.23009	0.769231	0.22977	-0.555184	0.70451	-0.0122631	0.50477	-0.882943	0.801	-0.108138	0.54199	-0.125975	0.54888	-1.233	0.87711	-1.41249	0.90592	0.286511	0.39017	1.12932	0.14256	0.382386	0.35509	0.109253	0.45758	0.615385	0.27602	0.702341	0.24924	-0.0791527	0.53076	0.684504	0.2546
orf19.6800	POS5	1.96011	0.039211	-2.58159	0.98633	1.57335	0.073357	2.17732	0.027246	-1.46788	0.91356	-0.756008	0.76646	2.30705	0.021863	0.708575	0.24739	-1.10146	0.85175	0.408277	0.34584	1.89626	0.043579	1.73449	0.056745	2.09031	0.031548	-0.24784	0.59536	-0.0182189	0.50709	0.326213	0.37549	-0.239516	0.59223	-1.81703	0.95037	1.86933	0.045554	2.11387	0.030323	1.25467	0.11906	1.53989	0.077304	1.51853	0.079921	-1.29488	0.88777
orf19.484	MRPL40	1.94882	0.039952	-3.33747	0.99624	0.89924	0.19483	-0.0971611	0.53774	0.996801	0.17118	-0.862055	0.79557	2.45502	0.016982	1.12355	0.14373	1.57857	0.072757	-1.05118	0.84104	1.40504	0.095153	1.52779	0.078778	0.166733	0.43545	1.37345	0.099809	1.92123	0.041819	0.704518	0.24859	0.153938	0.44036	0.770492	0.22941	-0.642143	0.73239	0.546181	0.29846	-2.30308	0.97799	4.43663	0.00063054	-0.32507	0.62409	1.95042	0.039846
orf19.1873	orf19.1873	1.94231	0.040386	0.162393	0.43712	0.0961538	0.46265	-1.7265	0.94252	-2.39103	0.98105	0.762821	0.23159	1.22863	0.12367	-1.32051	0.89196	-3.85684	0.99841	-5.54487	0.99988	-2.51068	0.98456	-2.0406	0.96571	-5.26496	0.99982	-0.25	0.59618	-2.86111	0.99154	-3.31624	0.9961	-1.88675	0.95573	0.837607	0.21091	1.41453	0.09379	-0.205128	0.57921	2.20299	0.026088	-1.84615	0.95268	-2.19231	0.97344	-6.61752	0.99997
orf19.7077	orf19.7077	1.93655	0.040773	2.00661	0.036292	0.879048	0.2	-1.23529	0.87752	0.959022	0.18008	-0.469927	0.67576	-1.53206	0.92174	-0.714475	0.75436	1.02974	0.1637	-0.933906	0.81382	-0.575016	0.71101	0.107072	0.45842	0.602115	0.28025	-0.0508923	0.51979	0.285525	0.39053	-0.109716	0.5426	-0.325843	0.62437	-2.00595	0.96367	-1.52214	0.92053	1.39722	0.096287	0.284865	0.39078	-1.13219	0.85801	-0.11302	0.54387	-1.9002	0.9567
orf19.243	OXR1	1.93456	0.040907	-0.93055	0.813	0.0276997	0.48922	-1.07306	0.84577	0.581694	0.28683	-1.75151	0.94479	-1.35528	0.89743	0.645122	0.26668	0.119631	0.45357	6.18105	5.2e-05	0.139703	0.44583	1.1385	0.14073	0.346447	0.36809	2.74388	0.010347	-1.51305	0.91939	-1.00482	0.83066	0.0883179	0.46568	-1.70775	0.94076	2.59173	0.013435	-0.415897	0.65687	0.813328	0.21748	8.49016	3.4843e-06	0.733039	0.24018	1.41951	0.093081
orf19.5641	CAR2	1.925	0.04156	-2.81181	0.99079	-1.93264	0.95896	-0.963889	0.82108	2.96806	0.0070463	4.17292	0.00095454	2.33264	0.020931	-1.71181	0.94114	2.29375	0.022364	-3.65486	0.99779	-0.229861	0.58858	-0.788194	0.77557	1.18542	0.13163	3.15208	0.0051482	-0.01875	0.5073	0.513194	0.30948	0.400694	0.34854	0.683333	0.25496	-2.73194	0.98944	-1.60278	0.92997	-0.758333	0.76713	1.15972	0.13655	-3.07708	0.99415	-1.47292	0.91423
orf19.2258	orf19.2258	1.92464	0.041584	1.19756	0.12935	0.527495	0.30468	0.9389	0.18495	0.211813	0.41825	1.14053	0.14032	1.10794	0.14691	0.682281	0.25528	0.513238	0.30947	-2.09572	0.96874	-1.80041	0.94901	-0.0325866	0.51268	-0.816701	0.78344	-0.496945	0.68501	0.156823	0.43925	0.727088	0.24192	-0.435845	0.6639	1.24644	0.12051	0.511202	0.31015	-1.25051	0.88021	-0.378819	0.64363	2.56823	0.013988	2.20367	0.026058	-0.794297	0.77727
orf19.2942	DIP5	1.88686	0.04426	-0.113145	0.54392	0.450915	0.33084	0.663894	0.26089	-0.44426	0.66684	0.427621	0.33899	1.11647	0.14516	0.540765	0.30025	1.25291	0.11937	-2.16805	0.97232	-2.2629	0.97643	-1.64393	0.93439	-0.843594	0.79069	0.191348	0.42604	-0.806988	0.78078	-1.40932	0.90546	0.424293	0.34017	2.47587	0.016387	-0.527454	0.69531	-0.404326	0.65276	-0.163062	0.56314	-0.201331	0.57776	-1.04659	0.84004	-1.22629	0.87591
orf19.6403	orf19.6403	1.88675	0.044267	-0.150021	0.55813	0.0321772	0.48748	-1.35687	0.89767	-0.113665	0.54412	-0.547848	0.70209	-0.382365	0.6449	-0.370664	0.64069	-0.621814	0.72601	1.02424	0.16493	0.827413	0.21365	-0.665274	0.73954	-0.128709	0.54993	-0.363978	0.63827	-0.506059	0.68811	-1.11199	0.85392	-0.19557	0.57557	0.0835771	0.46752	-1.6005	0.92971	-0.603427	0.72017	-0.0204764	0.50797	2.70915	0.010983	-0.857501	0.79438	1.19808	0.12926
orf19.5653	ATP2	1.87898	0.044837	-2.13239	0.97061	0.871702	0.20191	-1.73294	0.94311	2.18653	0.026825	-0.18949	0.57325	-1.79208	0.94831	0.371247	0.3591	1.00796	0.16862	1.56642	0.074159	-0.485214	0.68101	-0.867607	0.79703	-1.06392	0.84381	0.317334	0.37876	-0.11283	0.5438	-1.98112	0.96213	-0.710874	0.7533	-0.0566424	0.52203	-1.84941	0.95293	-0.941993	0.8158	-1.33985	0.89503	-0.265469	0.60198	-1.00614	0.83096	0.853503	0.20668
orf19.2914	orf19.2914	1.86951	0.045541	-1.03137	0.83667	-1.21706	0.87424	1.97742	0.0381	-3.5207	0.99723	-2.69134	0.98868	-2.17691	0.97274	-1.64366	0.93436	-2.24718	0.97579	-0.716437	0.75494	4.30615	0.00077321	2.85194	0.0085963	-1.62986	0.93291	0.66123	0.2617	-0.281054	0.6078	1.92221	0.041752	-2.1468	0.97131	-4.86449	0.99967	-1.70263	0.94027	-1.28733	0.88651	-1.64366	0.93436	-1.32371	0.89247	-1.98996	0.96269	0.204517	0.42103
orf19.6787	orf19.6787	1.86482	0.045893	1.12541	0.14335	0.802932	0.22034	2.19544	0.026424	-0.164495	0.56369	0.612378	0.27698	0.260586	0.39985	-0.54886	0.70243	0.491857	0.31672	-3.76873	0.99817	-2.12704	0.97034	-1.82573	0.95107	0.973941	0.17653	-1.43811	0.90952	-0.553746	0.70404	-0.156352	0.56057	0.0863192	0.46646	-2.32736	0.97888	1.61726	0.068446	0.45114	0.33076	1.42182	0.092754	0.482085	0.32006	1.50163	0.082046	0.325733	0.37567
orf19.4924	orf19.4924	1.8625	0.046068	0.24625	0.40523	2.4275	0.017801	-1.27125	0.88379	1.135	0.14142	-1.975	0.96175	-1.08875	0.8491	0.6775	0.25673	-1.41625	0.90646	5.1975	0.00020137	-0.94625	0.81684	-0.45625	0.67102	-1.995	0.963	-1.4025	0.90448	-3.18875	0.99516	1.76	0.054452	-0.835	0.78839	-4.52375	0.99945	1.435	0.090907	0.87	0.20235	-0.95	0.81775	5.685	0.00010122	-1.64	0.93398	3.5025	0.0028513
orf19.5866	orf19.5866	1.86095	0.046185	-0.268571	0.60314	-0.047619	0.51852	-0.252381	0.59707	1.01143	0.16783	-0.601905	0.71968	-0.0819048	0.53183	-0.664762	0.73938	0.0857143	0.46669	0.29619	0.38657	-0.188571	0.5729	0.350476	0.36663	-0.408571	0.65427	-0.0266667	0.51037	-0.809524	0.78147	0.747619	0.23595	-0.60381	0.72029	-1.86762	0.95432	-0.260952	0.60029	3.03048	0.0063334	0.520952	0.30687	0.0657143	0.47445	-0.838095	0.78922	-0.542857	0.70044
orf19.4228	orf19.4228	1.85652	0.046522	-1.51848	0.92007	0.488043	0.31802	-0.401087	0.6516	-0.244565	0.59413	-0.930435	0.81297	0.357609	0.36403	-1.47065	0.91393	1.95	0.039874	-2.67826	0.98842	0.792391	0.22326	-0.505435	0.6879	-0.843478	0.79066	2.50652	0.015549	0.336957	0.37156	-1.825	0.95101	-0.563043	0.7071	3.43804	0.0031761	-1.92065	0.95814	-1.22717	0.87607	-1.33587	0.8944	2.1913	0.026609	0.33587	0.37195	-2.41739	0.98189
orf19.4077	MIT1	1.85577	0.04658	0.461538	0.32714	-0.0352564	0.51372	0.660256	0.262	-0.391026	0.64801	-0.36859	0.63994	-0.448718	0.6684	0.727564	0.24178	-1.62821	0.93273	2.31731	0.021485	2.22756	0.025024	0.788462	0.22436	1.89423	0.043725	-2.32692	0.97886	-2.6859	0.98857	1.41667	0.093485	0.362179	0.36238	-3.04167	0.99379	0.445513	0.33272	1.13462	0.1415	-0.278846	0.60698	1.45192	0.088582	-1.58654	0.92815	-4.45192	0.99938
orf19.823	orf19.823	1.84812	0.047167	-0.697952	0.74944	0.0802048	0.46883	1.09556	0.14948	-0.0921502	0.5358	-0.641638	0.73223	0.663823	0.26091	-0.172355	0.5667	0.168942	0.43461	-2.36519	0.9802	-1.90956	0.95737	0.882253	0.19918	-0.467577	0.67494	0.116041	0.45496	0.385666	0.35391	0.394198	0.35086	-0.0494881	0.51925	-0.394198	0.64914	1.24403	0.12093	-0.568259	0.7088	0.518771	0.3076	-0.0460751	0.51792	1.82765	0.048775	2.77645	0.0097847
orf19.155	URE2	1.83613	0.048103	0.195459	0.42447	-0.40079	0.6515	-0.685094	0.74557	-1.1461	0.86078	0.0681145	0.47352	-1.07404	0.84598	-0.335637	0.62796	-0.252715	0.5972	1.23889	0.12184	0.484699	0.31917	0.689042	0.25323	0.143139	0.44451	-0.199408	0.57703	-0.240869	0.59274	-0.27542	0.6057	-0.443238	0.66649	0.166831	0.43541	-0.333662	0.62724	1.66239	0.063707	0.274432	0.39467	0.494571	0.31579	-1.20336	0.87172	0.951629	0.18186
orf19.4849	orf19.4849	1.82933	0.048641	0.211538	0.41836	0.633413	0.27034	0.729567	0.2412	0.139423	0.44594	1.48558	0.08411	0.65024	0.2651	-0.0853365	0.53316	0.408654	0.3457	-0.108173	0.542	-0.697115	0.74919	0.09375	0.46358	-0.270433	0.60384	0.110577	0.45707	1.23918	0.12179	0.00600962	0.49766	0.245192	0.40563	3.56731	0.0025593	-0.284856	0.60922	0.776442	0.22773	0.257212	0.40112	0.938702	0.185	0.338942	0.37083	-0.847356	0.79169
orf19.1153	GAD1	1.82222	0.04921	-2.51111	0.98457	0.150617	0.44164	0.360494	0.36299	2.49136	0.015958	2.04444	0.034069	-0.407407	0.65385	0.720988	0.24372	3.49136	0.0029049	-4.15062	0.99901	-1.38272	0.90158	-0.955556	0.81909	1.39753	0.096242	1.84198	0.047645	0.00987654	0.49616	0.651852	0.2646	0.797531	0.22183	-1.33086	0.89361	-2.87901	0.99179	-0.846914	0.79157	0.133333	0.44829	16.6321	6.455e-09	1.73827	0.0564	2.82716	0.0089695
orf19.1409.1	orf19.1409.1	1.8219	0.049236	0.0986893	0.46167	1.22745	0.12388	-1.08327	0.84794	1.49152	0.083341	0.853508	0.20668	-1.08982	0.84932	-1.06438	0.84391	2.24634	0.02424	1.05898	0.15726	-0.799152	0.77862	-0.74017	0.76189	-1.37895	0.90102	2.22552	0.025111	-1.30995	0.89025	-0.829221	0.78684	0.106399	0.45868	-0.556284	0.70488	-1.99306	0.96288	-0.296839	0.61367	-0.921742	0.81082	2.50231	0.015661	-1.29298	0.88746	-1.12182	0.85592
orf19.1971	orf19.1971	1.82072	0.04933	1.71166	0.058871	-1.32447	0.89259	1.22495	0.12433	0.231766	0.4107	-2.85003	0.99138	0.00817996	0.49682	3.87117	0.0015516	-1.55624	0.92465	3.38923	0.0034474	0.543286	0.29942	-0.458078	0.67166	0.0858896	0.46662	1.80641	0.050496	0.276755	0.3938	-0.912747	0.80857	-2.25631	0.97617	-3.97205	0.99868	-2.19291	0.97346	-0.687117	0.74618	0.589639	0.28426	4.99523	0.00027056	-1.5726	0.92656	-2.19905	0.97374
orf19.6756	orf19.6756	1.82017	0.049375	-1.38235	0.90152	0.215126	0.417	-0.510084	0.68947	-1.37563	0.90052	-0.603361	0.72015	1.02185	0.16547	-0.713445	0.75406	-1.04118	0.83884	-2.66639	0.98818	-0.716807	0.75505	1.51429	0.08045	-1.09748	0.85092	1.68824	0.061127	-0.401681	0.65182	-0.337815	0.62876	-1.11176	0.85387	-1.86218	0.95391	-0.958824	0.81987	-0.601681	0.71961	-0.85126	0.79273	-1.47983	0.91514	-0.0327731	0.51275	-2.01849	0.96442
orf19.3392	DOG1	1.81557	0.049747	-0.10046	0.53902	2.57515	0.013823	4.73811	0.00039719	-2.41449	0.9818	-1.24156	0.87864	5.26994	0.00018142	1.50575	0.081523	4.23696	0.00086234	-0.774923	0.77184	1.35046	0.10332	1.41871	0.093195	0.498083	0.3146	-0.497316	0.68514	0.593558	0.283	-0.0671012	0.52609	0.451304	0.3307	0.0509969	0.48017	14.5119	2.4014e-08	-1.34011	0.89507	-0.18635	0.57205	-0.935583	0.81423	1.35238	0.10302	0.139571	0.44589
orf19.6699	orf19.6699	1.81068	0.050146	-0.402913	0.65225	1.32767	0.1069	4.20146	0.00091224	3.66748	0.0021676	2.37864	0.019351	1.61893	0.068266	-0.669903	0.74096	3.49029	0.0029101	-2.56553	0.98595	2.1068	0.030686	0.441748	0.33404	1.0801	0.15273	1.16505	0.13552	3.8568	0.0015884	2.89078	0.0080429	0.973301	0.17668	2.10922	0.030561	-0.17233	0.56669	1.0267	0.16438	0.366505	0.36081	2.83738	0.0088137	2.3034	0.022	-2.08495	0.96817
orf19.3370	DOT4	1.8081	0.050357	-0.452632	0.66976	0.548988	0.29753	0.188664	0.42707	0.595142	0.28249	-0.0178138	0.50693	-1.18381	0.86807	0.125506	0.45131	2.16518	0.02781	-0.581376	0.71307	0.631579	0.27091	0.00566802	0.49779	-0.387854	0.64687	0.586235	0.28536	1.60567	0.069714	0.386235	0.35371	0.793522	0.22295	2.78462	0.0096486	-1.11012	0.85354	-0.0331984	0.51292	0.411336	0.34475	-2.45911	0.98314	0.688259	0.25347	0.276113	0.39404
orf19.5342	orf19.5342	1.80507	0.050606	0.688109	0.25352	0.300195	0.38509	-1.39961	0.90406	0.415205	0.34338	1.8616	0.046136	-0.0584795	0.52274	-0.00584795	0.50228	0.302144	0.38437	-0.157895	0.56116	-1.46979	0.91382	-1.36842	0.89943	0.982456	0.17452	-2.18324	0.97303	-1.99805	0.96319	-1.67251	0.93731	0.450292	0.33105	-0.935673	0.81426	-0.575049	0.71102	2.31969	0.021398	0.385965	0.3538	-0.7154	0.75464	-1.09552	0.85051	-0.545809	0.70142
orf19.6629	ISC1	1.80387	0.050705	2.44697	0.017218	0.335017	0.37227	0.802189	0.22055	0.760943	0.23213	1.38131	0.098633	-0.392256	0.64845	-1.27189	0.8839	0.357744	0.36399	3.43266	0.0032049	0.756734	0.23333	0.897306	0.19532	0.718013	0.24459	0.0513468	0.48003	2.34343	0.020549	4.25589	0.00083693	-1.56987	0.92624	3.27104	0.0042077	-0.596801	0.71805	-1.11111	0.85374	-2.48317	0.98382	4.9798	0.0002768	0.151515	0.44129	-0.680976	0.74433
orf19.1897	orf19.1897	1.79814	0.051181	0.180124	0.43033	0.968944	0.17771	0.509317	0.31079	-0.156832	0.56075	-0.11646	0.5452	0.990683	0.1726	0.678571	0.2564	2.58696	0.013546	-0.948758	0.81745	0.181677	0.42973	-1.00621	0.83098	-0.169255	0.56551	0.197205	0.42381	-1.11957	0.85547	-0.690994	0.74735	-0.976708	0.82413	-0.824534	0.78557	1	0.17045	-0.0465838	0.51812	-0.232919	0.58974	1.98447	0.037655	0.375776	0.35747	-2.43323	0.98237
orf19.3192	STI1	1.79694	0.051281	-0.0281892	0.51097	-0.913999	0.80889	-0.786431	0.77508	-1.38844	0.90242	-0.17248	0.56675	-1.13091	0.85776	-0.480172	0.67928	-0.976111	0.82398	1.02246	0.16533	0.863832	0.20396	6.04634	6.2105e-05	-0.801242	0.77919	0.050645	0.4803	-0.0401338	0.51561	-0.460105	0.67236	0.411371	0.34474	0.582418	0.28659	-0.773531	0.77145	-1.47109	0.91399	1.42427	0.092409	0.687052	0.25383	-0.0711897	0.52767	2.94935	0.0072754
orf19.2622	YPT31	1.78622	0.052183	1.45763	0.08781	-0.647348	0.73401	-0.802624	0.77957	0.675232	0.25742	4.35156	0.00072003	3.2936	0.0040503	1.42209	0.092717	0.650629	0.26498	2.23455	0.02473	-0.223619	0.58622	0.22854	0.41192	1.193	0.1302	0.0918535	0.46431	1.02734	0.16424	-0.862767	0.79576	1.1848	0.13174	0.495353	0.31553	0.750683	0.23507	0.95298	0.18153	0.334609	0.37242	2.20175	0.026143	-0.784582	0.77456	-0.70585	0.7518
orf19.5667	MNR2	1.78541	0.052252	-0.397795	0.65043	-0.150975	0.5585	-0.919423	0.81024	0.106022	0.45883	1.14165	0.1401	-1.06785	0.84466	-0.706531	0.752	-2.3028	0.97798	0.196777	0.42397	0.719254	0.24423	-0.212892	0.58216	0.185751	0.42818	0.362171	0.36238	-0.00678541	0.50264	-0.826972	0.78623	-0.880407	0.80035	-1.54962	0.92386	-1.56743	0.92596	-1.36387	0.89874	-0.662426	0.73866	-0.508906	0.68907	-1.55556	0.92457	1.44953	0.088907
orf19.811	orf19.811	1.78463	0.052319	-1.95653	0.96056	2.6394	0.01238	-1.72219	0.94212	-0.659356	0.73772	-2.19897	0.97373	-1.65896	0.93594	-0.0195614	0.50761	-1.58664	0.92816	1.48884	0.083687	-0.720213	0.75606	5.11618	0.0002266	-0.240861	0.59274	-0.476783	0.67812	0.575183	0.28894	-1.6884	0.93889	-0.139696	0.55416	-2.34242	0.97942	-1.86682	0.95426	0.374234	0.35802	-2.19621	0.97361	0.482909	0.31978	0.288876	0.38929	-1.77396	0.94677
orf19.4304	GAP1	1.78296	0.05246	-0.884381	0.80137	0.221095	0.41473	0.356998	0.36426	0.795132	0.2225	-0.474645	0.67738	1.01623	0.16674	0.3286	0.37462	-0.269777	0.60359	3.83773	0.0016386	3.8357	0.001644	2.83164	0.0089008	2.25152	0.024028	2.24746	0.024194	4.45639	0.00061148	4.56795	0.00051475	-0.342799	0.63058	-1.15213	0.86197	-1.0142	0.8328	-1.33671	0.89453	-0.649087	0.73455	-0.186613	0.57215	-0.030426	0.51184	2.54361	0.014591
orf19.6449	orf19.6449	1.78178	0.052561	5.66698	0.00010377	0.40038	0.34865	-0.929791	0.81281	-0.845351	0.79116	-1.2704	0.88365	-1.47818	0.91492	-0.622391	0.72619	-0.786528	0.7751	2.98672	0.006825	-0.302657	0.61582	-0.0455408	0.51771	0.131879	0.44885	-0.3074	0.61758	0.275142	0.3944	-0.814042	0.78271	0.40797	0.34595	1.54744	0.076398	1.20019	0.12886	0.310247	0.38137	0.0512334	0.48007	-1.93169	0.9589	0.129032	0.44995	2.06926	0.032682
orf19.3906	orf19.3906	1.77106	0.053484	-4.38553	0.99932	-0.517849	0.69209	0.719181	0.24425	1.11376	0.14572	-0.0118991	0.50463	-2.64874	0.98782	5.10804	0.00022931	-1.29557	0.88789	2.46835	0.016599	3.61304	0.0023721	-0.0637792	0.5248	-0.175631	0.56796	1.30366	0.11078	-1.96525	0.96112	-3.65493	0.99779	-3.00666	0.9934	-7.00048	0.99998	-4.26321	0.99917	-1.34412	0.8957	-1.92432	0.95839	0.517373	0.30807	-0.452642	0.66977	-0.78534	0.77477
orf19.4467	orf19.4467	1.76478	0.054032	3.80077	0.0017407	1.80463	0.050643	3.0964	0.0056599	-0.561697	0.70665	0.272494	0.39539	-0.154242	0.55976	-1.65424	0.93546	2.02699	0.035078	-0.732648	0.7597	-1.55527	0.92453	0.930591	0.18699	-0.494859	0.6843	1.10668	0.14717	-1.22494	0.87567	-0.803342	0.77977	-1.35604	0.89754	2.54499	0.014557	-0.420308	0.65843	-2.80334	0.99066	-1.18252	0.86782	8.95244	2.1699e-06	-0.233933	0.59012	-0.429306	0.6616
orf19.5824	orf19.5824	1.75839	0.054594	0.90604	0.19311	0.627517	0.27219	-0.0369128	0.51436	0.00167785	0.49935	1.65604	0.064356	-0.855705	0.7939	-0.431208	0.66227	0.0033557	0.49869	-1.24161	0.87864	1.25336	0.11929	-0.662752	0.73876	2.60235	0.013192	-1.54195	0.92294	-1.15604	0.86273	-1.90772	0.95724	0.548658	0.29764	1.50336	0.081827	-0.744966	0.76328	-1.75671	0.94526	0.302013	0.38441	1.56376	0.07447	-2.85906	0.99151	0.231544	0.41078
orf19.3820	orf19.3820	1.75267	0.055102	-3.88987	0.99849	-1.16558	0.86458	-1.5988	0.92953	0.751107	0.23495	0.442853	0.33365	-2.18797	0.97324	0.363447	0.36192	-0.608696	0.72185	0.820099	0.21564	1.09529	0.14953	-1.78938	0.94808	2.1661	0.027767	2.05728	0.033345	-0.850299	0.79247	-1.12731	0.85703	1.49258	0.083204	5.67456	0.00010269	-2.06092	0.96686	0.57459	0.28913	-0.467066	0.67477	5.97735	6.8082e-05	-3.00963	0.99344	2.03254	0.034754
orf19.2563	orf19.2563	1.75162	0.055196	2.90569	0.0078401	-0.172786	0.56687	-0.817135	0.78356	-0.648668	0.73442	0.814975	0.21703	-0.857451	0.79436	1.34341	0.10441	-1.05904	0.84275	2.545	0.014556	1.48452	0.084247	-0.397408	0.65029	-0.0669546	0.52603	2.69474	0.011258	-0.0597552	0.52324	-0.00215983	0.50084	0.324694	0.37605	-0.552916	0.70377	-2.94528	0.99267	-1.17207	0.86583	-1.46148	0.91271	5.77898	8.8991e-05	1.94528	0.040187	-0.209503	0.58087
orf19.2018	orf19.2018	1.75114	0.055238	1.44977	0.088875	-0.275114	0.60559	-0.11758	0.54564	-0.886986	0.80204	0.917808	0.19016	-0.947489	0.81714	-0.43379	0.66317	0.686073	0.25413	-0.8379	0.78917	-0.910959	0.80812	-0.00114155	0.50044	-0.0308219	0.51199	0.511416	0.31008	1	0.17045	-0.687215	0.74621	0.894977	0.19592	4.56164	0.00051976	0.770548	0.2294	-0.431507	0.66237	0.884703	0.19854	0.365297	0.36125	1.42466	0.092354	1.81735	0.049603
orf19.1298	orf19.1298	1.74801	0.055519	0.105792	0.45892	-0.169369	0.56556	-0.312741	0.61955	-0.963449	0.82098	1.77117	0.053475	-0.914028	0.80889	-0.154183	0.55973	-0.578893	0.71227	-2.01828	0.96441	-0.149035	0.55776	-0.384813	0.64578	-0.118662	0.54605	1.27568	0.11545	-0.140283	0.55439	-1.33127	0.89367	-0.255856	0.59838	2.22831	0.024993	-0.738739	0.76148	-0.678507	0.74358	-0.474389	0.67729	-0.511454	0.68993	-2.07053	0.96739	-0.867696	0.79705
orf19.533	orf19.533	1.73629	0.05658	4.43121	0.00063587	0.27667	0.39383	-0.0119641	0.50466	2.18245	0.027011	-0.877368	0.79956	-0.372881	0.64149	1.52692	0.078885	1.29362	0.11244	3.21685	0.0046121	-0.211366	0.58158	-0.409272	0.65452	0.451645	0.33058	0.429711	0.33826	0.653539	0.26407	-0.507976	0.68876	0.55683	0.29494	1.46859	0.086342	0.0707876	0.47248	0.137587	0.44665	0.835494	0.21148	-2.11565	0.96977	0.76321	0.23148	4.84148	0.00034
orf19.7363	KRE6	1.73311	0.056871	0.370675	0.35931	0.383031	0.35486	1.58814	0.071669	0.611203	0.27735	1.05601	0.1579	0.649918	0.2652	0.775124	0.2281	0.990939	0.17254	-0.59061	0.71606	0.515651	0.30865	-0.0889621	0.53457	0.600494	0.28077	0.268534	0.39687	0.802306	0.22051	0.42916	0.33845	0.487644	0.31816	0.879736	0.19982	2.20264	0.026104	0.424217	0.34019	1.45058	0.088765	1.05848	0.15737	0.644975	0.26673	-1.00082	0.82974
orf19.458	orf19.458	1.73247	0.05693	-0.992208	0.82775	0.948052	0.18273	1.70909	0.059115	-1.95065	0.96017	0.264935	0.39822	-1.13766	0.85911	-0.815584	0.78313	1	0.17045	-1.56623	0.92582	-1.29351	0.88754	-1.58701	0.9282	-0.438961	0.66499	-2.01039	0.96394	-1	0.82955	-2.34026	0.97934	0.316883	0.37892	1.81299	0.049957	1.85195	0.046873	1.75065	0.055282	-0.181818	0.57032	-0.8	0.77885	-2.02857	0.96501	-2.55325	0.98565
orf19.6880	orf19.6880	1.73219	0.056956	-1.33562	0.89436	0.921233	0.18931	1.84247	0.047607	0.272603	0.39535	0.281507	0.39203	1.25753	0.11857	0.80137	0.22077	0.419178	0.34197	0.526027	0.30517	3.06575	0.0059634	0.967123	0.17814	0.0308219	0.48801	0.271233	0.39586	1.39315	0.096883	-0.913014	0.80864	-1.72329	0.94222	1.71918	0.058163	-0.221918	0.58558	-0.196575	0.57595	-1.29178	0.88726	3.12123	0.0054256	2.11301	0.030367	1.60959	0.069283
orf19.2798	orf19.2798	1.72677	0.057456	1.17636	0.13335	0.192507	0.4256	2.95492	0.0072064	-1.38258	0.90156	-0.283582	0.60874	2.93147	0.0075015	1.2315	0.12316	-0.457508	0.67146	0.623515	0.27345	0.242461	0.40666	-0.101432	0.53939	1.33293	0.10606	0.484922	0.31909	-0.503807	0.68735	0.244898	0.40574	-0.76424	0.76881	0.77155	0.22911	-0.698751	0.74968	-1.15504	0.86254	-1.20956	0.87287	1.92111	0.041828	-1.97167	0.96153	0.158696	0.43853
orf19.6179	orf19.6179	1.71924	0.058157	1.60673	0.069597	-0.376446	0.64278	-0.342797	0.63058	-0.636172	0.73052	-0.735016	0.76039	-0.772871	0.77126	0.42061	0.34147	0.0662461	0.47424	3.01052	0.006553	0.702419	0.24922	0.985279	0.17386	0.475289	0.3224	-1.79285	0.94838	3.08097	0.0058107	0.0651945	0.47465	0.330179	0.37404	0.042061	0.48364	-1.98633	0.96246	2.11462	0.030285	1.78444	0.052335	-3.6898	0.99791	-1.09884	0.85121	1.81598	0.049713
orf19.1794	orf19.1794	1.71881	0.058197	1.12277	0.14388	0.869307	0.20253	1.4099	0.094452	1.42574	0.092201	1.11485	0.14549	0.479208	0.32105	0.792079	0.22335	1.34455	0.10424	-2.35842	0.97997	-1.72673	0.94254	-2.1901	0.97334	-1.23564	0.87758	-1.75446	0.94506	-1.2198	0.87474	0.29505	0.387	1.01386	0.16728	0.748515	0.23569	-0.186139	0.57197	-1.86535	0.95415	-0.80396	0.77994	0.754455	0.23399	3.11089	0.005522	-0.829703	0.78697
orf19.2940	orf19.2940	1.71287	0.058757	-2.06188	0.96691	-0.29703	0.61374	2.2401	0.024498	-0.584158	0.71397	-1.66337	0.93639	-0.0792079	0.53079	-1.78713	0.94789	0.158416	0.43864	-0.0767327	0.52983	1.20545	0.12789	1.66089	0.06386	-1.35396	0.89722	-0.319307	0.62197	-2.04455	0.96594	3.19059	0.0048222	1.84653	0.04729	0.247525	0.40476	1.34653	0.10393	1.70297	0.059699	1.03465	0.1626	-0.90099	0.80561	0.556931	0.29491	-0.344059	0.63104
orf19.4878	orf19.4878	1.7119	0.058849	1.89256	0.043846	0.389574	0.35251	1.47672	0.085267	0.732591	0.24031	0.0194986	0.49241	-0.97493	0.82371	0.337445	0.37138	-0.263828	0.60137	1.20056	0.12879	1.08277	0.15216	0.405491	0.34683	0.503382	0.3128	0.940708	0.18451	2.96578	0.0070738	0.45961	0.32781	0.78273	0.22596	0.437724	0.33544	-0.271787	0.60434	0.336251	0.37182	-0.118185	0.54587	0.108237	0.45797	1.57541	0.07312	0.627139	0.27231
orf19.5799	orf19.5799	1.7054	0.059466	4.6049	0.0004864	0.542714	0.29961	2.15389	0.028345	2.00879	0.03616	0.909548	0.19223	-0.319095	0.62189	1.10678	0.14715	0.176508	0.43171	1.21482	0.12617	-1.75942	0.9455	2.20854	0.025844	0.70603	0.24814	-1.06093	0.84316	1.65013	0.064965	-0.917085	0.80966	0.664573	0.26068	1.45352	0.088366	-0.425879	0.66039	1.06407	0.15616	0.41206	0.34449	0.589824	0.2842	0.644472	0.26689	0.318467	0.37834
orf19.994	orf19.994	1.70352	0.059646	-0.177723	0.56876	5.41114	0.00014835	-0.737101	0.761	0.913186	0.19132	0.790336	0.22383	-0.36855	0.63993	1.7887	0.051973	-1.14906	0.86136	3.67158	0.0021529	-0.805897	0.78048	0.213759	0.41752	-0.31122	0.61899	1.22277	0.12473	-1.11876	0.8553	-3.80508	0.99827	-1.74529	0.94424	0.129402	0.4498	-1.68387	0.93844	-0.554464	0.70428	10.4636	5.2385e-07	13.2064	5.9049e-08	-2.63063	0.98743	1.60442	0.069851
orf19.5526	SEC20	1.70039	0.059947	-1.27497	0.88443	-0.622908	0.72636	-0.390446	0.6478	1.84973	0.047044	-1.33139	0.89369	4.08764	0.0010937	-0.358661	0.63635	2.71206	0.010928	3.36317	0.0036019	0.494828	0.31571	0.888095	0.19767	3.05868	0.0060358	-1.30243	0.88902	-0.647546	0.73407	0.263494	0.39876	-1.5663	0.92583	8.67595	2.8736e-06	-1.39684	0.90366	0.448185	0.33179	6.15516	5.3795e-05	0.5552	0.29548	-1.84615	0.95268	-1.51721	0.91991
orf19.3940	orf19.3940	1.69656	0.060317	-0.730072	0.75895	-0.442029	0.66606	0.3125	0.38054	-0.719203	0.75576	0.752717	0.23448	-0.740942	0.76212	0.126812	0.4508	0.92663	0.18797	-0.388587	0.64714	-0.866848	0.79683	-0.251812	0.59686	0.0344203	0.48661	-1.24094	0.87853	-1.34873	0.89641	-1.07246	0.84564	-0.150362	0.55827	-0.0778985	0.53028	-0.962862	0.82084	-0.879529	0.80012	-0.523551	0.694	-0.52808	0.69552	-1.4067	0.90509	2.9058	0.0078386
orf19.1842	orf19.1842	1.69558	0.060412	-1.39227	0.90299	0.647514	0.26594	-1.29282	0.88743	3.2011	0.004737	3.40939	0.0033325	2.31492	0.021572	-0.059116	0.52299	1.85359	0.046746	1.43646	0.090704	0.776243	0.22779	4.08619	0.0010963	2.43425	0.017597	-0.260773	0.60022	0.410497	0.34505	-1.39171	0.90291	0.361878	0.36249	2.70166	0.011125	-3.34807	0.99631	-0.560773	0.70635	1.31657	0.10868	10.6613	4.4058e-07	0.506077	0.31189	0.730387	0.24096
orf19.909	STP4	1.69459	0.060507	0.702703	0.24914	-2.24595	0.97574	-0.12973	0.55032	3.08919	0.0057299	-0.705405	0.75167	-0.710811	0.75328	-0.697297	0.74925	-2.95676	0.99282	4.45946	0.00060858	-0.0783784	0.53046	0.178378	0.43099	4.46216	0.00060603	-0.645946	0.73357	2.03514	0.034604	3.9027	0.001474	-0.162162	0.5628	-2.71081	0.98905	2.33514	0.020842	-1	0.82955	1.55405	0.075611	-0.694595	0.74844	4.55676	0.00052368	2.05135	0.033678
orf19.1183	orf19.1183	1.6939	0.060575	-0.383128	0.64518	-0.382971	0.64512	-0.37312	0.64158	-0.517108	0.69184	1.82719	0.048811	0.225308	0.41314	1.56196	0.07468	1.60157	0.070166	-1.06445	0.84392	-0.609327	0.72205	-0.521561	0.69333	-0.788944	0.77578	1.74278	0.05599	-0.488708	0.68221	-1.37233	0.90002	-0.88263	0.80092	-0.51234	0.69023	-1.25863	0.88162	-1.15117	0.86178	1.73602	0.056605	-0.546555	0.70167	-1.62447	0.93233	-1.11098	0.85371
orf19.5855	MBP1	1.69281	0.060681	0.638344	0.2688	1.23965	0.1217	0.981481	0.17475	-1.31373	0.89086	1.1122	0.14604	1.3573	0.10226	0.0936819	0.46361	1.12092	0.14426	-3.05229	0.9939	-0.372549	0.64137	-0.540305	0.69959	0.533769	0.30258	-1.01743	0.83353	0.465142	0.3259	-0.316993	0.62112	0.91939	0.18977	3.01961	0.0064521	0.529412	0.30404	0.0326797	0.48729	1.02832	0.16401	-7.33115	0.99999	2.08606	0.031774	-1.8976	0.95652
orf19.420	orf19.420	1.68815	0.061136	-0.251014	0.59656	0.326724	0.37531	-0.414601	0.65641	0.251465	0.40327	-1.52772	0.92121	-0.702569	0.75082	-0.370437	0.64061	0.789995	0.22393	1.38035	0.098776	0.0716539	0.47215	0.554754	0.29563	-0.425417	0.66023	0.0621902	0.47582	0.909419	0.19226	-0.332132	0.62668	-0.899054	0.80512	-1.01983	0.83408	1.1397	0.14049	-0.487156	0.68168	-0.419108	0.658	-0.247859	0.59537	1.98738	0.037473	2.53448	0.014821
orf19.5588	PGA60	1.68322	0.061621	1.34589	0.10403	0.996575	0.17124	1.00685	0.16887	-0.0736301	0.52862	1.00856	0.16848	0.277397	0.39356	0.0684932	0.47337	1.90925	0.042655	-0.0993151	0.53857	0.458904	0.32806	-1.19007	0.86925	-0.702055	0.75067	0.511986	0.30989	0.375	0.35775	-0.431507	0.66237	0.898973	0.1949	3.28253	0.0041268	0.940068	0.18467	0.952055	0.18176	1.32021	0.10809	1.0137	0.16731	0.976027	0.17604	0.217466	0.41611
orf19.2585	orf19.2585	1.67867	0.062071	-3.36754	0.99642	1.05159	0.15887	-3.07308	0.99411	1.62225	0.067908	-2.04675	0.96606	2.38098	0.019274	2.76411	0.0099942	-1.19559	0.87028	2.89629	0.0079672	-1.31327	0.89079	2.90811	0.0078075	0.486835	0.31843	0.120365	0.45329	-1.53627	0.92226	-1.01934	0.83397	-1.54756	0.92362	-1.83557	0.95185	-2.14831	0.97139	0.0376142	0.48537	-0.286405	0.60979	1.43632	0.090724	-1.77915	0.94721	-2.71037	0.98904
orf19.2101	orf19.2101	1.67562	0.062374	0.81286	0.21761	-0.31286	0.61959	-0.0489443	0.51904	-1.50576	0.91848	0.321497	0.37723	-0.787908	0.77549	-0.184261	0.57125	-0.154511	0.55986	-1.62668	0.93257	-0.603647	0.72024	0.334933	0.3723	0.3119	0.38076	0.34453	0.36879	0.912668	0.19145	-1.00096	0.82977	-0.0297505	0.51157	1.54511	0.076677	-0.662188	0.73859	-0.849328	0.79222	-0.284069	0.60892	0.00671785	0.49739	0.483685	0.31951	-0.0825336	0.53207
orf19.5399	IFF11	1.67086	0.062852	-3.13511	0.9947	-0.611155	0.72263	-3.15554	0.99488	-1.38178	0.90144	-1.13904	0.85938	0.727416	0.24183	-0.485467	0.6811	-1.46504	0.91319	-0.230165	0.5887	-1.25059	0.88022	-1.3967	0.90364	-1.10369	0.85221	0.230951	0.411	-2.09191	0.96854	-0.361351	0.63732	-0.196386	0.57588	-2.19403	0.97351	-2.23723	0.97538	-0.91359	0.80878	-0.84132	0.79008	3.3967	0.0034044	-0.69128	0.74744	1.24823	0.12019
orf19.6448	orf19.6448	1.66975	0.062962	-0.103395	0.54015	1.47994	0.084845	0.957305	0.18049	-1.59774	0.92941	-0.878601	0.79988	-0.0550412	0.52141	0.513375	0.30942	-0.881687	0.80068	-0.652263	0.73553	0.0766461	0.47021	0.667695	0.25972	0.0709877	0.4724	0.739712	0.23824	0.395576	0.35036	-0.659979	0.73791	0.243827	0.40615	1.41975	0.093047	-1.09979	0.8514	0.371914	0.35886	0.0925926	0.46403	-0.178498	0.56905	0.842078	0.20971	2.41409	0.018214
orf19.4785	PTC1	1.6684	0.063099	-1.6775	0.93781	-0.287386	0.61016	-0.396619	0.65001	-0.749025	0.76445	-0.0273082	0.51062	-0.313394	0.61979	-0.269181	0.60337	-0.851755	0.79286	0.946684	0.18306	-0.472042	0.67649	0.208062	0.41968	-0.573472	0.7105	-1.30559	0.88954	-0.953186	0.81852	-0.479844	0.67917	0.0806242	0.46867	0.202861	0.42166	-0.0650195	0.52528	-0.524057	0.69417	-0.557867	0.7054	-0.730819	0.75917	-2.78023	0.99028	0.508453	0.31108
orf19.2782	orf19.2782	1.66711	0.063228	2.07383	0.032433	0.579866	0.28742	0.402685	0.34783	0.766443	0.23056	1.7557	0.054832	0.119463	0.45364	0.318121	0.37847	3.47517	0.0029846	-0.00939597	0.50366	1.08188	0.15235	0.948993	0.1825	4.18658	0.00093404	1.17987	0.13268	0.786577	0.22488	2.29262	0.022407	0.512752	0.30963	2.61477	0.012914	-0.634899	0.73013	1.2349	0.12255	0.107383	0.4583	-4.31946	0.99924	0.74094	0.23788	-1.49664	0.91732
orf19.538	orf19.538	1.66698	0.063242	4.13283	0.0010175	0.367633	0.3604	0.894294	0.19609	-0.617399	0.72461	0.109448	0.45751	-1.48176	0.91539	0.101964	0.4604	-0.50421	0.68748	0.101029	0.46076	-0.72217	0.75663	-0.931712	0.81328	-0.0860617	0.53344	-1.76052	0.94559	-0.208606	0.58053	5.67353	0.00010283	0.586529	0.28526	-1.63798	0.93377	1.53601	0.077774	0.851263	0.20727	2.30589	0.021906	-1.68849	0.9389	-0.272217	0.6045	1.64266	0.065742
orf19.5520	ASG7	1.66667	0.063274	-0.261905	0.60064	-0.0879121	0.53416	0.624542	0.27313	-0.260073	0.59996	1.59707	0.070667	0.00732601	0.49715	-0.635531	0.73032	0.102564	0.46017	-2.2967	0.97775	-0.688645	0.74665	-0.844322	0.79088	-0.326007	0.62443	0.481685	0.3202	0.838828	0.21058	0.446886	0.33224	1.34066	0.10485	2.90842	0.0078034	1.28205	0.11437	1.49451	0.082957	1.54762	0.076377	-0.152015	0.5589	1.53846	0.077477	-2.35165	0.97974
orf19.6115	orf19.6115	1.66534	0.063407	0.727201	0.24189	0.450436	0.331	1.32672	0.10705	0.796987	0.22198	1.6027	0.070042	0.289453	0.38907	-0.038065	0.51481	1.14592	0.13926	-1.03569	0.83763	0.917526	0.19023	0.251388	0.4033	0.754163	0.23407	0.373513	0.35828	0.885805	0.19826	1.0341	0.16272	0.727994	0.24166	0.563838	0.29264	1.78588	0.052212	0.373513	0.35828	1.96193	0.039092	1.52736	0.078831	0.488501	0.31786	-2.21808	0.97457
orf19.6831	PRP5	1.66356	0.063588	8.55176	3.2674e-06	0.351967	0.36608	-0.883023	0.80102	-1.5911	0.92866	0.779503	0.22687	-1.19255	0.86971	-0.0165631	0.50644	0.887164	0.19791	1.16149	0.13621	-1.20393	0.87183	0.469979	0.32423	-0.586957	0.71488	-2.39855	0.9813	-0.929607	0.81276	0.758799	0.23274	2.62112	0.012774	0.284679	0.39085	0.0217391	0.49154	0.0848861	0.46701	2.04348	0.034125	-2.10352	0.96914	0.953416	0.18143	1.78571	0.052226
orf19.2398	orf19.2398	1.66062	0.063887	-1.30829	0.88998	-0.207254	0.58001	-1.18135	0.8676	-0.268566	0.60314	-1.39465	0.90334	-0.222798	0.58591	0.592401	0.28337	-2.77807	0.99024	2.50691	0.015538	-0.740069	0.76186	0.70639	0.24804	0.785838	0.22509	-0.0354059	0.51377	2.86356	0.0084269	-0.324698	0.62395	1.05268	0.15863	-2.24093	0.97554	-1.47409	0.91439	-2.32556	0.97882	-1.30225	0.88899	0.238342	0.40821	-2.46287	0.98324	1.08204	0.15232
orf19.1954	PUS4	1.64749	0.065239	-2.64412	0.98772	0.220015	0.41514	-0.194715	0.57524	-1.54573	0.9234	-1.05172	0.84116	0.72545	0.2424	-0.797226	0.77808	1.75993	0.054458	-0.771927	0.77099	-0.141117	0.55471	1.28505	0.11387	-0.196589	0.57596	-1.12819	0.85721	-1.72208	0.94211	-1.92729	0.9586	-0.764055	0.76876	-2.70202	0.98888	-0.625375	0.72713	-0.148426	0.55752	-1.24569	0.87936	3.58302	0.0024933	-1.85345	0.95324	-2.56615	0.98596
orf19.6832	orf19.6832	1.6454	0.065456	0.0711939	0.47232	0.849945	0.20762	0.108981	0.45769	-0.366375	0.63914	0.120482	0.45324	0.390471	0.35219	0.502191	0.3132	0.473987	0.32284	0.194414	0.42487	-0.0284775	0.51108	-0.000821468	0.50032	0.446878	0.33224	0.214403	0.41727	0.268894	0.39674	-0.154436	0.55983	0.94058	0.18454	2.67415	0.011663	0.246166	0.40527	0.283954	0.39112	0.639923	0.2683	-2.43264	0.98235	1.02191	0.16546	-0.00301205	0.50117
orf19.5236	orf19.5236	1.64227	0.065783	-0.611188	0.72264	0.0400552	0.48442	-0.812845	0.78238	0.51174	0.30997	2.94613	0.0073156	0.882597	0.19909	0.558011	0.29456	-0.684392	0.74536	0.404006	0.34736	2.34323	0.020556	3.31975	0.0038754	1.74448	0.055837	-0.972376	0.8231	-0.13674	0.55303	-0.332182	0.6267	-0.487569	0.68182	-2.79489	0.99052	-1.37569	0.90053	1.23481	0.12256	-1.75691	0.94527	1.9924	0.037161	-1.1837	0.86805	0.622238	0.27386
orf19.1720	orf19.1720	1.63265	0.066796	0.701166	0.2496	0.25656	0.40136	0.591837	0.28355	0.418367	0.34226	0.521866	0.30656	0.0728863	0.47167	0.823615	0.21468	1.27843	0.11499	-2.6035	0.98683	-1.17055	0.86554	-1.37026	0.89971	-0.744898	0.76326	-1.34111	0.89522	-0.516035	0.69148	-0.258017	0.59919	1.06851	0.1552	1.46356	0.087013	0.56414	0.29254	1.19534	0.12977	1.00146	0.17011	0.373178	0.3584	0.74344	0.23716	-1.04519	0.83973
orf19.6514	CUP9	1.62953	0.067128	0.168524	0.43477	0.175487	0.4321	0.0278552	0.48916	-0.846797	0.79154	0.899721	0.19471	0.111421	0.45674	-0.870474	0.79777	1.59331	0.071087	-0.713092	0.75395	1.04178	0.16102	-1.25348	0.88073	1.11003	0.14648	-0.732591	0.75969	1.71448	0.058604	1.80919	0.050267	1.39694	0.096329	0.17688	0.43157	2.2702	0.023278	1.09192	0.15024	1.45543	0.088106	0.427577	0.33901	1.7312	0.057047	-1.34401	0.89568
orf19.2686	orf19.2686	1.62899	0.067186	-1.24348	0.87897	1.67971	0.061968	2.72029	0.010775	-0.678261	0.7435	6.36232	4.1102e-05	0.173913	0.4327	-1.22029	0.87483	-0.689855	0.74701	-0.307246	0.61752	0.488406	0.3179	21.9391	4.3345e-10	1.56957	0.073794	-0.213043	0.58221	0.623188	0.27355	3.66812	0.0021653	1.64493	0.065505	-0.0608696	0.52367	0.234783	0.40956	0.794203	0.22276	1.32029	0.10808	-4.53333	0.99946	2.95652	0.0071867	0.972464	0.17688
orf19.2746	orf19.2746	1.6194	0.068215	25.291	1.0703e-10	-0.787313	0.77532	0.33209	0.37334	-3.80597	0.99827	2.76866	0.0099165	6.62127	2.9591e-05	0.425373	0.33979	0.546642	0.29831	-2.33396	0.97912	1	0.17045	-0.733209	0.75987	-0.833955	0.78811	0.432836	0.33716	-0.955224	0.81901	-2.04104	0.96574	-0.75	0.76473	0.458955	0.32804	1.80784	0.050379	5.27612	0.00017982	-0.625	0.72702	7.66231	8.5723e-06	0.804105	0.22002	-3.06903	0.99407
orf19.5479	FGR12	1.61343	0.068863	0.715064	0.24546	0.927405	0.18778	-0.664247	0.73922	-0.315789	0.62067	1.67877	0.062062	0.522686	0.30629	0.647913	0.26582	-0.255898	0.59839	-1.11434	0.8544	-0.99637	0.82872	-1.50635	0.91855	0.205082	0.42081	0.887477	0.19783	0.319419	0.37799	0.030853	0.488	0.970962	0.17723	3.44465	0.0031411	-0.375681	0.6425	0.637024	0.26921	-0.519056	0.69249	1.02722	0.16426	2.88566	0.0081137	-0.724138	0.75721
orf19.2023	HGT7	1.61175	0.069047	-0.630372	0.72871	-0.436963	0.66429	-0.681948	0.74462	-0.494269	0.6841	2.21203	0.025692	0.180516	0.43018	0.256447	0.4014	1.18625	0.13147	-0.777937	0.77269	1.18052	0.13256	-0.219198	0.58455	-0.696275	0.74894	0.025788	0.48997	0.101719	0.4605	0.5	0.31395	0.724928	0.24256	0.424069	0.34025	-0.232092	0.58943	1.7808	0.052645	0.732092	0.24046	-0.945559	0.81667	-0.690544	0.74722	-0.338109	0.62886
orf19.4540	UBC8	1.60375	0.069926	-1.52553	0.92094	-0.848093	0.79189	1.62185	0.067951	-2.57725	0.98623	-0.725921	0.75773	2.94247	0.0073616	-0.478992	0.67888	-0.354234	0.63474	-1.85133	0.95308	0.523594	0.30598	-0.832579	0.78774	-1.24111	0.87856	0.568197	0.29122	-0.421461	0.65883	0.747899	0.23587	-0.874596	0.79884	1.97673	0.038143	12.7931	7.9837e-08	-1.16354	0.86419	-0.0116354	0.50453	0.88106	0.19948	-0.481577	0.67976	-3.40207	0.99663
orf19.7539.1	orf19.7539.1	1.58965	0.071499	-1.59036	0.92858	-0.818994	0.78406	-0.455563	0.67078	-1.67442	0.93751	-1.72176	0.94208	1.40723	0.094837	-1.14628	0.86082	-1.76712	0.94617	-1.08122	0.84751	-0.352232	0.63401	-0.88703	0.80205	-1.39986	0.9041	2.39036	0.018968	-1.02155	0.83446	-1.47456	0.91445	1.49752	0.08257	-1.03147	0.83669	-1.34798	0.8963	-0.433026	0.66291	1.66478	0.063465	3.08689	0.0057524	-1.17151	0.86572	1.37605	0.09942
orf19.1938	orf19.1938	1.58652	0.071852	1.47022	0.086126	-0.25116	0.59661	1.51168	0.080777	1.66753	0.063187	-0.657945	0.73729	-1.44056	0.90986	0.936487	0.18554	1.54256	0.076983	-0.121092	0.54699	1.54149	0.077112	0.96387	0.17892	1.44832	0.089074	0.904161	0.19359	1.58614	0.071895	-0.0485282	0.51887	1.55511	0.075487	0.5599	0.29393	1.44071	0.090117	-1.25542	0.88107	1.45478	0.088195	1.07059	0.15476	1.31688	0.10863	1.3257	0.10721
orf19.7604	orf19.7604	1.58651	0.071853	-1.90848	0.95729	0.838459	0.21068	4.41645	0.00065064	2.80215	0.0093627	-0.428677	0.66138	-1.53094	0.92161	-0.137829	0.55344	-1.65395	0.93543	1.05484	0.15816	-0.304928	0.61666	-1.17784	0.86694	0.790663	0.22374	1.00926	0.16832	-0.453501	0.67007	-0.597629	0.71831	-1.08151	0.84757	-3.92108	0.99857	-0.542423	0.7003	-1.3316	0.89373	-3.19933	0.99525	1.26232	0.11774	-0.719155	0.75574	0.753612	0.23423
orf19.680	orf19.680	1.58615	0.071894	0.0770432	0.47005	-1.69651	0.93968	-1.95159	0.96023	0.894846	0.19595	3.74024	0.0019225	7.50651	1.0237e-05	0.391463	0.35183	2.05466	0.033492	4.51744	0.00055637	-0.491931	0.68331	1.80687	0.050458	1.25508	0.11899	3.05206	0.0061044	-1.75794	0.94537	0.941697	0.18427	-2.13118	0.97055	2.42686	0.017821	-1.06715	0.84451	-1.20146	0.87137	-2.46799	0.98339	1.51067	0.080903	-0.939615	0.81522	-0.423738	0.65964
orf19.2335	orf19.2335	1.58583	0.071931	0.4651	0.32591	1.30377	0.11076	0.202991	0.42161	0.133903	0.44807	0.0470085	0.48172	1.78953	0.051903	1.15064	0.13833	-0.00605413	0.50236	-0.404558	0.65284	-0.586182	0.71463	0.198362	0.42337	0.264957	0.39821	0.280627	0.39236	-0.43661	0.66416	-0.0922365	0.53583	0.595798	0.28228	3.95655	0.0013507	-0.153134	0.55933	-0.0110399	0.5043	2.64566	0.012248	-3.8141	0.9983	0.271368	0.39581	0.826567	0.21388
orf19.954	orf19.954	1.5821	0.072354	-0.0348799	0.51357	-0.323791	0.62362	-0.000329056	0.50013	3.07535	0.0058666	-0.304706	0.61658	1.10596	0.14732	0.518263	0.30777	-0.920698	0.81056	1.62257	0.067873	-0.0575847	0.52239	0.906219	0.19307	-0.891741	0.80326	0.65844	0.26256	0.112866	0.45619	0.238894	0.40801	-0.922343	0.81097	-0.839421	0.78958	0.904574	0.19348	-0.78414	0.77443	-0.540967	0.69981	4.42876	0.0006383	-0.0654821	0.52546	1.81211	0.050029
orf19.7550	IFA14	1.57933	0.07267	-1.05477	0.84183	-1.46753	0.91352	0.742518	0.23743	2.96781	0.0070492	0.653868	0.26397	1.38566	0.097987	0.750423	0.23514	0.829475	0.2131	2.31225	0.02167	0.793902	0.22284	1.69622	0.06035	3.74929	0.0018941	1.4122	0.094123	-0.457933	0.67161	0.180689	0.43011	0.256917	0.40123	4.25805	0.00083409	0.548278	0.29776	-0.08131	0.5316	-1.04122	0.83885	1.85037	0.046994	-1.79729	0.94875	-1.78148	0.94741
orf19.3430	orf19.3430	1.57418	0.073261	0.342486	0.36954	0.404624	0.34714	0.787091	0.22474	0.678709	0.25636	-0.858382	0.79461	-0.181118	0.57005	0.498073	0.3146	-0.355491	0.6352	1.3685	0.10056	1.94798	0.040008	0.317437	0.37872	0.877168	0.20049	1.19605	0.12963	1.21435	0.12626	3.31358	0.0039159	0.630539	0.27124	0.0467245	0.48183	4.26782	0.00082131	0.142582	0.44473	0.858382	0.20539	0.140655	0.44547	0.799615	0.22126	2.62909	0.012601
orf19.695	RGS2	1.57341	0.07335	2.69832	0.011189	0.133674	0.44816	0.41344	0.34401	-1.09496	0.8504	0.874361	0.20122	-0.130022	0.55044	-0.549306	0.70258	0.883857	0.19876	-1.21476	0.87382	-0.795471	0.77759	-0.677137	0.74316	0.15851	0.43861	-1.11687	0.85492	-0.334551	0.62756	0.804967	0.21978	1.22644	0.12406	1.55004	0.076088	0.334551	0.37244	1.27611	0.11538	1.64938	0.065042	-2.56026	0.98582	0.313367	0.38022	-0.997809	0.82905
orf19.3406	orf19.3406	1.5724	0.073466	-1.82059	0.95066	-0.00213584	0.50083	-0.548911	0.70245	1.62025	0.068123	-1.63306	0.93325	0.555318	0.29544	-1.00043	0.82965	-1.42802	0.90812	0.87185	0.20187	1.54122	0.077144	2.2768	0.023018	-0.302008	0.61558	0.268261	0.39698	0.903887	0.19366	-0.453652	0.67012	-1.54293	0.92306	-0.931226	0.81316	-1.0188	0.83384	0.237505	0.40853	-1.73302	0.94312	1.04656	0.15997	-0.583938	0.7139	1.53012	0.078493
orf19.4686	orf19.4686	1.56871	0.073894	0.575727	0.28876	-1.38215	0.90149	-1.81494	0.9502	-2.25426	0.97608	1.43781	0.090517	0.0401204	0.48439	-0.470411	0.67592	-2.23771	0.9754	2.37362	0.019518	-1.07823	0.84687	-0.427282	0.66089	-0.847041	0.79161	1.62337	0.067787	-1.54313	0.92309	0.949348	0.18241	1.04965	0.15929	-2.15496	0.97171	2.5005	0.01571	0.25326	0.4026	-1.00903	0.83162	8.79539	2.5431e-06	-2.36861	0.98031	2.71515	0.01087
orf19.3243	SRP54	1.56716	0.074073	1.04478	0.16036	1.18725	0.13128	2.36906	0.01967	0.987788	0.17328	0.963365	0.17904	0.529172	0.30412	0.704206	0.24869	1.52646	0.078941	-1.88331	0.95548	0.347354	0.36776	0.842605	0.20957	0.109905	0.45733	-0.132972	0.55157	-0.27137	0.60419	1.10176	0.14819	1.68385	0.061558	1.31615	0.10875	0.867028	0.20313	0.36228	0.36234	0.97422	0.17646	1.25509	0.11899	0.0597015	0.47678	-3.12076	0.99457
orf19.6853	orf19.6853	1.56534	0.074285	-0.553005	0.7038	-0.0874317	0.53397	5.64793	0.00010653	5.78751	8.7962e-05	0.832318	0.21233	0.942701	0.18403	2.37237	0.019559	2.65527	0.012047	0.136768	0.44696	1.084	0.1519	1.49352	0.083083	3.16909	0.0050016	1.43888	0.09037	1.83263	0.048379	1.163	0.13592	0.272131	0.39553	-1.28478	0.88608	3.35878	0.0036286	0.646058	0.26639	2.31756	0.021475	1.74785	0.055533	-1.94333	0.95968	-2.55504	0.98569
orf19.6444	orf19.6444	1.56296	0.074564	-0.967911	0.82204	-0.610394	0.72239	-0.876526	0.79935	-1.26788	0.88322	0.41158	0.34466	-0.626788	0.72758	-0.099407	0.53861	-0.276945	0.60627	0.366585	0.36078	0.186955	0.42772	-0.390303	0.64775	0.9421	0.18417	0.196373	0.42413	0.247994	0.40458	-1.04011	0.83861	0.628183	0.27198	1.23648	0.12227	0.0610394	0.47627	0.207534	0.41988	0.473666	0.32295	0.171608	0.43358	-0.209278	0.58078	-0.082316	0.53199
orf19.5732	NOG2	1.56286	0.074575	5.86928	7.8725e-05	-0.631141	0.72895	-1.62281	0.93215	-0.970858	0.82274	-1.13489	0.85855	-2.22398	0.97482	-1.18068	0.86748	-2.09992	0.96896	6.29559	4.4797e-05	2.18651	0.026826	-1.24979	0.88008	0.294754	0.3871	0.782681	0.22598	2.31724	0.021487	-2.32306	0.97872	4.47294	0.00059599	-1.40716	0.90515	-1.89342	0.95622	-0.0283097	0.51101	-2.40216	0.98141	2.05329	0.033569	-1.7219	0.94209	-1.29725	0.88816
orf19.1685	ZCF7	1.55838	0.0751	0.195042	0.42463	-0.0234834	0.50914	-0.422048	0.65904	-2.4938	0.98411	0.313112	0.38031	-0.860404	0.79514	-0.181996	0.57039	1.22244	0.12479	0.388128	0.35303	0.258969	0.40046	-0.846706	0.79152	-0.0652316	0.52536	0.183953	0.42886	0.928245	0.18757	-1.13568	0.85871	-0.215264	0.58306	2.75799	0.0101	-1.14351	0.86027	-0.95499	0.81895	-0.238095	0.59169	-2.79387	0.9905	0.949119	0.18247	1.79191	0.051703
orf19.147	YAK1	1.55422	0.075592	0.69503	0.25143	1.25075	0.11975	1.24473	0.12081	0.787651	0.22458	1.32304	0.10764	0.563253	0.29283	0.54744	0.29804	1.07605	0.15359	-0.800452	0.77897	0.974398	0.17642	0.833584	0.21199	0.88253	0.1991	0.603163	0.27992	1.67169	0.062768	1.43825	0.090456	1.2628	0.11766	1.46988	0.086171	1.31777	0.10849	0.888554	0.19756	1.49172	0.083315	1.41114	0.094274	1.03163	0.16328	-1.75678	0.94526
orf19.1448	APT1	1.55273	0.075769	-0.0302133	0.51175	-0.223341	0.58612	1.33649	0.1055	1.44076	0.09011	0.488744	0.31778	1.99882	0.036767	0.277251	0.39362	-0.0847156	0.53292	0.30628	0.38284	0.194313	0.42491	1.65107	0.064868	1.31576	0.10881	1.59301	0.071121	0.732228	0.24042	0.883886	0.19876	0.734005	0.2399	0.759479	0.23255	2.73578	0.010492	-0.238744	0.59194	-0.515403	0.69126	2.69846	0.011186	0.0219194	0.49147	0.05391	0.47903
orf19.347	RSN1	1.55166	0.075896	1.68421	0.061523	0.670565	0.25884	-0.393762	0.64899	0.350877	0.36648	1.87719	0.044969	-1.04873	0.84051	-0.148148	0.55741	1.05848	0.15737	-0.421053	0.65869	-0.518519	0.69231	-0.522417	0.69362	-0.241715	0.59306	1.32164	0.10786	-0.760234	0.76767	-0.403509	0.65247	1.02339	0.16512	2.47563	0.016394	-0.816764	0.78345	-2.1384	0.9709	0.407407	0.34615	0.758285	0.23289	3.4308	0.0032149	1.92398	0.04163
orf19.1114	orf19.1114	1.55161	0.075901	2.18387	0.026946	0.76129	0.23203	0.648387	0.26567	1.29516	0.11218	-1.3	0.88862	-0.269355	0.60343	-0.187097	0.57234	0.903226	0.19382	-2.18387	0.97305	0.612903	0.27681	-1.07581	0.84636	-0.503226	0.68715	1.58387	0.072153	-2.88226	0.99184	-0.0951613	0.53697	-1.45484	0.91181	-1.64355	0.93435	-0.906452	0.80699	0.0322581	0.48745	0.187097	0.42766	0.880645	0.19959	-0.401613	0.65179	-0.164516	0.5637
orf19.5839	PDR17	1.55114	0.075957	-1.17378	0.86616	-0.400199	0.65129	4.4141	0.00065303	0.135055	0.44762	3.0566	0.0060572	2.4429	0.017338	2.66832	0.01178	1.54916	0.076193	-0.902681	0.80604	0.584906	0.28579	0.747766	0.23591	-0.0307845	0.51198	2.05462	0.033494	1.83515	0.04818	1.01589	0.16682	-0.0784508	0.53049	2.55114	0.014404	1.66137	0.063811	1.18073	0.13251	-0.450844	0.66914	7.50248	1.0285e-05	0.556107	0.29518	-2.18371	0.97305
orf19.806	VMA7	1.54446	0.076755	-2.39504	0.98118	0.810496	0.21826	-1.97595	0.96181	1.03207	0.16318	-0.0116618	0.50454	5.96866	6.8878e-05	0.338192	0.37111	-2.55904	0.98579	1.42347	0.092522	-0.422012	0.65903	-0.481778	0.67983	-0.954082	0.81873	0.76312	0.23151	-1.1414	0.85985	-1.10204	0.85187	-0.188047	0.5727	-1.72012	0.94192	0.0342566	0.48667	1.81851	0.049509	-0.223032	0.586	3.00729	0.0065893	-0.529155	0.69588	0.418367	0.34226
orf19.4247	orf19.4247	1.53313	0.078125	-1.86826	0.95437	-0.0423729	0.51648	-0.0978428	0.538	-0.325886	0.62439	0.977658	0.17565	3.6641	0.0021797	2.44453	0.01729	-1.2604	0.88193	6.43606	3.7398e-05	3.95069	0.0013636	3.55316	0.0026203	0.299692	0.38527	0.271186	0.39588	0.241911	0.40687	0.485362	0.31894	5.68182	0.00010167	-2.0886	0.96836	1.73498	0.0567	0.0439137	0.48292	3.60478	0.0024048	2.57165	0.013906	0.798921	0.22145	2.11479	0.030276
orf19.1002	orf19.1002	1.52393	0.079252	-2.26849	0.97666	-0.174064	0.56736	-0.0809399	0.53146	0.683638	0.25487	-1.36641	0.89913	-0.359443	0.63663	0.107485	0.45827	-1.93647	0.95922	-1.27111	0.88377	-0.920366	0.81048	-2.198	0.97369	2.99434	0.0067366	1.13882	0.14066	-1.98782	0.96255	-2.43516	0.98243	-1.49695	0.91736	-0.723673	0.75707	1.01001	0.16815	-1.21889	0.87457	-0.249782	0.59609	4.64578	0.00045695	-1.25587	0.88114	3.2772	0.0041642
orf19.6550	orf19.6550	1.51973	0.079772	-3.1596	0.99492	-0.837474	0.78906	0.65361	0.26405	-0.893014	0.80358	-1.10728	0.85295	0.582578	0.28654	-1.08214	0.8477	1.45776	0.087792	0.585501	0.28559	-0.546039	0.7015	-0.904706	0.80655	0.704765	0.24852	0.878106	0.20025	-1.734	0.94321	-0.427068	0.66081	-0.653902	0.73604	-2.60012	0.98676	-1.91611	0.95783	-0.092663	0.536	-0.640164	0.73177	2.86349	0.0084279	-1.2245	0.87559	2.58492	0.013593
orf19.7231	FTR2	1.51787	0.080004	-0.44569	0.66734	-0.785564	0.77483	-0.565172	0.70779	1.57989	0.072607	-2.08374	0.9681	-1.7309	0.94293	-0.988788	0.82696	-0.505606	0.68795	-1.26875	0.88337	-0.621934	0.72605	2.12158	0.029932	0.00840925	0.49673	-1.23371	0.87724	-0.758935	0.7673	-1.60792	0.93053	-1.05221	0.84127	-1.64331	0.93433	-1.774	0.94677	-1.09215	0.84981	0.89068	0.19701	1.15662	0.13715	-0.700771	0.75029	-1.10862	0.85323
orf19.1824	PGA50	1.51445	0.08043	5.5684	0.00011896	0.72736	0.24184	9.55395	1.2055e-06	1.28131	0.1145	0.500963	0.31362	-1.44123	0.90996	4.26301	0.00082758	0.294798	0.38709	1.46821	0.086393	-1.08092	0.84745	3.29769	0.0040224	-0.0529865	0.52061	3.06069	0.0060151	0.56262	0.29304	-1.96917	0.96137	-0.662813	0.73878	-2.16763	0.9723	-0.750482	0.76487	1.83526	0.048172	3.52312	0.0027548	4.30443	0.0007753	0.640655	0.26808	-1.06166	0.84332
orf19.5510	orf19.5510	1.50919	0.08109	-1.87132	0.95459	-1.26838	0.8833	1.07353	0.15413	1.22794	0.12379	1.90441	0.042997	-0.0716912	0.52787	-0.231618	0.58925	-0.670956	0.74128	0.694853	0.25149	0.647059	0.26608	1.29963	0.11144	1.86029	0.046235	-0.924632	0.81153	1.53125	0.078354	0.674632	0.2576	1.03309	0.16295	-2.30882	0.9782	4.03676	0.0011868	1.41912	0.093137	1.24265	0.12117	-0.994485	0.82828	0.764706	0.23106	-2.44853	0.98283
orf19.7634	MCD1	1.50611	0.081478	0.616137	0.27579	1.00489	0.16932	0.674817	0.25755	-0.731051	0.75924	-0.96577	0.82153	-0.757946	0.76702	0.388753	0.3528	1.38631	0.097891	0.200489	0.42256	0.361858	0.36249	-1.86308	0.95398	0.127139	0.45068	-0.496333	0.68481	0.0440098	0.48288	0.645477	0.26657	-0.809291	0.78141	-0.320293	0.62233	-1.6577	0.93581	-1.7555	0.94515	0.374083	0.35808	1.01222	0.16765	0.99022	0.17271	1.94621	0.040125
orf19.3942.1	RPL43A	1.50591	0.081503	-2.66263	0.9881	-0.464119	0.67375	-2.79571	0.99053	-3.62029	0.99766	-0.509211	0.68917	4.08469	0.0010989	-2.63459	0.98752	8.29612	4.2762e-06	-4.64559	0.99954	1.33737	0.10536	-0.434424	0.6634	-1.76244	0.94576	-2.45724	0.98308	6.05279	6.1576e-05	2.65109	0.012134	2.4347	0.017583	5.60627	0.00011286	13.5848	4.5129e-08	0.959032	0.18008	-3.79489	0.99824	12.1125	1.338e-07	-3.7388	0.99807	-3.00137	0.99334
orf19.4093	NOP7	1.49979	0.08228	2.74305	0.010362	-0.778746	0.77292	-0.314653	0.62025	2.09631	0.031232	1.71773	0.058299	2.22831	0.024993	0.375259	0.35765	0.0747198	0.47096	1.19635	0.12958	0.753425	0.23428	1.73267	0.056912	2.40307	0.01856	3.18721	0.00485	1.57202	0.07351	2.22748	0.025028	-0.236613	0.59113	2.66376	0.011873	2.12578	0.029721	-0.511	0.68978	-0.515982	0.69146	3.20756	0.0046854	-0.617269	0.72457	1.66584	0.063358
orf19.6026	ERG2	1.49623	0.082735	0.0174364	0.49322	-0.584826	0.71419	-0.724317	0.75726	-1.70358	0.94036	1.29359	0.11244	-0.778511	0.77285	-0.0673893	0.5262	0.627238	0.27228	2.77286	0.0098453	0.34213	0.36967	0.136664	0.447	0.749293	0.23547	-0.0117813	0.50458	0.194628	0.42479	2.37889	0.019343	-0.166824	0.56458	1.32469	0.10737	-1.60509	0.93022	-0.254006	0.59768	-0.106975	0.54154	9.45193	1.329e-06	0.525448	0.30536	6.01696	6.4578e-05
orf19.2211	orf19.2211	1.49217	0.083257	-0.665242	0.73953	-0.226496	0.58731	-0.117521	0.54561	2.6802	0.011542	0.470085	0.32419	1.37393	0.099737	-0.222934	0.58596	-0.101852	0.53956	-2.19943	0.97375	-0.938034	0.81484	1.34188	0.10465	0.647436	0.26597	0.269231	0.39661	0.754986	0.23383	0.707265	0.24778	-0.218661	0.58434	0.257835	0.40088	-0.742165	0.76247	-0.10114	0.53928	-0.42735	0.66091	-3.27066	0.99579	-0.865385	0.79645	-0.84188	0.79023
orf19.5832	HPT1	1.49051	0.083471	1.82753	0.048784	0.35443	0.36519	0.75	0.23527	0.943038	0.18394	0.587025	0.2851	0.514241	0.30913	-0.607595	0.7215	-1.83228	0.95159	-3.42722	0.99677	3.40032	0.0033837	0.558544	0.29438	0.664557	0.26068	-0.580696	0.71285	1.875	0.045132	3.53006	0.0027231	2.35285	0.020222	-0.495253	0.68444	0.251582	0.40323	1.82437	0.049037	1.21361	0.12639	1.875	0.045132	-0.685127	0.74558	-3.30696	0.99604
orf19.7377	ASE1	1.4883	0.083756	2.74261	0.01037	0.25431	0.4022	36.8565	2.5723e-12	-1.57328	0.92663	-0.277709	0.60655	-0.012931	0.50503	-0.403941	0.65262	27.7666	4.2578e-11	-0.958128	0.81971	2.79495	0.009479	1.44828	0.089079	0.379926	0.35597	0.00800493	0.49689	1.45813	0.087742	10.1176	7.1393e-07	10.069	7.4623e-07	9.60837	1.1448e-06	0.114532	0.45554	0.539409	0.3007	38.5086	1.6638e-12	7.96429	6.1227e-06	1.20628	0.12774	1.27278	0.11594
orf19.7468	orf19.7468	1.4865	0.08399	2.08417	0.031875	-0.861832	0.79551	1.77025	0.053555	2.15987	0.028061	-0.614611	0.72373	0.419799	0.34175	2.19481	0.026452	2.68925	0.011364	1.13023	0.14238	0.258338	0.40069	0.304394	0.38353	-0.251456	0.59672	3.11117	0.0055193	-0.664373	0.73926	0.380625	0.35572	0.515087	0.30884	1.59767	0.0706	0.315511	0.37943	-1.07094	0.84532	-0.463737	0.67362	3.70514	0.0020369	-0.400741	0.65148	4.98571	0.00027439
orf19.6845	orf19.6845	1.4791	0.084954	0.537313	0.3014	-0.376119	0.64266	0.180597	0.43015	-1.93881	0.95938	1.38209	0.098517	-0.283582	0.60874	0.81791	0.21623	1.01194	0.16771	-2.51642	0.98471	-0.683582	0.74512	-0.69403	0.74827	-0.18209	0.57042	-1.51194	0.91926	-0.147761	0.55727	0.176119	0.43186	1.3806	0.098739	2.70448	0.011071	0.795522	0.22239	1.03284	0.16301	2.37313	0.019534	-0.804478	0.78009	0.259701	0.40018	-3.16418	0.99496
orf19.4800	RIM20	1.47771	0.085138	0.56051	0.29373	0.381369	0.35545	0.856688	0.20584	-0.734873	0.76035	0.540605	0.30031	0.480096	0.32074	0.0549363	0.47864	0.613854	0.27651	-0.671178	0.74135	0.0485669	0.48111	-0.205414	0.57932	-0.0191083	0.50743	0.599522	0.28108	1.06927	0.15504	0.0628981	0.47554	1.29777	0.11175	2.60987	0.013023	1.05016	0.15918	-0.395701	0.64968	1.07723	0.15334	0.370223	0.35947	0.686306	0.25406	1.78503	0.052284
orf19.1412	orf19.1412	1.47653	0.085292	2.30089	0.022094	-0.0207314	0.50807	-0.017852	0.50695	-0.578462	0.71213	0.255111	0.4019	2.50734	0.015527	1.01267	0.16755	-1.22804	0.87622	1.51569	0.080275	0.194069	0.425	-0.0282177	0.51098	1.21883	0.12544	-0.750936	0.765	-1.38468	0.90187	-0.584221	0.71399	-0.982436	0.82547	-1.2839	0.88594	-0.290239	0.61122	-0.133026	0.55159	-0.930608	0.81301	3.00835	0.0065773	-0.401958	0.65191	0.477109	0.32177
orf19.2665	MSN5	1.47406	0.085617	2.71758	0.010825	-0.424352	0.65985	2.89914	0.0079285	1.33573	0.10562	1.21398	0.12632	5.88833	7.6726e-05	-0.0345821	0.51345	2.47839	0.016316	-1.43372	0.90891	1.07493	0.15383	-1.63112	0.93304	1.87248	0.045319	0.422911	0.34066	0.489193	0.31763	0.861671	0.20453	0.657061	0.26299	-1.32637	0.89289	2.96614	0.0070694	-0.0742075	0.52885	-0.00216138	0.50084	10.0432	7.6396e-07	1.93588	0.040818	0.794669	0.22263
orf19.7203	orf19.7203	1.47063	0.086071	-0.275397	0.60569	-0.0904762	0.53515	-0.812698	0.78234	-2.4627	0.98324	-2.63968	0.98763	-1.38175	0.90143	-0.665079	0.73948	-3.17381	0.99504	-0.414286	0.65629	0.662698	0.26125	-2.23095	0.97512	-0.397619	0.65037	3.2381	0.004449	0.363492	0.3619	-1.62937	0.93285	1.19127	0.13053	2.78095	0.0097094	-2.37381	0.98049	2.7127	0.010916	1.34444	0.10425	-2.58968	0.98652	-1.91349	0.95764	0.154762	0.44004
orf19.5203	orf19.5203	1.46914	0.08627	-0.0751029	0.52919	1.66975	0.062962	1.27469	0.11562	-1.44856	0.91096	1.73457	0.056738	-0.211934	0.58179	0.680041	0.25596	0.851852	0.20712	2.99074	0.0067782	0.0216049	0.49159	0.333333	0.37288	0.274691	0.39457	0.303498	0.38387	0.211934	0.41821	0.825103	0.21428	0.702675	0.24914	0.877572	0.20038	0.368313	0.36016	1.61728	0.068444	-0.424897	0.66005	-2.21091	0.97426	0.0792181	0.46921	-1.73148	0.94298
orf19.1182	orf19.1182	1.46797	0.086424	3.2549	0.0043242	0.292484	0.38795	0.278758	0.39306	-0.143791	0.55574	0.515359	0.30875	-0.989216	0.82706	-0.860784	0.79524	-0.0931373	0.53618	-0.566993	0.70839	-0.451307	0.6693	-0.35719	0.63581	0.505556	0.31206	-1.07614	0.84643	-1.90163	0.95681	-2.06144	0.96689	1.02516	0.16472	-0.466667	0.67463	-0.560131	0.70614	-0.928758	0.81256	-0.273203	0.60487	3.60556	0.0024017	-0.797059	0.77804	2.29477	0.022325
orf19.7409	ERV25	1.46263	0.087138	-2.81287	0.99081	0.240114	0.40755	-0.10369	0.54027	2.02706	0.035074	-1.60095	0.92976	-1.91088	0.95746	-0.312772	0.61956	0.529044	0.30416	2.76973	0.0098983	2.40189	0.018598	1.19262	0.13027	1.46263	0.087138	2.27871	0.022943	3.16481	0.0050381	5.96556	6.9164e-05	7.15856	1.5367e-05	5.15175	0.00021518	-1.54891	0.92378	-0.51334	0.69057	3.1807	0.0049039	2.87436	0.0082723	-1.41116	0.90573	4.62535	0.00047142
orf19.1422	FZO1	1.4529	0.08845	-0.384058	0.64551	-0.90942	0.80774	-0.422705	0.65927	0.397343	0.34973	1.54831	0.076294	-0.0676328	0.52629	-1.1256	0.85669	0.543478	0.29935	-2.34179	0.97939	1.3756	0.099486	1.79589	0.051368	0.636473	0.26938	-0.307971	0.61779	-0.475845	0.6778	-0.233092	0.5898	0.17029	0.43409	1.10024	0.1485	2.13889	0.029072	0.560386	0.29377	0.292271	0.38803	-0.85628	0.79405	-2.54589	0.98547	-0.0144928	0.50564
orf19.993	orf19.993	1.45194	0.088579	2.21626	0.025509	-0.97137	0.82286	-2.94632	0.99269	0.427914	0.33889	-1.22751	0.87613	-2.07669	0.96772	-2.091	0.96849	-0.607362	0.72143	1.77505	0.053139	1.01329	0.1674	1.28885	0.11323	-1.75818	0.94539	0.450409	0.33101	-0.859918	0.79501	-2.48006	0.98373	-1.22546	0.87576	-1.51125	0.91917	2.36861	0.019685	0.216769	0.41637	-0.535276	0.69792	-0.697342	0.74926	-2.90644	0.99217	1.6636	0.063584
orf19.6817	FCR1	1.45158	0.088629	-1.24012	0.87838	-0.828063	0.78652	3.56522	0.0025682	0.348814	0.36723	3.0583	0.0060397	-1.66798	0.93686	3.73024	0.0019544	2.03458	0.034636	4.36067	0.00070983	-1.41107	0.90572	1.8913	0.043936	2.03854	0.034408	2.98419	0.0068546	1.14723	0.139	1.10573	0.14737	0.652174	0.2645	-0.155138	0.5601	0.408103	0.3459	1.95356	0.03964	-1.23715	0.87785	-0.159091	0.56162	0.158103	0.43876	1.11166	0.14615
orf19.3151	orf19.3151	1.45003	0.08884	-4.13483	0.99899	1.02957	0.16374	-1.39267	0.90305	0.0378474	0.48528	-2.73329	0.98946	-1.03962	0.8385	-0.694264	0.74834	-0.965109	0.82138	-0.983442	0.82571	-0.891189	0.80312	-2.04494	0.96596	-0.748669	0.76435	-2.24305	0.97562	-0.928445	0.81248	-1.15376	0.86228	-1.63631	0.93359	-4.26198	0.99917	-0.214075	0.5826	-0.646363	0.7337	-1.35068	0.89672	6.05973	6.1012e-05	-1.02602	0.83547	0.23359	0.41001
orf19.1893	orf19.1893	1.4488	0.089008	0.93005	0.18713	-0.0928931	0.53609	-3.17348	0.99504	-0.263011	0.60106	-0.808058	0.78107	-0.487969	0.68195	-0.964745	0.82129	1.21489	0.12616	-2.7493	0.98975	-0.367096	0.6394	-1.31673	0.89135	-1.82485	0.951	-0.853386	0.79329	-0.980414	0.825	-1.8573	0.95354	-1.75042	0.9447	1.81869	0.049494	-0.743145	0.76275	-2.1399	0.97098	-2.09233	0.96856	0.996642	0.17122	-2.10744	0.96935	1.37269	0.099923
orf19.5736	ALS5	1.4476	0.089171	-3.86295	0.99843	-1.04697	0.84012	-0.811427	0.782	0.626709	0.27245	1.36137	0.10164	6.27199	4.6188e-05	-0.352261	0.63402	1.93025	0.0412	-2.04101	0.96573	1.49772	0.082544	0.501227	0.31353	0.461619	0.32712	0.84823	0.20808	-0.775675	0.77205	-1.47599	0.91464	0.278304	0.39322	0.815633	0.21685	-1.55626	0.92465	-1.2394	0.87825	-2.40694	0.98156	8.77007	2.6095e-06	-2.00841	0.96382	1.06484	0.15599
orf19.6261	BPH1	1.44281	0.089828	0.786451	0.22492	1.34659	0.10392	0.57192	0.29	-0.969563	0.82244	-0.256259	0.59853	0.0903289	0.4649	1.3893	0.097449	0.495827	0.31537	-0.553756	0.70404	-0.489445	0.68246	-0.0446735	0.51738	0.201767	0.42207	0.22975	0.41146	0.431517	0.33762	0.293569	0.38754	0.913598	0.19121	0.951399	0.18192	0.817869	0.21624	0.0603829	0.47652	0.512518	0.30971	-4.66225	0.99955	0.640648	0.26808	-0.726068	0.75778
orf19.4046	orf19.4046	1.44195	0.089947	2.6339	0.012497	1.73689	0.056525	1.1573	0.13702	-1.07865	0.84696	-0.184457	0.57133	0.0543071	0.47888	1.36704	0.10078	0.843633	0.2093	-2.23034	0.97509	0.11236	0.45638	1.05431	0.15827	1.13483	0.14146	-0.298689	0.61435	0.779026	0.227	0.467228	0.32518	1.27341	0.11584	14.3801	2.6206e-08	0.765918	0.23071	0.944757	0.18353	2.08052	0.032071	-3.98502	0.99871	2.47004	0.016551	-2.22566	0.97489
orf19.5502	orf19.5502	1.44193	0.089949	1.23844	0.12192	1.60432	0.069863	1.7739	0.053239	-1.04419	0.83951	0.944502	0.18359	0.395683	0.35032	0.633094	0.27044	0.842754	0.20953	-3.51285	0.9972	-1.04317	0.83928	-0.64851	0.73437	0.569373	0.29083	-1.33299	0.89395	0.244604	0.40585	-0.503597	0.68727	0.536485	0.30168	1.48304	0.08444	0.787256	0.22469	0.478931	0.32114	1.34019	0.10492	-4.89209	0.99968	2.61254	0.012964	-1.78828	0.94799
orf19.972	orf19.972	1.43974	0.090251	-3.34726	0.9963	-1.10919	0.85334	-0.22494	0.58672	0.227924	0.41215	0.302506	0.38423	-1.98031	0.96208	-2.01492	0.96421	-1.39857	0.90391	1.17005	0.13456	-1.21659	0.87415	-0.74463	0.76318	-0.681981	0.74463	1.19391	0.13003	0.363962	0.36173	-2.90215	0.99211	-0.571002	0.7097	-0.645585	0.73346	-0.99284	0.8279	-2.45764	0.98309	-0.426014	0.66044	15.3025	1.4427e-08	-1.51909	0.92015	-1.34308	0.89553
orf19.6843	orf19.6843	1.43594	0.090777	4.49073	0.0005798	0.771152	0.22923	-1.82514	0.95102	-0.471394	0.67626	-0.394037	0.64909	-0.775181	0.77191	0.077357	0.46993	-0.404512	0.65282	-0.108783	0.54224	-1.31426	0.89095	1.32393	0.1075	-1.43674	0.90933	-0.717969	0.7554	-2.46495	0.9833	-1.67768	0.93783	-0.46253	0.6732	-2.71636	0.98915	1.71797	0.058276	0.290894	0.38854	-0.13054	0.55064	4.19339	0.00092399	-1.35375	0.89719	1.66076	0.063873
orf19.570	IFF8	1.43564	0.090818	0.639604	0.2684	0.150495	0.44168	0.271287	0.39584	-0.380198	0.64413	-0.590099	0.71589	0.182178	0.42954	0.594059	0.28283	-0.556436	0.70493	0.241584	0.40699	-0.00990099	0.50385	0.568317	0.29118	-0.588119	0.71525	-0.89505	0.8041	0.910891	0.19189	0.0237624	0.49075	0.49901	0.31428	-0.708911	0.75271	0.40198	0.34808	-0.756436	0.76658	0.635644	0.26964	0.235644	0.40923	2.79604	0.0094613	0.774257	0.22835
orf19.5521	ISA1	1.43345	0.091123	6.82014	2.3123e-05	2.01079	0.03604	-1.73561	0.94336	2.2446	0.024311	-0.886691	0.80197	-0.0359712	0.51399	-3.14748	0.99481	6.66367	2.8064e-05	5.31295	0.00017058	-2.43705	0.98249	-2.15468	0.97169	-0.372302	0.64128	1.80935	0.050254	2.08813	0.031664	9.05216	1.9642e-06	4.33453	0.0007395	9.98741	8.0401e-07	1.69065	0.060892	0.336331	0.37179	-1.11151	0.85382	4.56655	0.00051586	1.33273	0.10609	0.465827	0.32566
orf19.3874	orf19.3874	1.43193	0.091334	0.556863	0.29493	0.366947	0.36065	1.17479	0.13365	-0.788796	0.77574	5.91485	7.4034e-05	1.68123	0.061817	0.183193	0.42915	1.51204	0.080731	-0.287395	0.61016	1.17535	0.13354	-0.0352941	0.51373	0.815126	0.21699	0.482353	0.31997	0.859944	0.20498	0.541176	0.30012	0.517647	0.30798	2.27451	0.023108	2.5395	0.014694	0.579832	0.28743	-0.345098	0.63142	-1.09748	0.85092	0.037535	0.4854	1.05714	0.15766
orf19.3312	orf19.3312	1.43035	0.091555	0.00906002	0.49647	0.304643	0.38344	-0.0566251	0.52202	-0.745187	0.76335	-0.118913	0.54615	0.10872	0.45779	0.561721	0.29334	1.0419	0.161	-1.04643	0.84	0.372593	0.35861	0.902605	0.19398	-0.0249151	0.50969	0.116648	0.45472	-0.260476	0.60011	-0.0351076	0.51366	0.685164	0.25441	2.09513	0.031294	-0.160815	0.56228	0.150623	0.44163	0.748584	0.23567	-0.103058	0.54002	1.08041	0.15266	0.318233	0.37843
orf19.5644	orf19.5644	1.42759	0.091941	-1.34078	0.89517	-0.434438	0.6634	-1.40382	0.90467	0.805476	0.21964	-0.912824	0.80859	-0.823127	0.78519	1.08573	0.15154	-0.0338617	0.51317	2.0054	0.036365	0.473703	0.32294	0.204611	0.42099	0.887608	0.1978	1.1513	0.1382	0.157781	0.43888	-0.486671	0.68151	0.183718	0.42895	0.978026	0.17556	4.57421	0.00050983	-0.280259	0.6075	-0.260447	0.6001	1.77414	0.053218	-0.778818	0.77294	0.917867	0.19015
orf19.2695	UBR1	1.42176	0.092763	-1.30547	0.88952	0.255091	0.40191	-0.797428	0.77814	1.54019	0.077268	0.43462	0.33653	-0.554127	0.70417	1.72562	0.057563	0.39925	0.34905	0.886924	0.19797	1.4373	0.090588	-0.574491	0.71084	-1.01447	0.83286	1.4582	0.087733	1.72883	0.057265	-0.69507	0.74858	-1.0686	0.84482	-1.2776	0.88487	-0.00535906	0.50209	0.575563	0.28882	-0.775456	0.77199	-2.10718	0.96933	-0.147374	0.55712	1.5134	0.080562
orf19.6126	KGD2	1.42105	0.092863	1.41499	0.093724	1.30632	0.11034	-0.658463	0.73744	0.638773	0.26866	-2.43885	0.98254	-1.91064	0.95744	-2.09769	0.96884	-0.858008	0.79451	0.965543	0.17852	-0.732677	0.75971	0.0658841	0.47438	-1.12382	0.85633	-0.326392	0.62457	-1.16547	0.86456	-2.41159	0.98171	-2.0159	0.96427	0.751988	0.23469	-1.80651	0.94951	-0.704279	0.75133	-1.86255	0.95394	-0.5195	0.69264	-1.01174	0.83224	-0.725861	0.75772
orf19.1057	orf19.1057	1.41822	0.093265	-0.539089	0.69919	1.22068	0.1251	-1.14023	0.85962	-1.6038	0.93008	-0.0341556	0.51329	0.391841	0.3517	0.503605	0.31272	0.287476	0.38981	-0.101328	0.53935	1.6463	0.065362	0.682353	0.25526	0.887666	0.19778	0.758824	0.23273	-0.296205	0.61343	-1.78861	0.94802	0.549146	0.29748	1.18311	0.13206	-1.27837	0.885	-2.30797	0.97817	4.08824	0.0010927	0.289374	0.3891	-1.95655	0.96056	-0.273435	0.60496
orf19.6693	orf19.6693	1.41417	0.093841	1.47684	0.085252	1.64578	0.065417	1.59401	0.07101	1.49864	0.082427	1.42507	0.092296	-0.133515	0.55178	1.32425	0.10744	2.3406	0.020649	-1.48774	0.91617	-1.52316	0.92065	0.0790191	0.46929	0.811989	0.21785	-0.877384	0.79957	0.247956	0.40459	-1.25613	0.88119	-1.14441	0.86045	2.35967	0.019988	1.75749	0.054673	-1.68665	0.93872	0.667575	0.25976	3.11717	0.0054633	0.408719	0.34568	-0.294278	0.61272
orf19.1248	orf19.1248	1.41341	0.093949	1.06406	0.15616	1.58458	0.072072	1.37337	0.099821	-0.516517	0.69164	1.05405	0.15833	1.43544	0.090847	-0.517518	0.69198	1.87287	0.04529	0.156156	0.43951	0.108108	0.45802	-0.640641	0.73192	0.141141	0.44528	1.05305	0.15855	0.611612	0.27722	0.570571	0.29044	1.18018	0.13262	2.79479	0.0094816	1.24725	0.12036	0.883884	0.19876	1.23524	0.12249	-1.3033	0.88916	1.1001	0.14853	-0.431431	0.66235
orf19.117	orf19.117	1.40889	0.094597	0.965293	0.17858	1.55748	0.075206	0.260304	0.39996	-2.02928	0.96506	-0.112798	0.54379	0.280911	0.39225	-0.563991	0.70741	1.08785	0.15109	-3.5282	0.99727	-1.18004	0.86735	-0.588937	0.71552	-0.0921909	0.53582	-0.901302	0.80569	0.249458	0.40403	-1.26464	0.88266	0.943601	0.18381	4.01735	0.0012244	0.492408	0.31653	-0.35141	0.63371	1.68221	0.06172	-5.60629	0.99989	2.0846	0.031852	-1.76573	0.94605
orf19.4153	orf19.4153	1.40541	0.095099	-0.335907	0.62806	-0.327413	0.62495	-0.271815	0.60435	-1.00386	0.83044	0.046332	0.48198	-0.814672	0.78288	-0.341313	0.63003	0.247876	0.40462	-0.145174	0.55627	0.886486	0.19809	0.237066	0.4087	-0.0285714	0.51112	0.989961	0.17277	0.766795	0.23046	0.475676	0.32226	0.82471	0.21438	1.48571	0.084092	-0.152896	0.55924	0.364479	0.36154	0.596911	0.28192	0.228571	0.4119	-0.57529	0.7111	-0.846332	0.79142
orf19.5938	SEN1	1.40445	0.095237	0.719109	0.24427	0.882184	0.19919	-0.138649	0.55376	-2.30101	0.97791	0.678161	0.25653	-0.0193966	0.50755	0.211207	0.41848	0.207615	0.41985	-0.122126	0.54739	-0.484195	0.68066	-0.150144	0.55818	0.642241	0.26758	0.439655	0.33477	1.52945	0.078574	-0.117816	0.54573	0.918822	0.18991	3.87931	0.0015312	-0.000718391	0.50028	-0.0517241	0.52012	0.260057	0.40005	-3.14224	0.99476	1.1602	0.13646	0.394397	0.35078
orf19.5063	orf19.5063	1.4043	0.095259	-0.444217	0.66683	1.46673	0.086589	0.642784	0.26741	-1.36643	0.89913	-0.158649	0.56145	-0.889458	0.80267	-0.0675537	0.52626	4.32549	0.00075007	2.24258	0.024395	0.5261	0.30514	-1.49846	0.91755	1.86285	0.046042	2.07574	0.032329	1.02149	0.16555	0.381781	0.35531	0.746162	0.23637	3.94268	0.0013814	1.90379	0.043042	1.25691	0.11868	-0.544524	0.70099	-3.30911	0.99605	0.0900716	0.465	-0.529171	0.69588
orf19.3027	orf19.3027	1.3985	0.096102	-1.64457	0.93446	-0.0280246	0.5109	0.365003	0.36136	-0.805878	0.78047	-0.858852	0.79473	-0.0666439	0.52591	1.02085	0.16569	-1.42652	0.90791	-0.351675	0.63381	0.587833	0.28484	-0.0758715	0.52949	0.0218729	0.49149	0.773069	0.22868	-0.172591	0.56679	-0.38175	0.64468	0.826384	0.21393	0.0642515	0.47502	0.203691	0.42134	-0.514696	0.69103	0.487355	0.31826	-0.0806562	0.53135	0.159262	0.43832	2.44703	0.017216
orf19.7304	orf19.7304	1.39567	0.096514	1.86759	0.045684	2.77435	0.0098201	-0.303033	0.61596	3.5838	0.0024901	0.962218	0.17931	-0.385095	0.64588	0.70156	0.24948	2.76716	0.009942	-0.498007	0.68538	1.88787	0.044186	2.52591	0.015041	3.47756	0.0029727	2.41932	0.018052	3.50061	0.0028604	3.38847	0.0034518	1.76283	0.054203	0.863085	0.20416	3.19194	0.0048112	0.519064	0.3075	-1.44211	0.91008	3.08969	0.005725	-0.646534	0.73375	1.72617	0.057512
orf19.3628	RSP5	1.39443	0.096696	1.2175	0.12568	-1.58504	0.92798	-0.825024	0.7857	-1.44624	0.91064	2.81183	0.0092085	-0.954545	0.81884	-0.209677	0.58094	-0.0298143	0.5116	3.61535	0.002363	-0.701857	0.75061	-0.0938416	0.53646	-0.946725	0.81695	-0.175464	0.56789	-1.19062	0.86935	1.03324	0.16292	1.50587	0.081509	0.959433	0.17998	-0.304497	0.6165	0.138319	0.44637	2.17204	0.02749	0.386119	0.35375	1.40567	0.095061	1.43255	0.091248
orf19.6293	orf19.6293	1.39278	0.096938	2.53725	0.014751	0.440181	0.33458	0.993228	0.17201	0.553047	0.29619	0.871332	0.202	2.2167	0.025489	0.442438	0.33379	2.97743	0.0069343	-2.43115	0.98231	-1.0474	0.84022	-0.634311	0.72994	-1.71783	0.94171	0.598194	0.28151	-0.153499	0.55947	0.444695	0.33301	0.476298	0.32205	1.65011	0.064967	0.853273	0.20674	0.465011	0.32594	-1.23025	0.87662	0.250564	0.40361	2.66817	0.011783	0.320542	0.37758
orf19.3844	MRP8	1.39064	0.097252	5.29908	0.000174	-0.196338	0.57586	4.78433	0.00037044	1.60122	0.070205	3.36317	0.0036019	5.55849	0.00012061	-2.29298	0.97761	5.12411	0.000224	0.614446	0.27632	-1.71617	0.94156	-0.252289	0.59704	1.42523	0.092274	-0.505595	0.68795	-1.12614	0.8568	-0.448627	0.66837	0.181078	0.42996	2.55748	0.014248	2.14751	0.028652	-0.50763	0.68864	-3.93693	0.99861	9.92777	8.4934e-07	-2.87792	0.99178	-0.549339	0.70259
orf19.3934	CAR1	1.38931	0.097447	-0.451018	0.6692	0.947201	0.18293	-0.349873	0.63315	6.5687	3.1611e-05	-0.477099	0.67823	0.435115	0.33636	1.67176	0.062761	1.55789	0.075159	1.07379	0.15407	-0.583333	0.71371	0.204198	0.42115	0.243003	0.40646	0.889313	0.19736	2.83461	0.0088557	2.29771	0.022214	-0.334606	0.62758	1.04008	0.1614	-0.744911	0.76327	-1.1355	0.85868	0.280534	0.39239	2.39822	0.018715	0.237277	0.40862	-0.0108142	0.50421
orf19.1370	orf19.1370	1.38881	0.097521	7.48559	1.0486e-05	-1.37957	0.90111	-1.41532	0.90632	0.601788	0.28036	-0.574819	0.71094	-0.620743	0.72567	-0.227924	0.58785	-1.96394	0.96104	-0.33395	0.62734	-0.5272	0.69522	0.958545	0.18019	-1.95993	0.96078	0.703344	0.24894	0.880413	0.19965	0.300046	0.38514	-1.18739	0.86874	-0.765757	0.76924	-0.287255	0.61011	4.1971	0.00091856	3.27416	0.0041856	-1.57266	0.92656	-1.62059	0.93191	-0.288488	0.61057
orf19.5097	CAT8	1.38738	0.097733	-0.931068	0.81312	-1.30971	0.89021	0.8	0.22115	-0.881553	0.80064	3.39126	0.0034356	0.549515	0.29736	0.141748	0.44505	2.92816	0.0075442	1.52718	0.078852	0.257282	0.40109	0.921359	0.18928	1.27087	0.11627	-0.148544	0.55757	1.75049	0.055297	-0.370874	0.64077	0.934951	0.18592	4.6767	0.00043594	-0.925243	0.81169	3.78738	0.0017793	-1.0932	0.85003	-1.1534	0.86222	-1.05146	0.8411	-1.37476	0.90039
orf19.6453	orf19.6453	1.38573	0.097977	0.42903	0.3385	0.560545	0.29372	0.427426	0.33906	1.02326	0.16515	1.82759	0.04878	1.57658	0.072985	0.538893	0.30088	1.87971	0.044783	0.489976	0.31736	0.522855	0.30623	2.25662	0.023821	0.476343	0.32203	0.123496	0.45208	0.613472	0.27663	-0.0176423	0.50686	1.06335	0.15631	2.06014	0.033186	1.49479	0.08292	0.530874	0.30355	1.24699	0.12041	3.98075	0.0012989	2.8332	0.0088771	1.03368	0.16282
orf19.5535	orf19.5535	1.38123	0.098646	0.566464	0.29178	-0.442852	0.66635	-0.928699	0.81254	-1.56001	0.92509	-0.940881	0.81553	-1.03941	0.83845	-0.570405	0.7095	-0.298459	0.61427	0.923325	0.18879	0.376209	0.35731	0.711215	0.2466	-0.997134	0.82889	-0.753493	0.76574	-0.732712	0.75972	-0.311358	0.61904	0.24794	0.4046	1.38123	0.098646	0.276603	0.39386	-0.421713	0.65892	-0.801505	0.77927	1.51272	0.080646	-1.38803	0.90236	0.836618	0.21117
orf19.2884	CDC68	1.38095	0.098686	0.421517	0.34115	0.864198	0.20387	0.518519	0.30769	-1.43915	0.90967	-0.0776014	0.53016	1.30159	0.11112	0.0573192	0.47771	0.646384	0.26629	-3.34568	0.99629	-0.327161	0.62485	-0.0873016	0.53392	0.936508	0.18554	-1.4709	0.91396	0.616402	0.2757	-0.0687831	0.52674	1.2963	0.11199	2.68959	0.011358	0.179894	0.43041	0.0291005	0.48868	0.60582	0.27907	-8.52293	1	1.38889	0.09751	-1.89153	0.95608
orf19.1679	orf19.1679	1.37674	0.099316	-2.1754	0.97267	-1.04631	0.83997	1.94974	0.039891	0.503597	0.31273	-1.67869	0.93793	-0.63512	0.7302	-0.152498	0.55909	-2.09657	0.96878	-0.41676	0.65717	-1.3054	0.8895	1.70473	0.05953	-1.45932	0.91242	2.75833	0.010094	0.694397	0.25162	-1.34765	0.89625	0.309251	0.38174	-1.46053	0.91258	-1.74678	0.94437	-1.41058	0.90564	3.47847	0.0029682	3.57828	0.002513	0.661465	0.26163	1.45618	0.088006
orf19.3735	orf19.3735	1.37669	0.099324	-0.433526	0.66308	-1.21484	0.87383	8.89692	2.2945e-06	-1.20039	0.87117	-2.22736	0.97497	5.26686	0.00018223	0.469171	0.3245	-0.431599	0.66241	1.37476	0.099613	1.47013	0.086137	3.37765	0.0035152	2.0501	0.033749	0.879576	0.19987	-0.534682	0.69772	2.95087	0.0072566	-0.311175	0.61897	2.51252	0.01539	-0.432563	0.66274	-0.397881	0.65046	-0.971098	0.8228	4.2659	0.00082382	1.52505	0.079115	-3.03854	0.99375
orf19.4292	orf19.4292	1.37311	0.099861	1.54706	0.076444	0.240336	0.40746	0.927731	0.1877	-1.67647	0.93771	-0.62605	0.72735	-0.310924	0.61888	-0.183193	0.57085	-0.157983	0.56119	-2.80084	0.99062	-0.567227	0.70847	-0.552941	0.70378	0.729412	0.24124	-0.369748	0.64036	0.727731	0.24173	-0.288235	0.61047	1.6395	0.066074	3.28908	0.0040814	1.0395	0.16153	0.647899	0.26582	1.79244	0.051658	-7.47647	0.99999	1.98908	0.037368	-1.1437	0.86031
orf19.5809	orf19.5809	1.36854	0.10055	1.12859	0.14271	1.84845	0.047142	1.59701	0.070673	-0.179104	0.56928	0.227325	0.41238	0.947187	0.18293	0.730195	0.24101	1.68427	0.061517	-3.28243	0.99587	0.00803674	0.49687	-0.512055	0.69013	0.291619	0.38827	-1.14925	0.8614	-0.0114811	0.50447	0.621125	0.27421	1.70149	0.059841	0.742824	0.23734	1.83697	0.048037	1.85189	0.046877	1.60046	0.07029	-6.67509	0.99997	1.26177	0.11783	-3.47646	0.99702
orf19.2076	orf19.2076	1.36709	0.10077	-0.8	0.77885	0.962025	0.17936	0.560759	0.29365	-0.456962	0.67127	1.50506	0.081611	0.249367	0.40406	0.0911392	0.46459	0.589873	0.28418	-0.486076	0.68131	-0.493671	0.6839	-1.8443	0.95254	0.282278	0.39174	-1.3962	0.90356	-1.22278	0.87528	0.00379747	0.49852	1.58734	0.071759	-1.53165	0.92169	-0.388608	0.64714	1.46076	0.087388	0.746835	0.23618	-0.655696	0.73659	-1.46456	0.91312	0.970886	0.17725
orf19.1943	orf19.1943	1.3584	0.1021	0.130326	0.44945	-0.303258	0.61605	0.0363409	0.48586	0.273183	0.39514	1.04511	0.16029	-0.00501253	0.50195	-0.54386	0.70077	0.432331	0.33734	-0.89599	0.80434	1.95489	0.039552	0.449875	0.3312	1.03008	0.16362	1.79699	0.051277	2.51629	0.015291	1.33083	0.1064	1.03634	0.16223	1.88471	0.044416	-0.0551378	0.52144	1.20677	0.12765	0.779449	0.22688	0.278196	0.39326	-0.847118	0.79163	-1.25564	0.8811
orf19.6882	OSM1	1.35772	0.1022	1.35285	0.10295	2.52846	0.014975	-0.115447	0.54481	0.476423	0.32201	0.217886	0.41595	-1.8374	0.952	-0.852033	0.79293	-0.281301	0.60789	2.03577	0.034567	-1.44228	0.9101	0.330081	0.37407	0.328455	0.37467	1.85203	0.046866	-1.21626	0.87409	-0.744715	0.76321	-0.78374	0.77432	-0.715447	0.75465	-1.27642	0.88467	-0.978862	0.82463	-0.0113821	0.50443	1.19837	0.1292	-1.82764	0.95122	0.217886	0.41595
orf19.3074	TLO10	1.35655	0.10238	0.337838	0.37124	-0.0696466	0.52708	-1.19647	0.87044	-0.927235	0.81218	2.10707	0.030672	1.32848	0.10677	-1.90956	0.95737	-0.62474	0.72693	-1.09252	0.84989	-0.847193	0.79165	-1.11019	0.85355	-0.238046	0.59167	-0.256757	0.59871	-0.846154	0.79137	1.14241	0.13995	0.858628	0.20533	-2.1736	0.97258	1.72557	0.057567	0.784823	0.22537	1.36071	0.10174	-1.22349	0.8754	0.615385	0.27602	-5.6736	0.9999
orf19.4085	orf19.4085	1.35443	0.10271	-0.139241	0.55399	-1.01899	0.83389	-1.40823	0.90531	1.62975	0.067105	-2.90823	0.99219	0.338608	0.37095	1.13291	0.14184	2.68987	0.011352	-2.07911	0.96785	0.25	0.40382	-1.99051	0.96272	-1.50316	0.91815	-1.39873	0.90393	-0.43038	0.66198	-0.920886	0.8106	0.860759	0.20477	3.19937	0.0047509	0.297468	0.3861	1.78481	0.052303	5.72785	9.5435e-05	0.449367	0.33137	-0.414557	0.65639	-1.33861	0.89483
orf19.850	orf19.850	1.35378	0.10281	0.523549	0.306	0.192771	0.4255	0.185104	0.42842	-0.748083	0.76418	0.868565	0.20272	0.335159	0.37221	0.41402	0.3438	0.189485	0.42675	-1.55969	0.92505	-0.80942	0.78145	-1.08872	0.84909	-0.165389	0.56403	0.60241	0.28016	0.58598	0.28544	-0.515882	0.69142	0.787514	0.22462	4.37568	0.00069336	-0.230011	0.58864	-0.243154	0.5936	0.547645	0.29797	0.968237	0.17788	1.58379	0.072162	0.293538	0.38756
orf19.4642	orf19.4642	1.35362	0.10283	4.03371	0.0011926	0.0885352	0.4656	4.28725	0.00079655	0.0899917	0.46504	0.113712	0.45586	0.523304	0.30608	1.281	0.11455	0.808781	0.21873	0.217541	0.41608	0.599355	0.28113	0.143675	0.44431	1.52923	0.078601	0.90928	0.1923	-0.13608	0.55277	2.83978	0.0087775	2.18987	0.026674	1.31138	0.10952	-1.77591	0.94693	4.28485	0.00079956	-0.116729	0.54531	3.61694	0.0023568	-0.903246	0.80618	2.08084	0.032054
orf19.6354	orf19.6354	1.34846	0.10363	-2.50868	0.98451	-1.24388	0.87904	-3.10592	0.99443	3.18736	0.0048487	0.544281	0.29909	-0.506898	0.68839	0.155763	0.43966	-0.168224	0.56512	1.24744	0.12033	0.400089	0.34875	2.14597	0.028727	2.62439	0.012703	1.58255	0.072303	-1.19003	0.86924	-0.341344	0.63005	-1.0939	0.85018	-1.21184	0.87328	-1.27414	0.88429	-1.57766	0.92714	-1.84246	0.95239	2.97419	0.0069728	0.258122	0.40077	1.88117	0.044675
orf19.941	SEC14	1.34703	0.10385	0.296034	0.38663	-0.123229	0.54782	1.34136	0.10474	9.59632	1.158e-06	0.81728	0.2164	0.695467	0.2513	0.0750708	0.47082	9.98159	8.0831e-07	1.80737	0.050417	0.134561	0.44781	-0.398017	0.65051	0.32153	0.37721	0.179887	0.43042	0.511331	0.31011	-0.684136	0.74528	1.34561	0.10407	3.10765	0.0055525	-0.417847	0.65756	1.10907	0.14668	2.71813	0.010815	1.16997	0.13457	0.0439093	0.48292	0.507082	0.31155
orf19.2465	POL32	1.34434	0.10427	-0.184748	0.57144	-0.133648	0.55183	-0.558176	0.7055	1.21777	0.12563	-0.242925	0.59351	-4.26022	0.99917	0.0943396	0.46335	1.39151	0.097124	0.216981	0.41629	0.121069	0.45302	0.404874	0.34705	-0.955189	0.819	1.12657	0.14312	-0.0518868	0.52018	-2.8239	0.99098	-0.613208	0.72329	-0.246069	0.5947	-2.65487	0.98794	0.52673	0.30493	1.84041	0.047767	7.31289	1.2812e-05	-0.144654	0.55607	6.44811	3.6828e-05
orf19.6829	orf19.6829	1.34358	0.10439	0.751808	0.23475	0.47604	0.32214	0.15868	0.43854	-0.776221	0.77221	0.926311	0.18805	0.363924	0.36175	0.293852	0.38744	0.579114	0.28766	-0.905515	0.80676	0.233273	0.41013	0.245027	0.4057	0.683092	0.25503	-0.0379747	0.51477	1.65597	0.064363	0.0886076	0.46557	1.34494	0.10418	2.31103	0.021716	-0.0583183	0.52268	0.842676	0.20955	0.519439	0.30738	-3.3264	0.99617	1.0755	0.15371	-0.314647	0.62025
orf19.5565	orf19.5565	1.34167	0.10469	2.38611	0.019106	0.788889	0.22424	-1.00556	0.83083	-0.377778	0.64325	2.25	0.02409	-1.53889	0.92257	1.65278	0.064691	3.90833	0.0014606	2.89444	0.0079925	1.46389	0.086969	-0.580556	0.71281	2.11944	0.03004	0.947222	0.18293	2.21389	0.025611	1.90278	0.043113	1.58889	0.071585	5.24167	0.00018895	-0.363889	0.63824	0.241667	0.40696	1.14444	0.13955	-0.266667	0.60243	7.43889	1.1066e-05	0.386111	0.35375
orf19.4503	orf19.4503	1.34145	0.10472	-0.959198	0.81996	1.00358	0.16962	-0.101288	0.53934	-1.05691	0.84229	0.34073	0.37018	0.0937724	0.46357	1.84503	0.047408	0.19184	0.42585	1.92233	0.041743	0.382606	0.35501	1.02505	0.16475	0.338583	0.37096	3.36435	0.0035947	0.290265	0.38877	-0.345741	0.63165	-0.483536	0.68044	-0.0565498	0.52199	0.494989	0.31565	-1.07767	0.84675	-0.923049	0.81114	1.25662	0.11873	-0.0307802	0.51197	0.439871	0.33469
orf19.5508	orf19.5508	1.3388	0.10514	0.919005	0.18986	0.857597	0.2056	1.81525	0.049773	2.46691	0.01664	0.42774	0.33895	-1.73055	0.94289	-0.782425	0.77395	0.996294	0.1713	-0.710958	0.75332	0.0312335	0.48785	0.480678	0.32054	-0.698782	0.74969	3.13923	0.005262	-0.552673	0.70369	1.24828	0.12018	-1.00741	0.83125	2.03017	0.034892	-0.382742	0.64504	-1.15458	0.86245	0.44415	0.3332	0.707782	0.24762	-1.12599	0.85677	0.875066	0.20103
orf19.1082	orf19.1082	1.33808	0.10525	5.5272	0.000126	0.483161	0.31969	-1.00907	0.83163	-0.520725	0.69305	0.246114	0.40529	8.85363	2.3971e-06	4.39249	0.0006754	-2.26295	0.97643	3.6671	0.0021689	-1.10622	0.85273	-1.81736	0.9504	-3.96373	0.99866	0.623057	0.2736	0.139896	0.44576	-0.892487	0.80345	-2.63472	0.98752	-1.12953	0.85748	1.54793	0.07634	2.11528	0.030251	2.23834	0.024571	22.8951	2.8512e-10	-0.169689	0.56568	8.0272	5.7149e-06
orf19.2158	NAG3	1.33367	0.10595	-3.90973	0.99854	0.344472	0.36881	-0.523026	0.69383	2.8118	0.0092089	-0.197506	0.57631	-2.36874	0.98032	2.03259	0.034752	2.41663	0.018135	5.29859	0.00017412	0.816126	0.21672	-2.29426	0.97766	1.32718	0.10698	3.20599	0.0046979	0.8266	0.21387	0.622943	0.27363	0.75079	0.23504	5.65453	0.00010556	-1.80466	0.94936	-1.76309	0.94582	0.817955	0.21622	6.80366	2.3597e-05	-2.25137	0.97597	2.35162	0.020264
orf19.6689	ARG4	1.32765	0.1069	0.687208	0.25379	0.588171	0.28473	0.729023	0.24136	-0.54718	0.70187	-0.319395	0.622	0.104814	0.4593	0.572215	0.28991	0.267675	0.39719	0.990922	0.17255	0.0222834	0.49133	0.343329	0.36923	0.99945	0.17057	0.353783	0.36542	1.09464	0.14967	-0.194223	0.57505	1.54168	0.077089	2.62668	0.012653	0.588996	0.28446	0.990646	0.17261	0.910867	0.1919	-3.3436	0.99628	0.516094	0.3085	0.100413	0.461
orf19.6855	orf19.6855	1.32533	0.10727	-0.116	0.54503	0.368	0.36027	0.708	0.24756	-0.0106667	0.50415	2.19867	0.02628	-0.186667	0.57217	1.028	0.16409	0.212	0.41818	-0.370667	0.64069	0.110667	0.45704	-0.06	0.52333	-0.0173333	0.50674	0.506667	0.31169	0.138667	0.44623	-0.441333	0.66582	0.652	0.26455	3.49733	0.002876	-0.612	0.7229	-0.232	0.58939	-0.150667	0.55838	0.278667	0.39309	-0.157333	0.56094	-2.31867	0.97856
orf19.6282	orf19.6282	1.32492	0.10734	1.82492	0.048993	1.0404	0.16133	2.1431	0.028866	-0.47138	0.67626	2.09933	0.031074	-0.661616	0.73842	1.46128	0.087319	2.52525	0.015057	-0.112795	0.54379	0.166667	0.43548	-0.190236	0.57353	1.39226	0.097014	0.666667	0.26003	-0.0841751	0.53271	-0.617845	0.72476	1.75926	0.054517	3.03535	0.0062809	0.259259	0.40035	-1.17508	0.86641	0.447811	0.33192	0.76936	0.22973	1.68687	0.061261	1.3064	0.11033
orf19.2564	orf19.2564	1.32218	0.10778	-0.104603	0.54062	0.718271	0.24452	-0.0808926	0.53144	-1.7378	0.94356	-1.3696	0.89961	0.531381	0.30338	-0.435146	0.66365	-0.256625	0.59866	-0.142259	0.55515	-0.748954	0.76443	-0.111576	0.54332	0.152022	0.4411	-0.408647	0.65429	0.86053	0.20483	1.45328	0.088398	1.29428	0.11233	2.42957	0.017738	1.83682	0.048049	0.906555	0.19298	1.73082	0.057082	-7.01953	0.99998	1.66667	0.063274	-0.305439	0.61685
orf19.6888	orf19.6888	1.32076	0.108	0.553202	0.29614	0.649793	0.26523	0.427686	0.33897	0.345041	0.36861	-0.719525	0.75585	1.02066	0.16574	0.632231	0.27071	-0.426653	0.66066	-0.0144628	0.50563	0.889979	0.19719	0.754649	0.23393	0.783058	0.22587	0.846074	0.20865	1.6343	0.066622	1.03771	0.16192	-0.125517	0.5487	1.77169	0.053429	-0.0816116	0.53172	0.529442	0.30403	0.353306	0.3656	-1.07696	0.8466	-0.639463	0.73155	0.408574	0.34573
orf19.3523	CRK1	1.31964	0.10818	0.380186	0.35588	-0.651143	0.73518	-0.756562	0.76662	1.26461	0.11734	0.828535	0.21335	-1.20787	0.87256	0.00635055	0.49753	3.4547	0.0030887	-0.338273	0.62892	0.745978	0.23643	-0.101185	0.5393	1.50804	0.081234	0.786198	0.22499	1.50169	0.082038	-1.17316	0.86604	0.252752	0.40279	3.46105	0.003056	-1.28577	0.88625	-1.28535	0.88618	1.62532	0.067578	-0.0127011	0.50494	0.0677392	0.47366	1.68628	0.061319
orf19.652	orf19.652	1.31861	0.10835	1.46215	0.087202	0.00630915	0.49755	-0.681388	0.74445	-1.50946	0.91894	1.25868	0.11837	0.0741325	0.47118	-1.26498	0.88272	0.845426	0.20882	1.19874	0.12913	0.124606	0.45165	0.108833	0.45774	0.266562	0.39761	-0.347003	0.63211	-0.526814	0.6951	-1.35962	0.89809	1.04259	0.16084	2.38328	0.019198	-1.05994	0.84295	0.280757	0.39231	1.25552	0.11892	-0.104101	0.54043	0.0268139	0.48957	-1.05047	0.84089
orf19.1180	orf19.1180	1.31683	0.10864	-3.08149	0.99419	0.525712	0.30527	-0.124841	0.54844	2.75319	0.010183	-3.83776	0.99836	-1.49586	0.91722	2.22004	0.025346	-0.00945601	0.50368	-0.301424	0.61537	1.03294	0.16298	0.71207	0.24635	-0.302274	0.61568	-0.183277	0.57088	3.54781	0.0026437	0.21717	0.41622	0.91734	0.19028	2.23459	0.024728	3.32947	0.0038123	-1.26232	0.88226	0.125053	0.45148	3.01339	0.006521	3.60476	0.0024049	1.27454	0.11565
orf19.639	orf19.639	1.31522	0.1089	2.57609	0.0138	0.281401	0.39207	2.62198	0.012755	-1.37198	0.89997	0.884058	0.19871	1.11232	0.14601	0.229469	0.41157	0.897343	0.19531	-2.26449	0.9765	-0.369565	0.64029	-0.775362	0.77197	-0.416667	0.65714	-1.32609	0.89285	0.369565	0.35971	2.18599	0.026849	1.10628	0.14725	5.27536	0.00018002	-0.0700483	0.52723	0.532609	0.30297	1.16787	0.13497	-1.66184	0.93624	1.4686	0.086341	0.0797101	0.46902
orf19.3105	orf19.3105	1.3145	0.10901	5.83401	8.2574e-05	1.62434	0.067682	0.769365	0.22973	-0.253349	0.59743	0.818288	0.21613	-0.888759	0.8025	-0.482819	0.68019	2.16599	0.027773	1.06931	0.15503	0.122889	0.45231	1.53465	0.077939	0.366919	0.36066	0.421083	0.3413	2.16249	0.027937	-0.428072	0.66116	0.740245	0.23809	1.96622	0.038815	-1.09202	0.84978	0.0262085	0.4898	0.391963	0.35165	1.34013	0.10493	1.09377	0.14985	1.67501	0.062435
orf19.6912	orf19.6912	1.31432	0.10904	0.416895	0.34278	0.683489	0.25491	0.0789907	0.4693	-0.538673	0.69905	1.24355	0.12101	0.109709	0.45741	-0.434449	0.66341	2.21009	0.025776	-0.768513	0.77003	-0.746023	0.76359	-0.772902	0.77127	1.09545	0.1495	-0.00493692	0.50192	0.132748	0.44851	-0.984641	0.82599	0.230389	0.41122	2.27592	0.023052	-0.397696	0.65039	-0.558969	0.70576	0.15085	0.44155	0.297312	0.38616	0.93966	0.18477	2.39221	0.018908
orf19.3182	GIS2	1.31154	0.10949	0.907813	0.19267	0.682249	0.25529	0.744361	0.23689	-0.845701	0.79125	-0.228506	0.58807	0.792089	0.22335	0.496568	0.31511	0.642694	0.26744	-0.197123	0.57616	0.0222295	0.49135	-0.308924	0.61814	-0.0987251	0.53835	-0.47205	0.67649	0.139261	0.446	0.0415168	0.48385	0.949984	0.18226	2.03956	0.034349	0.43184	0.33751	0.524681	0.30562	0.710036	0.24695	-3.23962	0.99556	0.920562	0.18948	0.677346	0.25678
orf19.2192	GDH2	1.31088	0.1096	-1.20983	0.87292	1.10988	0.14651	-1.89564	0.95638	2.07896	0.032155	-1.23744	0.8779	2.41579	0.018161	0.843733	0.20927	-1.54721	0.92357	1.56046	0.074856	0.808393	0.21884	0.875759	0.20085	0.337383	0.3714	-0.85312	0.79322	1.58586	0.071927	-0.860298	0.79511	-0.862507	0.79569	-3.20375	0.99528	0.669796	0.25908	-0.514081	0.69082	-1.12811	0.85719	1.7344	0.056753	-0.633352	0.72964	1.77858	0.052836
orf19.1212	orf19.1212	1.30562	0.11046	1.32205	0.1078	-0.778497	0.77285	-0.206073	0.57957	2.02887	0.034968	-0.0950722	0.53693	-0.590841	0.71613	-0.589846	0.71581	0.123444	0.4521	-0.88004	0.80025	1.19413	0.12999	2.78049	0.0097172	2.75062	0.010228	1.81434	0.049847	1.92633	0.041468	0.534594	0.30231	-1.83076	0.95147	0.592335	0.28339	-1.68691	0.93874	-1.47088	0.91396	-2.27327	0.97684	4.2658	0.00082394	-1.05376	0.84161	0.049776	0.48064
orf19.4596	orf19.4596	1.30495	0.11057	4.91857	0.00030307	-1.12613	0.8568	1.7951	0.051435	-0.192123	0.57425	-1.75625	0.94522	-0.228313	0.588	0.319851	0.37783	-0.526876	0.69512	5.67962	0.00010197	2.02022	0.035477	-0.0154337	0.50601	-0.244279	0.59402	-0.277807	0.60659	0.761575	0.23195	-1.2182	0.87445	0.258116	0.40078	0.695051	0.25143	1.00426	0.16947	0.531134	0.30346	-0.0196913	0.50766	-1.00958	0.83175	0.625865	0.27271	2.22246	0.025242
orf19.6847	orf19.6847	1.30457	0.11063	1.90152	0.043203	0.812183	0.2178	0.739086	0.23842	-1.06193	0.84338	0.953299	0.18146	0.217259	0.41619	0.0284264	0.48894	0.420305	0.34158	-0.873096	0.79846	-0.86802	0.79713	0.137056	0.44685	-0.180711	0.5699	0.150254	0.44178	0.164467	0.43632	0.0649746	0.47474	1.6132	0.068888	3.40609	0.0033511	0.618274	0.27511	0.565482	0.2921	1.41218	0.094125	0.854822	0.20633	0.481218	0.32036	-0.00304569	0.50119
orf19.674	orf19.674	1.30104	0.11121	-0.445502	0.66728	0.445502	0.33272	2.4628	0.016758	1.80536	0.050582	3.40571	0.0033532	0.113322	0.45601	0.228374	0.41198	2.76903	0.0099101	-3.01384	0.99348	-1.02941	0.83623	-0.597751	0.71835	2.90657	0.0078282	1.31228	0.10937	0.133218	0.44833	0.550173	0.29714	-2.10727	0.96934	3.82007	0.0016866	-1.17388	0.86618	-0.200692	0.57752	-3.13495	0.9947	2.46453	0.016708	0.719723	0.24409	6.41523	3.8407e-05
orf19.866	RAD32	1.29928	0.1115	0.715714	0.24527	-0.115491	0.54483	-1.44309	0.91021	0.0149917	0.49417	2.17379	0.027409	-1.36369	0.89871	1.72959	0.057195	0.484731	0.31915	1.42587	0.092183	0.26874	0.3968	0.130483	0.44939	-0.401999	0.65193	0.243198	0.40638	1.75625	0.054784	1.22599	0.12415	-0.711827	0.75358	0.58523	0.28568	0.152693	0.44084	-0.67518	0.74257	-0.55025	0.70289	1.49195	0.083285	0.109939	0.45732	-0.823987	0.78542
orf19.1547	orf19.1547	1.2963	0.11199	-0.567901	0.70869	0.479012	0.32112	0.960494	0.17973	-0.0592593	0.52304	0.380247	0.35586	0.037037	0.48559	-0.688889	0.74672	0.222222	0.41431	-3.30617	0.99603	0.249383	0.40406	-0.538272	0.69892	-1.32593	0.89282	0.330864	0.37379	0.0148148	0.49424	1.68889	0.061063	0.298765	0.38562	1.70864	0.059158	-1.11852	0.85525	0.202469	0.4218	0.123457	0.4521	0.602469	0.28014	0.71358	0.2459	-1.08889	0.84913
orf19.6316.4	orf19.6316.4	1.29011	0.11302	1.63077	0.066996	1.63516	0.06653	0.824176	0.21453	0.753846	0.23416	1.15824	0.13684	0.120879	0.45309	-0.485714	0.68118	0.362637	0.36221	3.12527	0.0053884	1.91209	0.042456	1.75824	0.054607	0.202198	0.42191	0.995604	0.17146	2.34725	0.020416	2.67912	0.011564	1.61758	0.068412	3.16703	0.0050191	0.683517	0.2549	0.0791209	0.46925	0.356044	0.3646	1.01319	0.16743	-0.178022	0.56887	3.27033	0.0042128
orf19.1782	orf19.1782	1.28793	0.11339	-3.45172	0.9969	-0.859483	0.7949	-0.331897	0.62659	3.50431	0.0028427	-1.40345	0.90462	0.474138	0.32279	-1.23621	0.87768	-0.602586	0.7199	0.899138	0.19486	-1.77931	0.94723	1.13362	0.1417	0.126724	0.45084	-0.302586	0.6158	-1.225	0.87568	-0.255172	0.59812	-0.612931	0.7232	-2.05431	0.96649	1.70431	0.059571	0.442241	0.33386	-2.25517	0.97612	2.91724	0.0076865	-2.46638	0.98334	-1.36034	0.8982
orf19.579	FOL1	1.28567	0.11377	-0.0723291	0.52812	-0.613139	0.72326	-1.42435	0.9076	2.58195	0.013662	0.671533	0.25855	-0.181818	0.57032	-0.607498	0.72147	0.643663	0.26714	0.610153	0.27769	0.118115	0.45416	2.32084	0.021356	0.939947	0.1847	1.81022	0.050183	1.21699	0.12578	0.0719973	0.47201	0.169542	0.43438	4.30027	0.00078039	6.82349	2.3029e-05	0.137691	0.44661	-0.47213	0.67652	5.60053	0.00011376	-0.651294	0.73523	0.135368	0.4475
orf19.3845	FGR3	1.28562	0.11377	0.403723	0.34746	0.688703	0.25334	0.824134	0.21454	-0.71887	0.75566	0.761874	0.23186	2.72336	0.010718	0.327985	0.37484	0.897304	0.19532	1.02503	0.16475	0.575738	0.28876	0.10077	0.46086	0.964056	0.17888	0.129012	0.44995	1.24968	0.11994	1.4801	0.084824	0.949294	0.18242	1.89281	0.043828	0.0988447	0.46161	0.756098	0.23351	0.3819	0.35526	-3.23363	0.99552	1.14506	0.13943	-0.380616	0.64428
orf19.198	ASN1	1.27712	0.11521	-1.37797	0.90087	0.0466102	0.48187	-1.09237	0.84986	0.447458	0.33204	0.0432203	0.48319	-0.531356	0.69661	1.81441	0.049842	0.107627	0.45821	-1.06525	0.8441	-2.62712	0.98736	-0.545763	0.7014	-2.51356	0.98464	-1.41017	0.90559	-1.2	0.8711	-1.17203	0.86583	-0.867797	0.79708	-2.36186	0.98009	-1.49237	0.91677	-1.69237	0.93928	-1.13051	0.85768	-0.307627	0.61766	0.261017	0.39969	-0.116949	0.54539
orf19.1734	orf19.1734	1.27644	0.11532	2.10742	0.030654	1.99182	0.037197	1.7639	0.054108	2.46347	0.016739	1.16439	0.13565	-0.149673	0.558	-0.418484	0.65778	1.31189	0.10944	1.83233	0.048403	0.74482	0.23676	-0.0119956	0.50467	1.62323	0.067802	1.02154	0.16554	0.383315	0.35475	0.326609	0.37535	1.45338	0.088384	0.475191	0.32243	3.59842	0.0024303	0.971919	0.17701	-0.011723	0.50456	2.94411	0.0073409	-0.191112	0.57387	-0.118593	0.54603
orf19.4378	orf19.4378	1.27273	0.11595	1.17555	0.1335	1.34357	0.10439	0.179937	0.4304	-1.22132	0.87501	1.78621	0.052184	-1.58558	0.92804	0.322884	0.37672	2.04765	0.033887	4.41442	0.0006527	-0.47837	0.67866	-0.505956	0.68807	1.06332	0.15632	-0.0708464	0.52754	0.132915	0.44845	-1.12163	0.85588	-0.665831	0.73971	1.62069	0.068076	-0.373041	0.64155	-0.625078	0.72704	0.638245	0.26883	0.727273	0.24187	0.155486	0.43977	2.121	0.029961
orf19.7072	PEL1	1.27215	0.11605	-0.378165	0.64339	-0.256329	0.59855	1.23892	0.12183	4.67484	0.00043717	3.52611	0.0027411	1.63845	0.066184	-0.539557	0.69935	-0.815665	0.78315	-1.30538	0.8895	0.928006	0.18763	-1.78797	0.94797	-1.96203	0.96091	0.355222	0.3649	-1.9288	0.9587	1.5087	0.081151	-0.859968	0.79503	-1.93196	0.95892	-0.835443	0.78851	-1.53956	0.92266	-1.4193	0.90689	0.247627	0.40472	1.77294	0.053321	0.836234	0.21128
orf19.4771	orf19.4771	1.27178	0.11612	-1.06272	0.84355	0.437282	0.3356	0.66899	0.25932	-0.696864	0.74912	0.407665	0.34605	1.84843	0.047144	-0.876307	0.79929	1.88328	0.044521	-3.48432	0.99706	-2.75087	0.98978	-2.41812	0.98191	-1.65854	0.9359	-2.4547	0.98301	-0.855401	0.79382	-0.452962	0.66988	0.506969	0.31158	3.09582	0.0056655	3.08537	0.0057673	2.15331	0.028373	-0.416376	0.65703	-10.0279	1	4.37282	0.00069647	-2.57317	0.98613
orf19.1571	orf19.1571	1.26961	0.11649	0.991176	0.17249	1.15294	0.13787	1.99804	0.036814	0.363725	0.36182	0.336275	0.37181	0.413725	0.3439	0.673529	0.25794	1.58627	0.07188	-0.356863	0.63569	-1.0451	0.83971	-0.438235	0.66473	-0.022549	0.50877	-0.195098	0.57539	0.757843	0.23301	0.784314	0.22552	1.29804	0.11171	2.10588	0.030733	0.281373	0.39208	1.12745	0.14294	1.67255	0.062682	-3.25098	0.99565	1.29902	0.11154	-2.97451	0.99303
orf19.6872	orf19.6872	1.26594	0.11712	0.957959	0.18034	0.423477	0.34046	0.529995	0.30384	-0.573217	0.71042	-0.199103	0.57691	-0.064478	0.52507	0.535191	0.30211	0.488899	0.31773	0.0661313	0.47429	0.0862069	0.4665	0.18753	0.4275	0.674776	0.25756	0.226736	0.4126	0.706424	0.24803	0.261927	0.39935	0.893245	0.19636	2.22225	0.025251	0.13675	0.44697	0.413793	0.34388	0.539915	0.30054	-2.68989	0.98865	0.843883	0.20923	0.676901	0.25691
orf19.2991	HOL1	1.26157	0.11787	-2.54779	0.98551	-0.431876	0.6625	-1.38434	0.90182	-0.913066	0.80865	-1.14718	0.86099	0.469497	0.32439	0.018302	0.49288	-0.71454	0.75438	2.40519	0.018493	-0.661668	0.73843	-1.45221	0.91146	-0.597611	0.71831	0.0973564	0.46218	-1.38663	0.90216	-2.14896	0.97142	-0.139553	0.55411	-1.16904	0.86525	-2.12201	0.97009	-0.00177936	0.50069	1.621	0.068043	1.02313	0.16518	-1.985	0.96238	0.243772	0.40617
orf19.1097	ALS2	1.25945	0.11823	-0.162709	0.56301	0.349604	0.36694	-0.747142	0.76391	-1.26649	0.88298	0.764292	0.23117	-1.09235	0.84985	0.415128	0.34341	0.0879508	0.46583	-0.194371	0.57511	-0.206684	0.5798	0.0844327	0.46719	0.514512	0.30904	1.61653	0.068525	2.16711	0.02772	-0.985488	0.82619	-0.108619	0.54217	1.64864	0.065119	-1.17326	0.86606	-1.02595	0.83545	0.101143	0.46072	0.693492	0.2519	0.592348	0.28338	1.24142	0.12139
orf19.5515	orf19.5515	1.2552	0.11897	-1.64259	0.93425	-0.333537	0.62719	0.200734	0.42247	1.10037	0.14848	-0.535496	0.69799	0.670135	0.25897	-0.119339	0.54631	1.95104	0.039805	-0.197674	0.57637	0.910037	0.19211	1.20135	0.12865	-0.0489596	0.51904	1.64015	0.066005	0.776622	0.22768	3.38984	0.0034438	0.320073	0.37775	3.32742	0.0038256	0.200122	0.4227	1.46573	0.086723	0.401469	0.34826	1.1683	0.13489	-1.17564	0.86652	-0.777234	0.77249
orf19.3260	orf19.3260	1.253	0.11936	-2.70136	0.98887	-0.0832666	0.53236	-1.40352	0.90463	-1.30264	0.88905	6.57646	3.1303e-05	2.47238	0.016485	2.03363	0.034691	3.34027	0.0037435	-2.06886	0.9673	0.953563	0.18139	-0.618895	0.72509	-0.241793	0.59309	1.82146	0.049271	-0.14972	0.55802	0.129704	0.44969	1.77022	0.053557	6.55084	3.233e-05	-1.27302	0.8841	0.582866	0.28645	-1.47318	0.91427	4.92074	0.0003021	-0.307446	0.61759	1.56845	0.073923
orf19.1430	orf19.1430	1.25262	0.11942	0.0142993	0.49444	-0.0943756	0.53666	-0.256435	0.59859	-0.880839	0.80046	1.06959	0.15497	0.701621	0.24946	-0.0152526	0.50593	1.82459	0.049019	-0.836034	0.78867	-1.06196	0.84339	-0.593899	0.71711	-0.91897	0.81013	0.111535	0.4567	0.673975	0.2578	-0.14204	0.55507	-0.767398	0.76971	2.14776	0.02864	0.856053	0.20601	-0.813155	0.78247	-0.355577	0.63523	0.176358	0.43177	3.54337	0.0026634	0.290753	0.38859
orf19.5081	FUN12	1.24687	0.12043	0.0113766	0.49557	0.626849	0.2724	0.666667	0.26003	-0.342435	0.63044	0.358362	0.36376	-1.08077	0.84741	-0.221843	0.58555	0.700796	0.24971	-0.928328	0.81245	-0.76678	0.76953	-0.687144	0.74619	0.401593	0.34822	0.465301	0.32584	0.0819113	0.46817	-0.431172	0.66225	1.81342	0.049921	3.52787	0.0027331	1.18203	0.13227	1.36633	0.10089	1.33902	0.1051	-0.102389	0.53976	0.713311	0.24598	1.68942	0.061012
orf19.7283	orf19.7283	1.2453	0.12071	2.87021	0.0083313	-0.765737	0.76924	0.0700844	0.47275	1.92408	0.041623	2.25178	0.024017	-0.0661908	0.52573	-0.70279	0.75089	0.0506165	0.48031	-0.0648929	0.52523	0.669695	0.25911	-0.312135	0.61933	0.107073	0.45842	-0.0979883	0.53806	-0.303699	0.61621	-1.52693	0.92112	0.378326	0.35655	-1.23816	0.87803	-0.240753	0.59269	0.979883	0.17513	0.48475	0.31915	-3.46334	0.99696	-0.285529	0.60947	2.62427	0.012705
orf19.5763	orf19.5763	1.24408	0.12092	4.55098	0.00052835	1.06591	0.15576	-0.53862	0.69903	0.0144181	0.49439	-0.964985	0.82135	0.31102	0.38109	-0.603502	0.72019	-1.36663	0.89916	-2.77961	0.99027	3.99691	0.0012655	-3.33368	0.99621	-0.454171	0.6703	-0.240989	0.59278	0.439753	0.33473	-2.18847	0.97326	0.242019	0.40683	2.37693	0.019408	-0.438723	0.66491	0.249228	0.40411	7.28836	1.3185e-05	-3.03296	0.99369	0.486097	0.31869	5.02472	0.00025907
orf19.7579	FGR34	1.24171	0.12134	1.51896	0.079868	1.79779	0.05121	0.866509	0.20326	-1.63823	0.93379	0.870458	0.20223	1.79068	0.051806	0.0860979	0.46654	5.66904	0.00010347	0.987362	0.17338	2.25987	0.023689	-0.176145	0.56815	1.97709	0.03812	1.24566	0.12064	0.0458136	0.48218	-1.54976	0.92388	0.875197	0.201	39.3428	1.3446e-12	-0.474724	0.67741	-0.153239	0.55937	0.71169	0.24646	0.851501	0.20721	-0.763823	0.76869	1.90679	0.042829
orf19.3831	orf19.3831	1.2414	0.12139	-2.02364	0.96472	-0.939112	0.8151	0.946275	0.18316	-1.02794	0.8359	1.05014	0.15918	-0.466332	0.67451	1.37607	0.099415	2.14828	0.028615	1.88109	0.044682	0.90616	0.19308	-0.0680516	0.52646	1.50287	0.081889	-0.138252	0.55361	1.1139	0.14569	-0.589542	0.71571	0.2851	0.39069	2.9606	0.0071367	-1.59742	0.92937	0.666189	0.26018	-0.207736	0.5802	4.46562	0.00060279	-0.123925	0.54809	1.71705	0.058363
orf19.2673	orf19.2673	1.24008	0.12163	0.519833	0.30725	1.20042	0.12882	2.2881	0.02258	0.415449	0.34329	0.935282	0.18584	0.866388	0.20329	-0.440501	0.66553	0.810021	0.21839	-1.56785	0.92601	0.382046	0.35521	0.039666	0.48457	0.546973	0.2982	-0.526096	0.69486	1.56159	0.074724	1.85386	0.046726	1.24426	0.12089	1.6096	0.069281	2.25887	0.02373	0.958246	0.18027	1.28392	0.11406	0.858038	0.20548	2.27349	0.023148	-2.13987	0.97098
orf19.7163	orf19.7163	1.23971	0.12169	-1.90034	0.95671	-0.569368	0.70917	-1.40572	0.90495	0.0217676	0.49153	3.43483	0.0031933	0.061369	0.47614	-0.201678	0.57789	-1.56727	0.92594	0.807238	0.21915	2.56701	0.014017	-1.59927	0.92958	-0.900603	0.80551	1.46578	0.086717	-1.07684	0.84658	-1.74534	0.94424	0.53475	0.30225	-0.85156	0.79281	2.33412	0.020878	-1.61159	0.93094	-1.24443	0.87914	0.355101	0.36494	-1.59953	0.92961	1.86205	0.046102
orf19.7292	ARP2	1.23844	0.12192	-0.735239	0.76046	-0.463332	0.67348	-0.487777	0.68189	-0.936818	0.81454	-0.296728	0.61363	0.425724	0.33966	0.729598	0.24119	-0.253103	0.59734	-0.385859	0.64616	1.01354	0.16735	1.29222	0.11267	-0.384731	0.64575	0.127868	0.45039	0.854457	0.20643	-0.579541	0.71248	0.0481384	0.48128	-0.542685	0.70038	-0.0428733	0.51668	-0.107935	0.54191	0.764949	0.23099	1.84731	0.04723	-0.434374	0.66338	0.32531	0.37583
orf19.3811	GYP1	1.23787	0.12202	0.347418	0.36774	1.15336	0.13779	0.751174	0.23493	0.0610329	0.47627	0.70266	0.24915	0.624413	0.27317	-0.685446	0.74568	0.461659	0.3271	-2.87167	0.99169	-1.73709	0.94349	-1.87167	0.95462	0.611894	0.27713	-1.75274	0.9449	-0.915493	0.80926	1.01252	0.16758	2.63537	0.012466	1.53834	0.077492	0.954617	0.18114	2.6072	0.013083	3.82942	0.001661	-0.331768	0.62654	-1.61189	0.93097	-1.86541	0.95415
orf19.4573	ZCF26	1.23772	0.12205	2.40098	0.018627	0.878547	0.20013	0.608483	0.27822	-0.268538	0.60313	0.699725	0.25003	2.46781	0.016615	0.784254	0.22553	0.424168	0.34021	0.192859	0.42546	0.236192	0.40903	0.512359	0.30976	0.560574	0.29371	0.469637	0.32434	0.796765	0.22205	0.434239	0.33667	0.65029	0.26508	6.46536	3.6028e-05	1.0827	0.15218	0.554165	0.29582	0.888312	0.19762	-3.8047	0.99827	0.70888	0.2473	0.58224	0.28665
orf19.7148	TPO2	1.23607	0.12234	0.909814	0.19216	-1.55836	0.9249	-0.876658	0.79938	0.488064	0.31801	0.339523	0.37062	-0.835544	0.78854	-0.633952	0.72983	-0.843501	0.79067	1.58621	0.071888	1.47082	0.086046	1.75332	0.055044	2.68435	0.01146	2.29443	0.022338	0.391247	0.35191	0.263926	0.3986	-1.17772	0.86691	-2.43236	0.98235	-3.05968	0.99397	-0.437666	0.66453	0.69496	0.25145	-0.0318302	0.51238	-2.8992	0.99207	-0.238727	0.59193
orf19.5311	orf19.5311	1.2356	0.12242	-0.610186	0.72232	-0.157068	0.56084	-3.20847	0.99532	3.10757	0.0055533	-0.603046	0.72005	2.68063	0.011534	0.635412	0.26971	-2.16564	0.97221	-0.255593	0.59828	-0.884341	0.80136	-0.324131	0.62374	-0.926702	0.81205	0.895764	0.19572	-1.58734	0.92824	0.26654	0.39762	-1.03855	0.83826	-1.46026	0.91254	-0.788672	0.7757	0.161352	0.43751	0.0385531	0.485	5.8415	8.174e-05	-1.72346	0.94224	1.92765	0.041378
orf19.5618	orf19.5618	1.23491	0.12255	-0.385776	0.64613	0.135776	0.44735	0.474138	0.32279	0.969828	0.1775	0.103448	0.45983	0.273707	0.39494	-1.43319	0.90884	-0.644397	0.73309	-0.62931	0.72837	-1.75431	0.94504	-0.890086	0.80284	3.43534	0.0031905	-0.6875	0.7463	1.23276	0.12293	0.903017	0.19388	-0.234914	0.59049	-1.06897	0.8449	-0.653017	0.73576	0.900862	0.19442	-1.29957	0.88855	0.877155	0.20049	0.911638	0.1917	-0.920259	0.81045
orf19.3360	orf19.3360	1.23333	0.12283	-0.703333	0.75105	-0.12	0.54657	-0.82	0.78434	-0.498889	0.68568	0.413333	0.34404	0.643333	0.26724	-0.986667	0.82646	-0.408889	0.65438	5.03556	0.00025497	0.642222	0.26759	-0.934444	0.81396	-1.53889	0.92257	3.96222	0.0013384	0.872222	0.20177	-1.44333	0.91024	-0.818889	0.78403	-2.75	0.98976	5.91778	7.3743e-05	0.757778	0.23303	1.81111	0.05011	-4.04556	0.99883	-0.583333	0.71371	2.59	0.013475
orf19.1804	orf19.1804	1.23315	0.12286	1.55282	0.075757	-1.03825	0.8382	2.71038	0.01096	3.2204	0.0045845	-0.162113	0.56278	0.702186	0.24929	1.09199	0.15022	-0.118397	0.54595	-2.09836	0.96888	-1.02641	0.83556	0.154827	0.44002	-0.193989	0.57497	-1.34244	0.89543	-1.4408	0.9099	-0.365209	0.63872	0.411658	0.34464	5.48907	0.00013292	-0.452641	0.66977	1.01548	0.16691	-1.42441	0.90761	3.07104	0.0059099	0.0218579	0.4915	0.655738	0.2634
orf19.7043.1	ACB1	1.23125	0.1232	-1.51619	0.91979	1.82386	0.049078	-0.607955	0.72161	1.74545	0.055749	0.0434659	0.48309	0.27358	0.39499	0.4	0.34878	0.205682	0.42058	1.11449	0.14557	0.678409	0.25645	1.05795	0.15748	0.901705	0.19421	1.52983	0.078528	0.133523	0.44821	-1.95284	0.96031	-0.970455	0.82265	-0.776989	0.77242	-0.447443	0.66795	0.632386	0.27066	-1.54716	0.92357	4.40369	0.0006637	-1.39375	0.9032	-0.0357955	0.51393
orf19.4557	orf19.4557	1.22665	0.12403	0.633997	0.27016	0.385911	0.35382	-0.800919	0.7791	-2.37366	0.98048	0.517611	0.30799	-1.66616	0.93667	1.24196	0.12129	0.398162	0.34944	-1.19602	0.87036	0.0964778	0.46252	-0.30781	0.61773	-0.220521	0.58505	1.97243	0.038416	2.29096	0.02247	0.45023	0.33107	0.151608	0.44126	0.0964778	0.46252	0.295559	0.38681	-1.68913	0.93896	-1.52833	0.92129	0.765697	0.23077	0.171516	0.43362	-2.38591	0.98089
orf19.5496	AVT1	1.22407	0.12449	0.753704	0.2342	-0.123148	0.54779	-0.540741	0.69974	-1.13333	0.85824	-0.940741	0.8155	-0.601852	0.71967	0.0101852	0.49604	-0.2	0.57726	-0.448148	0.6682	-0.397222	0.65023	-0.125926	0.54886	-1.40463	0.90479	-1.34167	0.89531	-0.426852	0.66073	0.638889	0.26863	-0.603704	0.72026	-1.20648	0.8723	0.189815	0.42663	-0.113889	0.54421	-0.453704	0.67014	1.30648	0.11032	0.700926	0.24967	-2.51296	0.98462
orf19.6956	DAL9	1.22383	0.12453	0.539452	0.30069	1.13366	0.14169	1.40097	0.095742	0.2657	0.39793	0.436393	0.33591	0.0483092	0.48121	-0.0821256	0.53192	0.515298	0.30877	-2.40902	0.98163	-0.867955	0.79712	-0.990338	0.82732	-0.486312	0.68139	-0.619968	0.72543	0.236715	0.40883	1.86957	0.045537	0.439614	0.33478	0.243156	0.4064	1.73752	0.056468	-0.167472	0.56483	-0.130435	0.5506	0.544283	0.29909	2.62641	0.012659	-1.35266	0.89702
orf19.7460	orf19.7460	1.21912	0.12539	0.110558	0.45708	0.818725	0.21601	-0.930279	0.81293	0.376494	0.35721	0.550797	0.29693	1.38147	0.098609	0.723108	0.24309	1.56574	0.074239	-1.65239	0.93527	-1.36155	0.89839	-0.421315	0.65878	-1.15637	0.8628	-0.825697	0.78588	-1.30279	0.88908	-0.969123	0.82233	-0.790837	0.77631	0.752988	0.23441	-0.385458	0.64601	-0.802789	0.77962	-0.394422	0.64923	-0.928287	0.81244	0.426295	0.33946	-0.661355	0.73833
orf19.2727	GRX3	1.21833	0.12553	0.828333	0.2134	1.45167	0.088617	0.66	0.26208	-1.05833	0.8426	0.67	0.25901	1.13167	0.14209	0.01	0.49611	0.495	0.31565	-1.62167	0.93203	-1.745	0.94421	-0.0783333	0.53045	-0.276667	0.60616	-0.341667	0.63016	0.0733333	0.47149	-0.941667	0.81572	0.201667	0.42211	2.28833	0.022571	-0.438333	0.66477	1.19667	0.12952	0.26	0.40007	0.596667	0.282	-0.0283333	0.51102	-1.90833	0.95728
orf19.2742	orf19.2742	1.21685	0.1258	11.7254	1.8154e-07	-0.837413	0.78904	-1.38311	0.90163	6.43819	3.7297e-05	8.75847	2.6406e-06	0.485924	0.31875	0.0544676	0.47882	-1.15524	0.86258	1.45369	0.088342	2.93452	0.0074625	-0.837413	0.78904	5.54427	0.00012303	1.35496	0.10262	1.75194	0.055167	1.05508	0.15811	0.138311	0.44637	2.70379	0.011084	12.1036	1.3472e-07	-0.927989	0.81237	0.406365	0.34652	-0.585475	0.7144	1.17748	0.13313	-1.5204	0.92031
orf19.1799	orf19.1799	1.21534	0.12607	1.53656	0.077707	0.829969	0.21296	1.22611	0.12412	-0.706595	0.75202	-0.0323015	0.51257	0.401077	0.3484	0.121579	0.45282	0.938537	0.18504	-1.2288	0.87636	-0.483176	0.68031	-0.31808	0.62152	0.0287124	0.48883	-0.191117	0.57387	0.15747	0.439	0.0794078	0.46914	1.65007	0.064971	2.81157	0.0092125	1.45043	0.088786	1.2445	0.12085	1.29924	0.11151	-2.71826	0.98919	1.2795	0.11481	-0.650965	0.73513
orf19.4245	orf19.4245	1.21253	0.12659	1.17454	0.1337	-0.584189	0.71398	-0.815195	0.78303	-0.525667	0.69471	1.06571	0.1558	0.434292	0.33665	0.547228	0.29811	1.09138	0.15035	0.816222	0.21669	0.818275	0.21613	-0.738193	0.76132	-0.288501	0.61057	1.12834	0.14276	1.51027	0.080954	0.0800821	0.46888	0.995893	0.17139	1.10472	0.14758	-0.259754	0.59984	-0.00924025	0.5036	1.93224	0.041065	0.876797	0.20058	0.51232	0.30978	0.850103	0.20758
orf19.1304	orf19.1304	1.20869	0.12729	1.03494	0.16254	0.610954	0.27743	1.73938	0.056299	-1.14542	0.86065	0.620397	0.27444	-0.21152	0.58164	-0.749764	0.76467	0.697828	0.25059	-2.06516	0.96709	-0.371105	0.64085	0.657224	0.26294	-0.771483	0.77087	-1.25401	0.88082	0.137866	0.44654	0.311615	0.38087	1.72899	0.057251	1.44665	0.089301	0.0406043	0.48421	1.76959	0.053612	1.36072	0.10174	-3.95467	0.99865	1.46553	0.086749	-0.0613787	0.52387
orf19.3577	COQ5	1.20862	0.12731	5.10037	0.00023189	-0.0751445	0.52921	1.74619	0.055682	-1.55702	0.92474	-0.777719	0.77263	-0.624277	0.72679	-1.03048	0.83647	-0.974777	0.82367	-1.83447	0.95177	0.149238	0.44217	0.191802	0.42587	0.28639	0.39021	1.26485	0.1173	0.197583	0.42366	-1.03626	0.83775	-0.509722	0.68935	-0.294272	0.61272	-1.73673	0.94346	-0.763006	0.76846	1.89333	0.04379	2.99212	0.0067623	-1.01629	0.83328	-0.553862	0.70408
orf19.3167	orf19.3167	1.20833	0.12736	1.9085	0.042708	1.52533	0.079081	0.859477	0.2051	-0.484477	0.68076	-0.49183	0.68327	0.373366	0.35833	1.09069	0.1505	0.683824	0.25481	-1.10294	0.85206	-1.08578	0.84847	-0.490196	0.68271	-0.57598	0.71132	-0.820261	0.78441	-0.607843	0.72158	0.280229	0.39251	0.638072	0.26888	-0.151961	0.55888	0.866013	0.20339	0.395425	0.35042	0.639706	0.26837	-8.40768	1	1.2067	0.12766	0.24183	0.4069
orf19.1575	PRS1	1.20364	0.12822	-0.335532	0.62792	-0.2622	0.60076	0.426537	0.33938	-0.361646	0.63743	1.74255	0.056011	0.0733316	0.47149	-0.885518	0.80166	-0.203113	0.57844	1.59879	0.070476	-0.128462	0.54983	2.34002	0.020669	0.319705	0.37789	0.46162	0.32712	0.440781	0.33437	0.413347	0.34404	-0.614614	0.72373	-0.129517	0.55024	-0.890003	0.80281	-0.245318	0.59441	0.386969	0.35344	-0.032709	0.51272	-1.0612	0.84322	1.73543	0.056659
orf19.5612	BMT4	1.20143	0.12863	-1.19785	0.8707	1.32766	0.1069	-0.862131	0.79559	-1.44226	0.9101	-1.29543	0.88786	-1.36974	0.89963	-0.56043	0.70624	-0.482543	0.6801	0.451209	0.33073	-0.52641	0.69496	-0.17547	0.56789	-0.735004	0.76039	-1.62936	0.93285	0.534467	0.30235	-0.10385	0.54033	0.521038	0.30684	-1.26052	0.88195	-1.11012	0.85354	1.54342	0.07688	-1.19517	0.8702	-0.446732	0.66771	-0.690242	0.74713	2.97404	0.0069746
orf19.4993	SEC18	1.1967	0.12951	0.623069	0.27359	0.578785	0.28777	1.3069	0.11025	-2.17611	0.9727	0.363543	0.36188	-0.637487	0.73094	1.63234	0.066829	2.94336	0.0073504	-0.112255	0.54358	0.299691	0.38527	-0.376931	0.64295	0.354274	0.36525	0.315139	0.37957	3.83934	0.0016343	1.89289	0.043822	0.865088	0.20363	3.45623	0.0030808	0.950566	0.18212	1.31823	0.10841	0.713697	0.24587	3.35427	0.0036562	1.79197	0.051698	1.13182	0.14206
orf19.7252	orf19.7252	1.19489	0.12985	0.324421	0.37615	0.010101	0.49607	1.66072	0.063877	0.36126	0.36271	0.64587	0.26645	-1.42543	0.90775	0.145573	0.44358	1.33274	0.10609	2.735	0.010506	-0.302436	0.61574	-0.106358	0.5413	-0.481283	0.67966	-0.364825	0.63858	1.98812	0.037427	0.734997	0.23961	0.0320856	0.48752	0.0374332	0.48544	-0.673797	0.74214	-0.0297089	0.51156	0.0207962	0.49191	-0.0558526	0.52172	2.23054	0.024898	4.8675	0.00032702
orf19.123	RCN1	1.19303	0.1302	1.74165	0.056092	-0.103048	0.54002	-0.0638607	0.52483	-2.43541	0.98244	-0.114659	0.54451	2.791	0.0095435	0.689405	0.25312	-0.139332	0.55402	3.38607	0.0034658	0.417997	0.34239	-1.43686	0.90935	-1.54572	0.9234	0.555878	0.29526	-1.85776	0.95357	-0.83164	0.78749	2.72134	0.010755	5.23077	0.00019193	21.0566	6.4832e-10	0.780842	0.22649	2.90131	0.0078991	6.34398	4.2084e-05	1.59507	0.070891	-1.84906	0.9529
orf19.897	orf19.897	1.19123	0.13054	-2.44079	0.9826	-1.58772	0.92828	-0.645175	0.73333	-2.34781	0.9796	1.30263	0.11095	-2.55877	0.98578	-0.940351	0.8154	-2.78772	0.9904	1.90175	0.043186	-0.690351	0.74716	5.04605	0.00025107	-1.02368	0.83494	-0.883333	0.8011	-0.0214912	0.50836	-2.14342	0.97115	-0.18114	0.57006	1.62719	0.067377	0.0736842	0.47136	0.12193	0.45269	-0.494298	0.68411	-3.72149	0.99802	-1.32281	0.89232	1.6307	0.067003
orf19.3904	orf19.3904	1.18698	0.13133	0.536157	0.30179	0.163803	0.43657	0.156213	0.43949	-1.06712	0.8445	0.394327	0.35081	-0.439473	0.66517	0.394327	0.35081	0.333999	0.37264	-0.788654	0.7757	-0.323212	0.6234	-0.477427	0.67834	-0.10867	0.54219	-0.55014	0.70285	0.297643	0.38603	-0.0371554	0.51445	0.73352	0.24004	1.61486	0.068707	0.554934	0.29557	0.363564	0.36188	0.823412	0.21474	1.22853	0.12369	0.662805	0.26122	-0.248901	0.59576
orf19.3498	orf19.3498	1.1841	0.13188	1.42957	0.091665	0.690377	0.25283	0.281729	0.39195	0.2106	0.41871	-0.143654	0.55569	0.0404463	0.48427	0.174338	0.43254	0.333333	0.37288	-1.78522	0.94773	-0.651325	0.73524	0.0334728	0.48698	-0.2106	0.58129	-0.906555	0.80702	0.476987	0.32181	1.11437	0.14559	1.28731	0.11349	0.364017	0.36171	1.40865	0.094632	1.19805	0.12926	0.722455	0.24328	0.337517	0.37135	1.47978	0.084866	-2.32497	0.97879
orf19.3841	orf19.3841	1.18139	0.13239	4.16627	0.00096468	0.967081	0.17815	0.792408	0.22326	-0.175008	0.56772	-0.351696	0.63382	0.194827	0.42471	0.963722	0.17896	0.223043	0.414	0.481021	0.32043	-0.0792744	0.53081	-0.0137723	0.50536	0.195163	0.42459	0.590863	0.28386	0.224387	0.41349	0.00302318	0.49882	0.915015	0.19086	1.05207	0.15876	1.14175	0.14008	0.20692	0.42011	0.426604	0.33935	-3.64696	0.99776	0.363789	0.36179	0.879745	0.19982
orf19.2575	orf19.2575	1.17881	0.13288	1.47911	0.084954	0.885326	0.19839	1.07386	0.15406	-1.53839	0.92251	0.390671	0.35212	0.254616	0.40209	0.468416	0.32477	1.39359	0.096819	-2.84354	0.99128	0.137026	0.44686	-0.0719145	0.52796	1.12634	0.14316	-0.531584	0.69669	1.39747	0.096251	0.0952381	0.463	0.784257	0.22553	3.40525	0.0033558	-0.000971817	0.50038	0.526725	0.30493	0.698737	0.25032	-6.56754	0.99997	1.59767	0.0706	-0.676385	0.74293
orf19.3902	orf19.3902	1.17726	0.13317	0.229672	0.41149	0.319075	0.37812	-0.347977	0.63246	-0.418112	0.65765	1.10559	0.1474	0.14027	0.44562	-0.0917148	0.53563	1.00347	0.16965	0.856262	0.20595	0.12948	0.44977	0.723314	0.24303	0.0400771	0.48441	0.336031	0.3719	-0.213102	0.58224	-0.496339	0.68481	1.03314	0.16294	4.01272	0.0012336	0.0624277	0.47573	0.478613	0.32125	-0.0242775	0.50945	2.27746	0.022992	0.554913	0.29557	2.35568	0.020124
orf19.5413	orf19.5413	1.17713	0.1332	1.84529	0.047387	0.0840807	0.46733	0.752242	0.23462	-0.53139	0.69663	-0.46861	0.6753	-0.513453	0.69061	0.106502	0.45865	-0.974215	0.82354	1.99327	0.037107	-0.730942	0.7592	2.25448	0.023907	-0.224215	0.58645	0.881166	0.19946	0.533632	0.30263	-1.58969	0.92851	-0.0840807	0.53267	1.23991	0.12166	0.151345	0.44136	-1.9148	0.95773	-1.16368	0.86422	0.128924	0.44999	-0.400224	0.6513	3.71525	0.0020033
orf19.2710	orf19.2710	1.17597	0.13342	-0.0885922	0.53442	-0.561893	0.70672	2.8932	0.0080095	-1.70267	0.94027	-0.521845	0.69343	-0.949029	0.81751	-0.354369	0.63479	0.26699	0.39745	-0.538835	0.69911	-0.180825	0.56994	-1.20995	0.87294	-1.6165	0.93147	-2.02427	0.96476	1.41505	0.093716	-0.75	0.76473	-0.490291	0.68275	0.782767	0.22595	-1.61408	0.93121	-1.08738	0.84881	-0.292476	0.61205	-2.00971	0.9639	2.51092	0.015432	-2.46238	0.98323
orf19.4312	orf19.4312	1.17564	0.13349	2.54108	0.014655	-0.0273843	0.51065	1.60718	0.069548	-1.0916	0.84969	-0.67611	0.74285	-0.281398	0.60793	-0.322946	0.62331	1.50708	0.081355	-2.11992	0.96998	-0.416431	0.65705	0.355996	0.36462	-1.72521	0.9424	-0.78187	0.7738	1.61851	0.068312	-0.65628	0.73677	0.189802	0.42663	0.389991	0.35236	0.311615	0.38087	-0.625118	0.72705	0.147309	0.44291	-5.81114	0.99991	1.43059	0.091521	-1.69027	0.93907
orf19.4954	orf19.4954	1.17469	0.13367	-0.646902	0.73387	-0.301516	0.6154	0.908535	0.19248	0.640255	0.2682	0.0079766	0.4969	0.766551	0.23053	0.0204733	0.49203	1.72029	0.058059	-0.0576974	0.52244	0.525658	0.30529	0.653284	0.26415	0.727732	0.24173	0.894709	0.19598	0.164052	0.43648	-0.203935	0.57875	0.165382	0.43597	1.34432	0.10427	0.149428	0.44209	-0.0276522	0.51076	0.456262	0.32898	1.86759	0.045685	-0.236639	0.59114	1.08083	0.15257
orf19.7386	orf19.7386	1.17196	0.13419	-0.638629	0.73129	0.880997	0.1995	-0.905296	0.8067	-1.86106	0.95382	-1.66854	0.93691	-1.45047	0.91122	-0.457321	0.67139	-1.09097	0.84956	3.15826	0.0050945	0.656075	0.26329	-1.34517	0.89586	-0.216199	0.58341	1.40997	0.094443	-0.837383	0.78903	-2.15389	0.97165	0.3919	0.35168	4.20997	0.00090001	-0.175701	0.56798	-0.598131	0.71847	7.69221	8.2878e-06	7.06044	1.7276e-05	-0.309657	0.61841	5.35514	0.00016062
orf19.2078	orf19.2078	1.16932	0.13469	-3.41796	0.99672	-0.66288	0.7388	3.00743	0.0065877	9.87787	8.8943e-07	1.09286	0.15004	-2.00175	0.96341	3.55539	0.0026106	-2.15272	0.9716	2.78916	0.0095736	0.21761	0.41605	1.8995	0.043347	5.66878	0.00010351	0.652829	0.26429	1.58401	0.072137	-0.651082	0.73516	1.6548	0.064484	-3.07538	0.99413	-2.76469	0.99002	-1.06008	0.84298	7.51125	1.0182e-05	8.33013	4.1244e-06	-0.517151	0.69185	-1.43544	0.90915
orf19.3304	orf19.3304	1.16783	0.13498	4.18741	0.0009328	0.213287	0.41769	3.17762	0.0049296	3.23706	0.0044568	5.06084	0.00024569	9.25035	1.6156e-06	0.478322	0.32135	3.43357	0.0032	-2.30559	0.97808	0.766434	0.23056	2.67413	0.011663	2.24126	0.02445	0.572028	0.28997	-0.987413	0.82664	-0.367133	0.63942	-0.846853	0.79156	12.2727	1.1821e-07	-1.7972	0.94874	0.198601	0.42328	0.825175	0.21426	10.3084	6.0123e-07	-2.48042	0.98374	-1.58112	0.92753
orf19.4892	TPK1	1.1665	0.13524	-0.983516	0.82572	3.02862	0.0063535	-2.53003	0.98507	0.661257	0.26169	-0.79172	0.77655	-1.36315	0.89863	-0.831459	0.78744	-0.921544	0.81077	-1.28482	0.88609	0.998339	0.17083	-2.87414	0.99172	4.04063	0.0011794	1.68924	0.061029	0.148863	0.44231	-0.918988	0.81013	0.410682	0.34498	-2.18387	0.97305	-1.98824	0.96258	-1.10503	0.85249	1.95438	0.039585	1.62906	0.067178	-2.25607	0.97616	-1.44429	0.91038
orf19.2640	FUR1	1.16016	0.13647	-0.893117	0.80361	-0.0817339	0.53176	-1.50199	0.918	0.387492	0.35326	3.6552	0.0022121	0.802118	0.22056	0.676042	0.25717	-1.88385	0.95552	0.666777	0.26	0.264725	0.3983	-0.479484	0.67905	0.37591	0.35742	1.65718	0.064239	0.659828	0.26213	-0.444739	0.66701	-1.74289	0.94402	-3.31932	0.99612	-1.7859	0.94779	-1.24024	0.8784	-0.455658	0.67082	0.641959	0.26767	-1.61482	0.93129	2.96989	0.0070243
orf19.4546	HOL4	1.15888	0.13672	0.914087	0.19109	-0.0366393	0.51425	-1.3705	0.89975	0.55338	0.29608	-0.967151	0.82186	0.196778	0.42397	-0.413455	0.656	-1.63424	0.93337	0.820278	0.21559	-0.0120025	0.50467	0.340177	0.37038	1.56064	0.074835	0.132028	0.44879	0.133607	0.44818	-0.245736	0.59457	-1.31175	0.89054	-1.13992	0.85956	-1.34302	0.89552	-0.270689	0.60393	-0.389766	0.64756	4.69204	0.0004259	-0.510423	0.68958	-0.1753	0.56783
orf19.1279	CDS1	1.15801	0.13689	-1.85932	0.95369	-1.87034	0.95452	-2.27979	0.9771	-1.17848	0.86706	1.53491	0.077908	-1.81942	0.95056	0.564829	0.29232	1.34908	0.10353	0.738058	0.23872	2.11024	0.030509	-0.960105	0.82018	3.58793	0.0024731	0.169554	0.43437	-2.06509	0.96709	-0.145932	0.55656	-1.16325	0.86413	-1.98793	0.96256	-1.06929	0.84497	-1.34121	0.89524	-3.3853	0.99653	2.69974	0.011162	0.514961	0.30889	3.29239	0.0040586
orf19.5765	orf19.5765	1.15463	0.13754	-5.35152	0.99984	1.44248	0.089873	2.26324	0.023554	0.126806	0.4508	3.76244	0.0018536	3.12734	0.0053695	3.54254	0.0026671	1.45265	0.088484	0.903692	0.19371	0.391118	0.35196	1.23114	0.12322	0.934189	0.18611	0.904227	0.19357	-0.578919	0.71227	-3.05457	0.99392	-2.29267	0.9776	-2.73836	0.98955	-5.51792	0.99987	-1.62333	0.93221	1.03692	0.1621	6.42108	3.812e-05	-0.41466	0.65643	-2.42215	0.98204
orf19.433	orf19.433	1.15412	0.13764	0.981031	0.17486	1.28334	0.11416	0.525785	0.30525	-0.263189	0.60113	0.197392	0.42374	0.796088	0.22223	0.343806	0.36906	0.567279	0.29152	-2.68287	0.98851	-1.00889	0.83159	-0.487255	0.68171	-0.269117	0.60334	-1.14582	0.86073	-0.158862	0.56153	-0.0669828	0.52604	2.18672	0.026816	0.960285	0.17978	1.36218	0.10152	1.36277	0.10143	2.21458	0.025581	-4.76763	0.99962	1.15649	0.13718	-1.96028	0.9608
orf19.3338	orf19.3338	1.15197	0.13807	0.107191	0.45838	0.165536	0.43591	0.337856	0.37123	0.438263	0.33526	0.693351	0.25194	0.795115	0.2225	-0.208955	0.58066	1.82225	0.049207	-1.09091	0.84955	0.880597	0.1996	-0.46133	0.67278	0.0895522	0.46521	-0.192673	0.57446	0.736771	0.2391	-0.416554	0.6571	-0.549525	0.70265	2.50068	0.015705	-0.0746269	0.52901	-0.415197	0.65662	-0.892809	0.80353	1.96744	0.038737	1.54953	0.076149	-1.72185	0.94209
orf19.7512	orf19.7512	1.15164	0.13813	4.58743	0.00049959	3.0929	0.0056938	-0.334699	0.62762	-1.78552	0.94776	0.534153	0.30245	0.851093	0.20732	0.228142	0.41207	2.29508	0.022313	1.39481	0.09664	-1.59973	0.92963	0.490437	0.3172	2.16257	0.027933	0.411202	0.3448	-0.105191	0.54085	-0.143443	0.55561	2.37568	0.019449	7.07514	1.6974e-05	5.63934	0.0001078	0.192623	0.42555	0.228142	0.41207	6.54781	3.2454e-05	1.34836	0.10364	0.703552	0.24888
orf19.882	HSP78	1.15159	0.13814	-1.75183	0.94482	-0.647922	0.73419	-0.330073	0.62592	-2.83863	0.99121	0.209046	0.4193	5.16015	0.00021257	-2.04156	0.96577	-0.425428	0.66023	0.0293399	0.48859	-2.40709	0.98157	-1.64425	0.93442	-0.449878	0.6688	1.01345	0.16737	-2.43521	0.98243	-2.55501	0.98569	-0.245721	0.59457	1.67237	0.062699	-2.32152	0.97867	-0.848411	0.79197	-0.806846	0.78074	3.7934	0.0017619	-0.147922	0.55733	3.61125	0.0023791
orf19.6419.1	orf19.6419.1	1.15105	0.13825	0.978322	0.17549	0.258741	0.40054	1.37552	0.099498	-0.0146853	0.50571	0.494406	0.31585	-1.39301	0.9031	-0.574126	0.71072	2.47063	0.016535	2.17203	0.027491	2.3	0.022127	0.82028	0.21559	1.10769	0.14696	1.02797	0.16409	3.65245	0.0022221	0.655944	0.26333	0.657343	0.2629	4.77273	0.00037697	1.80839	0.050333	-0.0370629	0.51442	-0.458741	0.67189	-2.80979	0.99076	1.09371	0.14986	1.26434	0.11739
orf19.1953	orf19.1953	1.14532	0.13937	-0.649137	0.73456	-1.04215	0.83906	-0.676435	0.74295	3.25692	0.0043094	0.80289	0.22035	1.05901	0.15725	0.217985	0.41591	-1.03252	0.83692	1.04055	0.1613	-1.21919	0.87463	0.848254	0.20807	-0.789643	0.77597	-1.48615	0.91596	-0.0401445	0.51562	-2.05741	0.96666	1.26937	0.11653	-2.06022	0.96682	-1.96949	0.9614	-1.07949	0.84714	1.0008	0.17026	3.32678	0.0038297	0.0662385	0.47425	0.449217	0.33143
orf19.3708	SAP2	1.14495	0.13945	2.01903	0.035547	0.900439	0.19453	0.919473	0.18975	-1.44217	0.91008	-1.45534	0.91188	-0.187408	0.57246	0.0556369	0.47836	0.676428	0.25705	-1.51098	0.91914	-0.910688	0.80806	0.265007	0.39819	0.530015	0.30383	-1.3836	0.90171	0.743777	0.23706	0.212299	0.41807	-1.15081	0.86171	1.35432	0.10272	1.13031	0.14236	-0.219619	0.58471	-0.56369	0.70731	-2.38799	0.98096	1.99854	0.036784	-1.50073	0.91784
orf19.1202	orf19.1202	1.14085	0.14026	0.415907	0.34313	0.634631	0.26996	4.04971	0.0011623	0.377796	0.35674	0.234466	0.40968	-0.0704225	0.52738	0.526098	0.30514	-0.199669	0.57713	-0.438277	0.66475	-0.087821	0.53412	1.31069	0.10963	-0.23198	0.58938	0.889809	0.19724	1.95526	0.039528	1.05634	0.15783	1.02071	0.16572	-0.489644	0.68253	-0.251864	0.59688	0.227009	0.4125	1.45402	0.088298	0.609776	0.27781	-0.048053	0.51869	-0.650373	0.73495
orf19.5783	orf19.5783	1.14003	0.14042	-2.02122	0.96458	0.236209	0.40902	2.23904	0.024542	3.34512	0.0037131	11.29	2.5867e-07	8.74823	2.6683e-06	-0.612447	0.72304	4.3918	0.00067613	-4.48091	0.99941	1.92645	0.04146	4.30269	0.00077743	-1.25601	0.88117	0.475248	0.32241	3.01132	0.0065441	0.316832	0.37894	0.00565771	0.4978	7.42574	1.1236e-05	-2.88119	0.99182	0.359264	0.36343	-1.53182	0.92172	-1.53607	0.92223	2.59406	0.013381	0.391796	0.35171
orf19.6792	RRD1	1.13959	0.14051	0.482233	0.32001	0.549069	0.2975	0.461929	0.32701	-1.02115	0.83437	0.98308	0.17438	-0.0575296	0.52237	-0.148054	0.55738	-0.384941	0.64583	-1.3824	0.90153	-0.457699	0.67152	0.0101523	0.49605	-0.269036	0.60331	-0.577834	0.71192	-0.0896785	0.53484	-0.200508	0.57745	0.988156	0.17319	1.58122	0.072455	-0.177665	0.56873	-0.0778342	0.53025	0.715736	0.24526	-0.167513	0.56485	-0.131134	0.55086	-0.450085	0.66888
orf19.3306	orf19.3306	1.13951	0.14052	0.505618	0.31204	0.5	0.31395	0.881086	0.19948	-0.307116	0.61747	1.69382	0.060583	-0.177903	0.56882	0.480337	0.32066	2.853	0.0085809	-1.36891	0.89951	-0.850187	0.79244	-0.633895	0.72981	-0.209738	0.58096	0.220037	0.41513	0.46161	0.32712	-0.64794	0.73419	0.821161	0.21535	3.72659	0.0019662	1.16011	0.13648	0.451311	0.3307	1.05712	0.15766	0.0243446	0.49053	1.13858	0.14071	-1.34176	0.89533
orf19.2781	orf19.2781	1.13888	0.14065	-5.11185	0.99977	-1.38295	0.90161	-0.501871	0.68669	-4.08316	0.9989	-0.788358	0.77561	4.74802	0.00039128	-2.73472	0.98949	-5.1659	0.99979	-4.23825	0.99914	0.202911	0.42164	0.767983	0.23012	-1.74678	0.94437	4.43992	0.00062732	-2.45821	0.98311	-2.04491	0.96596	0.149272	0.44215	-5.90769	0.99993	-1.89563	0.95638	1.15717	0.13705	3.30852	0.0039495	3.67443	0.0021428	-2.24158	0.97556	2.40249	0.018578
orf19.5764	SKI8	1.13864	0.1407	-0.792692	0.77682	-0.675564	0.74268	1.34439	0.10426	0.9759	0.17607	0.769889	0.22958	0.436382	0.33592	1.41176	0.094185	1.04716	0.15984	3.51801	0.0027784	0.933921	0.18617	-0.0865509	0.53363	1.87328	0.045259	1.54859	0.076261	0.157295	0.43907	0.071262	0.4723	0.131899	0.44884	1.18347	0.132	-1.34024	0.89509	-0.755895	0.76643	-0.366416	0.63916	1.7064	0.059371	-0.667271	0.74015	2.10961	0.030541
orf19.3685	PSY2	1.13768	0.14089	1.25483	0.11904	1.03865	0.16172	0.63285	0.27052	-0.975845	0.82392	0.369565	0.35971	-0.52657	0.69501	0.376812	0.35709	1.26812	0.11674	-1.37198	0.89997	-1.02899	0.83613	0.181159	0.42993	0.291063	0.38848	-1.24758	0.8797	0.426329	0.33945	0.92029	0.18954	1.44565	0.089438	2.1872	0.026795	0.527778	0.30458	1.06039	0.15695	0.859903	0.20499	0.129227	0.44987	0.644928	0.26674	-0.572464	0.71018
orf19.1699	BZZ1	1.13633	0.14116	0.906684	0.19295	0.365321	0.36124	-0.129715	0.55032	-0.0423561	0.51648	0.406353	0.34652	-0.159497	0.56177	0.870285	0.20228	0.338187	0.37111	0.853077	0.20679	0.652548	0.26438	-0.345467	0.63155	0.158173	0.43873	1.16148	0.13621	1.28061	0.11462	-1.01522	0.83303	0.926539	0.18799	3.92919	0.001412	1.54533	0.07665	-0.340834	0.62986	-0.144937	0.55618	0.230311	0.41125	1.43018	0.091579	2.37392	0.019507
orf19.4376	orf19.4376	1.13626	0.14117	7.49066	1.0425e-05	0.146703	0.44314	-0.45989	0.67228	1.07967	0.15282	-0.205495	0.57935	-0.518681	0.69237	0.120879	0.45309	0.408791	0.34565	2.86319	0.0084323	1.05769	0.15754	0.243407	0.40631	1.80659	0.050481	1.27088	0.11627	1.58956	0.071509	2.6022	0.013196	2.31813	0.021455	3.89615	0.0014898	0.444505	0.33307	0.518132	0.30782	3.3478	0.0036963	-0.256593	0.59865	1.27253	0.11599	1.01154	0.1678
orf19.3765	RAX2	1.13499	0.14142	0.685358	0.25435	2.23053	0.024899	-0.707165	0.75219	2.72897	0.010615	-0.604361	0.72047	-0.561786	0.70668	3.11215	0.0055101	5.1298	0.00022215	-0.872274	0.79824	0.939772	0.18474	2.45794	0.016898	1.03323	0.16292	2.45691	0.016928	1.89512	0.043661	2.41018	0.018336	1.00623	0.16902	12.6334	8.9918e-08	-0.156802	0.56074	1.46106	0.087348	-0.260644	0.60017	-6.74974	0.99997	1.23988	0.12166	-0.300104	0.61488
orf19.478	orf19.478	1.13448	0.14153	0.915066	0.19085	0.839232	0.21047	-0.0131446	0.50511	-0.452983	0.66988	-0.0283114	0.51101	-0.237614	0.59151	-0.781598	0.77372	-0.350859	0.63351	-1.96057	0.96082	-1.091	0.84957	-0.481294	0.67967	-0.677452	0.74326	-1.25278	0.88061	0.235592	0.40925	0.689585	0.25307	1.81092	0.050126	0.771486	0.22913	0.203236	0.42151	0.683519	0.2549	1.34277	0.10451	-1.41355	0.90607	0.457027	0.32871	0.0697674	0.47288
orf19.5995	MCA1	1.13368	0.14169	-4.84797	0.99966	1.71035	0.058995	16.444	7.2062e-09	7.19332	1.4747e-05	9.29391	1.5484e-06	1.73034	0.057126	2.69692	0.011216	-0.231651	0.58926	-1.01704	0.83344	0.838794	0.21059	0.119266	0.45371	2.27359	0.023144	1.51737	0.080066	0.221822	0.41446	0.519004	0.30752	3.42267	0.0032591	-4.95577	0.99971	0.369266	0.35981	3.17562	0.0049464	0.906946	0.19288	3.67169	0.0021525	-2.03932	0.96564	-6.11828	0.99994
orf19.6532	orf19.6532	1.13362	0.1417	-1.01688	0.83341	-1.07815	0.84686	-2.43801	0.98252	-0.319826	0.62216	1.25181	0.11956	-1.56151	0.92527	0.982634	0.17448	0.143753	0.44428	0.41534	0.34333	-0.36903	0.6401	-1.6821	0.93827	-0.449108	0.66853	1.59141	0.0713	-0.31645	0.62092	-1.8548	0.95335	-2.13314	0.97065	-1.1013	0.85172	-1.56874	0.92611	-2.42933	0.98225	-3.19151	0.99519	4.71346	0.00041228	-0.266281	0.60228	-0.32465	0.62393
orf19.3664	HSP31	1.13333	0.14176	10.0944	7.2912e-07	1.56111	0.07478	0.486667	0.31849	-1.11	0.85351	0.933333	0.18632	10.4111	5.4872e-07	-0.0522222	0.52031	1.14111	0.14021	-5.27	0.99982	-0.614444	0.72368	-1.50444	0.91831	-0.523333	0.69393	-2.51778	0.98475	-0.227778	0.5878	1.97222	0.03843	1.54	0.077292	5.31	0.0001713	2.00667	0.036289	2.37778	0.01938	5.67	0.00010333	-8.16333	1	2.29556	0.022295	-4.37444	0.99931
orf19.7538	orf19.7538	1.13317	0.14179	0.0527638	0.47948	-0.00188442	0.50073	-0.172111	0.56661	-2.03392	0.96533	3.1451	0.0052097	0.379397	0.35616	-0.580402	0.71276	0.353643	0.36547	0.141332	0.44521	0.371231	0.3591	0.677136	0.25684	0.596106	0.28218	1.95163	0.039766	0.275126	0.39441	0.123744	0.45199	0.48995	0.31737	4.42148	0.00064556	-0.683417	0.74507	-0.710427	0.75316	0.392588	0.35143	1.6206	0.068085	0.546482	0.29836	-0.285804	0.60957
orf19.3573	orf19.3573	1.1329	0.14184	3.3448	0.0037151	-0.251859	0.59687	4.34851	0.00072347	0.486059	0.3187	-1.15056	0.86166	1.16078	0.13635	-0.16171	0.56262	0.307621	0.38234	2.12361	0.02983	0.124535	0.45168	-0.790892	0.77632	-0.742565	0.76259	0.767658	0.23022	0.820632	0.21549	1.27788	0.11508	1.24442	0.12086	3.50743	0.0028279	-0.945167	0.81657	-0.535316	0.69793	1.53996	0.077296	-0.507435	0.68857	0.954461	0.18118	0.488848	0.31775
orf19.6897	orf19.6897	1.13047	0.14233	-0.196604	0.57596	0.82395	0.21459	2.12779	0.029621	1.25737	0.1186	-1.42181	0.90724	-1.08579	0.84847	-0.320822	0.62253	-0.526363	0.69494	-1.51743	0.91994	0.421805	0.34105	-0.815907	0.78322	-0.0956211	0.53714	0.642538	0.26749	0.7605	0.23225	-0.248436	0.59559	-0.659517	0.73777	-1.84272	0.95241	-1.5496	0.92386	-0.758713	0.76723	-2.09115	0.9685	-0.299374	0.61461	0.920465	0.1895	-0.638963	0.7314
orf19.860	BMT8	1.13014	0.1424	-0.544521	0.70099	-0.347603	0.63233	-2.20377	0.97395	0.191781	0.42588	1.27397	0.11574	0.369863	0.3596	-1.91096	0.95746	0.356164	0.36456	-0.67637	0.74293	-1.15411	0.86235	-2.71575	0.98914	-1.20719	0.87243	-0.958904	0.81989	-1.54966	0.92387	-0.856164	0.79402	0.619863	0.27461	0.458904	0.32806	0.320205	0.3777	0.140411	0.44556	1.35959	0.10191	-0.635274	0.73024	0.515411	0.30873	-1.69521	0.93955
orf19.4193	orf19.4193	1.12821	0.14279	50.7197	1.073e-13	-0.740171	0.76189	2.11197	0.03042	0.894872	0.19594	11.6068	1.9968e-07	3.29658	0.00403	0.355556	0.36478	-0.471795	0.6764	1.41795	0.093303	-0.644444	0.7331	0.794872	0.22257	8.9453	2.1855e-06	-1.03333	0.8371	-0.635043	0.73017	1.57949	0.072652	1.91795	0.042047	1.56239	0.07463	1.68462	0.061483	1.74444	0.05584	11.4829	2.2079e-07	-2.92051	0.99236	-1.63248	0.93319	-1.61197	0.93098
orf19.2016	orf19.2016	1.12447	0.14354	1.2157	0.12601	-1.0587	0.84268	-2.7744	0.99018	-1.94979	0.96011	-2.16054	0.97197	-1.87907	0.95517	-0.78925	0.77586	1.11598	0.14526	1.94625	0.040123	0.331683	0.37349	-0.519095	0.69251	1.0297	0.16371	-1.4413	0.90996	-0.994342	0.82825	-0.822489	0.78501	-1.11598	0.85474	-0.346535	0.63194	-2.35007	0.97968	1.3628	0.10142	0.463932	0.32632	-3.18246	0.99511	-1.54455	0.92326	1.59264	0.071162
orf19.1667	orf19.1667	1.12391	0.14365	-1.76957	0.94639	-0.482609	0.68012	1.00435	0.16945	-1.98478	0.96236	1.65	0.064978	-0.15	0.55813	14.9457	1.8102e-08	-0.684783	0.74548	1.58478	0.072049	0.978261	0.17551	0.313043	0.38034	0.491304	0.31691	0.971739	0.17705	9.49348	1.2771e-06	3.73913	0.001926	-1.78696	0.94788	1.79565	0.051389	-0.976087	0.82398	-1.85217	0.95314	-0.869565	0.79754	-0.186957	0.57228	31.5413	1.206e-11	3.35	0.0036827
orf19.4479	orf19.4479	1.12271	0.1439	-0.626147	0.72738	-1.54817	0.92369	-1.42317	0.90744	0.822248	0.21505	-2.28096	0.97714	-2.63647	0.98756	2.52752	0.014999	-1.16972	0.86538	4.83716	0.0003422	0.982798	0.17444	-1.62729	0.93263	0.508027	0.31123	-1.57569	0.92691	-1.81537	0.95024	-2.70642	0.98897	0.22133	0.41464	0.904817	0.19342	-0.943807	0.81624	-0.997706	0.82902	0.114679	0.45548	7.93119	6.3497e-06	-1.82798	0.95125	-0.868119	0.79716
orf19.58	RRP6	1.122	0.14404	-0.207778	0.58021	0.251465	0.40327	-0.88439	0.80137	2.81726	0.0091231	-0.691529	0.74751	-1.3138	0.89087	0.540224	0.30043	-0.95951	0.82004	0.181673	0.42973	0.470432	0.32407	1.07405	0.15402	-0.160895	0.56231	1.56633	0.07417	2.72616	0.010667	-1.05754	0.84243	-0.18114	0.57006	-0.353223	0.63437	-1.14118	0.85981	-0.706446	0.75198	0.285562	0.39052	2.53809	0.01473	0.21204	0.41817	1.24507	0.12075
orf19.2863	orf19.2863	1.12049	0.14435	3.16884	0.0050037	0.685342	0.25435	2.38603	0.019108	-0.222563	0.58582	-1.50422	0.91828	1.14582	0.13928	1.8703	0.045482	2.34459	0.020509	3.70299	0.0020441	0.491942	0.31669	-0.702993	0.75095	3.08749	0.0057465	0.0552571	0.47851	0.217191	0.41621	-0.62548	0.72717	2.066	0.032861	6.67229	2.7764e-05	0.590944	0.28384	0.706063	0.24813	1.63699	0.066337	-0.976976	0.82419	-0.38987	0.6476	0.167306	0.43523
orf19.5335	SGS1	1.11923	0.1446	0.326154	0.37552	-0.376923	0.64295	0.0746154	0.471	-1.46769	0.91354	0.180769	0.43008	-1.55154	0.92409	-0.28	0.60741	-0.401538	0.65176	-0.00153846	0.5006	-0.423077	0.6594	-0.47	0.67578	0.0753846	0.4707	-1.26923	0.88345	0.232308	0.41049	-0.943077	0.81607	0.844615	0.20904	0.526923	0.30487	0.391538	0.35181	0.741538	0.23771	0.262308	0.3992	2.94308	0.0073539	0.0307692	0.48803	1.12154	0.14413
orf19.3945	orf19.3945	1.11344	0.14578	5.8605	7.9665e-05	0.676946	0.2569	0.486784	0.31845	-0.477606	0.6784	0.361968	0.36245	0.985316	0.17385	0.403084	0.34768	0.760279	0.23232	-0.779369	0.77309	-0.37812	0.64338	0.0510279	0.48015	0.290382	0.38873	0.0392805	0.48472	-0.0998532	0.53878	0.216226	0.41658	1.20999	0.12705	4.6641	0.00044438	0.367107	0.36059	0.751836	0.23474	4.61821	0.0004766	-2.96843	0.99296	0.951542	0.18188	0.224303	0.41352
orf19.4530.1	orf19.4530.1	1.1131	0.14585	-0.594048	0.71716	1.13095	0.14223	-0.027381	0.51065	-2.83333	0.99112	0.0202381	0.49213	-0.10119	0.5393	0.108333	0.45794	0.561905	0.29328	-2.39048	0.98104	-1.77976	0.94727	0.0261905	0.48981	0.0857143	0.46669	-0.822619	0.78505	0.385714	0.35389	0.197619	0.42365	1.21905	0.1254	3.85476	0.0015937	-0.257143	0.59886	-0.478571	0.67873	0.467857	0.32496	-2.95238	0.99276	2.30595	0.021904	0.209524	0.41912
orf19.2829	orf19.2829	1.11307	0.14586	1.88339	0.044513	-0.617668	0.7247	-1.08481	0.84827	-0.183746	0.57106	-0.0572438	0.52226	-0.275618	0.60577	-0.785159	0.77472	0.638163	0.26885	2.50459	0.0156	0.0770318	0.47006	0.863604	0.20402	1.53569	0.077813	0.949823	0.1823	1.26572	0.11715	-1.5689	0.92613	0.40636	0.34652	2.23816	0.024579	-2.25654	0.97618	-1.47067	0.91393	1.53569	0.077813	0.716608	0.24501	-2.53074	0.98508	1.9682	0.038688
orf19.4160	orf19.4160	1.11022	0.14644	1.92971	0.041237	0.490415	0.31721	-1.20607	0.87222	-1.09585	0.85058	-0.175719	0.56799	-0.466454	0.67456	-0.984026	0.82584	0.615016	0.27614	-2.5639	0.98591	-1.58626	0.92812	-0.99361	0.82808	-0.912141	0.80842	-1.07668	0.84654	-1.84824	0.95284	-0.233227	0.58986	1.25719	0.11863	0.709265	0.24718	2.3115	0.021698	0.239617	0.40773	0.0846645	0.4671	-0.180511	0.56982	2.01118	0.036016	0.0463259	0.48198
orf19.6641	orf19.6641	1.10767	0.14697	-0.00702165	0.50273	0.387946	0.35309	-1.84552	0.95263	3.3581	0.0036327	-1.63839	0.93381	0.93505	0.1859	-0.362785	0.63784	-1.31246	0.89066	1.64248	0.065761	0.496197	0.31524	4.44822	0.00061929	-0.782914	0.77409	-0.622586	0.72625	-0.549444	0.70262	-0.520187	0.69287	-1.66647	0.93671	-2.75424	0.98984	0.441779	0.33402	-0.84962	0.79229	-1.17964	0.86728	0.359274	0.36343	-0.383265	0.64523	1.18549	0.13162
orf19.5507	ENP1	1.10739	0.14703	-0.684692	0.74545	-1.14471	0.86051	-0.54227	0.70025	-0.558264	0.70553	-0.0639756	0.52487	0.0677837	0.47365	-0.83473	0.78832	0.571211	0.29023	-0.421173	0.65873	0.402133	0.34802	0.14166	0.44508	-0.606245	0.72107	0.107388	0.4583	-0.267327	0.60268	-0.179741	0.56953	-0.760853	0.76785	-1.6687	0.93693	0.522468	0.30636	-0.872049	0.79818	-0.770754	0.77066	-0.0693069	0.52694	0.0807312	0.46862	1.63138	0.066931
orf19.6840	orf19.6840	1.10528	0.14746	-1.42768	0.90807	0.164308	0.43638	0.332413	0.37322	1.8281	0.048739	2.02727	0.035062	1.56196	0.07468	2.33517	0.020841	1.83397	0.048274	1.34484	0.10419	0.693476	0.2519	0.570245	0.29055	-0.413531	0.65603	1.54332	0.076892	-3.24681	0.99562	-0.877114	0.7995	-1.31826	0.89159	6.23473	4.848e-05	-4.68899	0.99957	-2.79531	0.99053	2.25233	0.023995	5.36693	0.00015795	-1.06317	0.84365	0.938212	0.18512
orf19.5844	orf19.5844	1.10351	0.14783	1.86741	0.045698	-0.538067	0.69885	0.106074	0.45881	-0.163388	0.56327	0.354149	0.36529	-1.42601	0.90784	2.55175	0.014389	-0.189906	0.57341	-0.0778443	0.53026	-1.81352	0.95009	-0.121471	0.54714	-0.678358	0.74353	0.602224	0.28022	-1.26775	0.8832	-1.95295	0.96032	0.664671	0.26065	2.61933	0.012814	1.02908	0.16384	-0.468777	0.67536	0.419162	0.34198	-4.82036	0.99965	0.582549	0.28655	-0.221557	0.58544
orf19.1926	SEF2	1.10254	0.14803	0.186047	0.42806	-0.808668	0.78124	-1.25476	0.88095	-1.43658	0.90931	0.230444	0.4112	-0.77167	0.77092	-0.179704	0.56951	-0.60888	0.72191	-0.887949	0.80229	-1.02643	0.83556	-1.35412	0.89725	0.114165	0.45568	-0.400634	0.65144	-0.939746	0.81525	-1.2981	0.8883	-0.983087	0.82562	-0.842495	0.7904	-0.943975	0.81628	-0.141649	0.55491	-1.32347	0.89243	-1.00317	0.83028	-1.54863	0.92374	0.421776	0.34106
orf19.6415.1	orf19.6415.1	1.09785	0.149	0.577566	0.28816	1.52148	0.079556	1.93795	0.040679	1.03222	0.16314	0.484487	0.31924	0.0620525	0.47587	1.93079	0.041164	0.260143	0.40002	2.86874	0.0083525	2.78401	0.0096587	2.39021	0.018972	-0.186158	0.57198	3.25418	0.0043295	1.29475	0.11225	2.44869	0.017167	-1.28998	0.88695	1.61933	0.068222	-1.94511	0.9598	-0.270883	0.604	-1.00239	0.8301	3.09547	0.0056689	-0.0680191	0.52644	3.44869	0.0031199
orf19.6648	SDA1	1.09747	0.14908	0.0240674	0.49064	0.507822	0.3113	0.447653	0.33197	-0.489771	0.68257	-1.55235	0.92419	0.843562	0.20932	-0.919374	0.81023	4.33694	0.00073671	-2.11071	0.96952	0.131167	0.44912	-0.920578	0.81053	0.303249	0.38396	-0.791817	0.77658	-0.518652	0.69236	3.33454	0.0037799	-0.5716	0.70989	0.894103	0.19614	2.42118	0.017994	-0.735259	0.76046	-0.684717	0.74546	-5.59687	0.99989	0.979543	0.17521	-1.7136	0.94131
orf19.4563	orf19.4563	1.09565	0.14946	-0.147826	0.55729	-0.945652	0.81669	-1.17826	0.86701	-2.02826	0.965	0.376087	0.35735	-1.11304	0.85414	-1.34565	0.89593	-0.680435	0.74416	-0.671739	0.74152	0.28913	0.38919	0.243478	0.40628	0.284783	0.39081	0.293478	0.38758	0.536957	0.30152	3.16087	0.0050719	-0.347826	0.63241	-2.92609	0.99243	-0.308696	0.61806	-0.769565	0.77033	-0.35	0.6332	-0.482609	0.68012	0.0565217	0.47802	0.841304	0.20992
orf19.4947	orf19.4947	1.09366	0.14987	-1.48542	0.91587	-1.39176	0.90291	-1.24902	0.87995	-0.103197	0.54008	0.531127	0.30346	2.86624	0.0083883	0.379697	0.35605	0.404936	0.34703	-1.27117	0.88378	-1.01879	0.83384	-0.462423	0.67316	-0.812395	0.78226	0.196579	0.42405	-0.985137	0.8261	-0.25687	0.59876	-1.33371	0.89406	-0.909422	0.80774	-0.0476725	0.51854	-1.70555	0.94055	-0.672462	0.74174	-0.0799215	0.53106	-2.20639	0.97406	1.86876	0.045597
orf19.6785	RPS12	1.09071	0.15049	1.0531	0.15854	0.865044	0.20364	1.32301	0.10764	-1.38274	0.90158	1.92478	0.041575	-0.646018	0.73359	-0.526549	0.69501	0.915929	0.19063	-0.699115	0.74979	-0.227876	0.58783	1.20133	0.12865	0.325221	0.37586	-1.05531	0.84194	0.356195	0.36455	1.06416	0.15614	0.982301	0.17456	0.378319	0.35655	-0.117257	0.54551	0.161504	0.43746	0.838496	0.21067	0.522124	0.30648	0.484513	0.31923	-1.9292	0.95873
orf19.1672	orf19.1672	1.08922	0.15081	2.22499	0.025134	0.44608	0.33252	0.49985	0.314	-0.358366	0.63624	0.208771	0.41941	0.467107	0.32522	0.543707	0.29928	1.68249	0.061693	-0.625713	0.72724	0.268249	0.39698	0.0417543	0.48376	0.898168	0.1951	0.202764	0.42169	0.674977	0.2575	0.0778011	0.46976	1.39622	0.096434	4.26675	0.00082271	1.07209	0.15443	0.858516	0.20536	1.58967	0.071497	-2.76389	0.99	1.11986	0.14448	-0.340643	0.62979
orf19.798	TAF14	1.08838	0.15098	3.83535	0.001645	-0.0995307	0.53866	1.41494	0.093731	9.81189	9.4562e-07	0.804849	0.21981	2.99648	0.0067121	6.14724	5.4358e-05	2.4081	0.018401	6.15604	5.3733e-05	0.702972	0.24906	0.70571	0.24824	4.02288	0.0012136	-0.0158389	0.50616	-2.32167	0.97867	0.987681	0.1733	0.351584	0.36622	4.98064	0.00027645	0.561009	0.29357	-1.10383	0.85224	0.454634	0.32954	8.20512	4.7133e-06	-1.11381	0.85429	3.94075	0.0013858
orf19.1105	orf19.1105	1.08774	0.15112	-2.32805	0.9789	-1.45137	0.91134	-2.97921	0.99309	0.234672	0.4096	-0.951374	0.81808	-3.22163	0.99543	-0.860113	0.79506	-0.678647	0.74362	3.03629	0.0062708	-0.0373502	0.51453	-0.48203	0.67992	0.563425	0.29278	1.15433	0.1376	0.903453	0.19377	0.244891	0.40575	-1.5666	0.92586	-2.60994	0.98698	3.27343	0.0041908	-0.799859	0.77881	0.879493	0.19989	3.14482	0.0052122	-0.446441	0.6676	1.91332	0.04237
orf19.5087	BUD6	1.08749	0.15117	1.72906	0.057245	0.512195	0.30982	0.635207	0.26978	-0.47667	0.67808	3.11506	0.0054829	0.956522	0.18068	0.196182	0.4242	0.822906	0.21487	0.340933	0.3701	0.289502	0.38906	0.364793	0.36143	0.727996	0.24166	0.471898	0.32356	1.51326	0.080579	0.335101	0.37224	1.17285	0.13402	3.35101	0.0036764	0.520679	0.30696	0.0625663	0.47567	0.568929	0.29098	-1.87699	0.95502	1.0509	0.15902	-0.146341	0.55672
orf19.6636	orf19.6636	1.08692	0.15129	-0.58841	0.71535	-1.10475	0.85243	1.99703	0.036876	-1.84398	0.95251	-0.248886	0.59576	-0.632244	0.72929	-1.65082	0.93511	-0.0170877	0.50665	-0.0594354	0.52311	0.823923	0.2146	-0.183507	0.57097	-0.82318	0.7852	-1.33804	0.89474	1.19019	0.13073	-1.15156	0.86185	-0.122585	0.54757	0.0936107	0.46363	-0.437593	0.66451	0.0579495	0.47747	-0.594354	0.71726	1.38633	0.097888	-0.534918	0.6978	-1.77117	0.94653
orf19.1964	orf19.1964	1.08691	0.15129	-0.0193133	0.50751	-0.543991	0.70082	-0.814378	0.7828	0.790773	0.22371	-1.57082	0.92635	-0.716738	0.75503	1.63841	0.066187	-0.845494	0.7912	2.15236	0.028419	-0.506438	0.68824	1.08369	0.15197	1.65343	0.064624	-0.551502	0.7033	-1.04506	0.8397	-0.668455	0.74051	0.243562	0.40625	-1.00966	0.83177	0.341202	0.37001	0.17382	0.43274	0.486051	0.3187	-0.741416	0.76225	-0.393777	0.64899	-0.958154	0.81971
orf19.328	NPR2	1.08657	0.15136	1.00746	0.16873	0.819403	0.21583	0.7	0.24994	-0.564179	0.70747	-0.31592	0.62072	0.847264	0.20833	0.221393	0.41462	0.846269	0.2086	-1.31144	0.89049	-0.395522	0.64962	-0.0328358	0.51277	0.326368	0.37544	-0.412438	0.65564	0.471642	0.32365	0.39204	0.35163	1.05871	0.15732	2.47264	0.016478	1.01095	0.16794	1.001	0.17022	1.51144	0.080807	-3.67662	0.99786	0.590547	0.28396	-1.80448	0.94934
orf19.2547	orf19.2547	1.08312	0.15209	1.19187	0.13041	0.660625	0.26189	0.549375	0.2974	-1.075	0.84619	0.258125	0.40077	0.8075	0.21908	0.09375	0.46358	1.38812	0.097622	-1.65313	0.93534	-0.371875	0.64113	-0.17125	0.56628	1.0525	0.15867	-0.675	0.74251	0.731875	0.24052	-0.24875	0.59571	1.24688	0.12043	4.4325	0.00063459	0.97875	0.17539	0.941875	0.18423	1.785	0.052287	-4.64062	0.99954	0.760625	0.23222	-2.07812	0.9678
orf19.3583	orf19.3583	1.08121	0.15249	3.36659	0.0035812	1.79814	0.051181	0.396752	0.34994	0.436195	0.33598	-0.233179	0.58984	-0.0742459	0.52886	-0.37587	0.64257	1.19722	0.12942	-0.828306	0.78659	-0.325986	0.62442	-1.26682	0.88304	0.0429234	0.4833	-0.163573	0.56334	-0.821346	0.7847	-0.106729	0.54144	-0.317865	0.62144	1.5348	0.077921	0.313225	0.38027	-1.09397	0.85019	0.549884	0.29723	-5.12297	0.99978	1.46868	0.086331	0.209977	0.41895
orf19.2036	orf19.2036	1.08077	0.15259	-1.74495	0.94421	0.165781	0.43582	0.969182	0.17766	-0.396387	0.64993	1.4187	0.093196	0.730074	0.24105	0.565356	0.29215	3.75027	0.0018911	1.0085	0.1685	-0.219979	0.58484	1.07864	0.15304	-1.32519	0.89271	-1.31987	0.89185	-0.221041	0.58525	1.12965	0.1425	0.867163	0.20309	3.77471	0.0018167	2.47821	0.016321	0.215728	0.41677	-1.72689	0.94255	-1.07545	0.84628	0.120085	0.4534	0.315622	0.37939
orf19.1442	PLB4.5	1.07875	0.15301	0.521978	0.30653	0.974359	0.17643	0.0787546	0.46939	-0.047619	0.51852	-0.532967	0.69715	-0.540293	0.69959	0.604396	0.27952	-1.0696	0.84503	-1.31319	0.89077	-0.979853	0.82487	0.282051	0.39183	-0.655678	0.73659	-0.379121	0.64374	-0.241758	0.59307	-0.92674	0.81206	-0.362637	0.63779	0.89011	0.19716	-0.0805861	0.53132	0.188645	0.42707	-0.271062	0.60407	0.298535	0.3857	0.263736	0.39867	-0.130037	0.55044
orf19.2009	orf19.2009	1.0741	0.154	0.533141	0.30279	-0.743928	0.76298	-2.17662	0.97272	-0.343763	0.63093	-0.987238	0.82659	-0.711404	0.75345	-0.0909839	0.53535	1.14286	0.13986	0.757925	0.23299	-1.41746	0.90663	-0.881433	0.80061	-0.631947	0.7292	0.964183	0.17885	-0.0864553	0.53359	-1.05064	0.84092	-0.527789	0.69542	-0.622067	0.72609	0.314533	0.37979	-1.43145	0.9086	-0.557843	0.70539	-0.888843	0.80252	0.18979	0.42664	0.0745163	0.47103
orf19.6472	CYP1	1.07253	0.15434	0.0703297	0.47266	0.803297	0.22024	-0.0934066	0.53629	-0.635714	0.73038	-0.078022	0.53033	4.44176	0.00062553	0.628022	0.27203	-0.554396	0.70425	0.19011	0.42651	-0.692308	0.74775	-0.18956	0.57328	-0.0714286	0.52777	0.115934	0.455	0.442308	0.33384	0.178022	0.43113	1.56319	0.074537	0.442857	0.33365	0.00769231	0.49701	2.57912	0.013729	1.06319	0.15635	-0.595055	0.71749	-0.0181319	0.50705	0.379121	0.35626
orf19.3077	VID21	1.0723	0.15439	14.4762	2.4587e-08	-1.32336	0.89241	0.48716	0.31832	2.73174	0.010565	-1.57193	0.92648	-0.577163	0.7117	-0.410621	0.65499	-1.42932	0.9083	1.61631	0.06855	0.994764	0.17166	1.05061	0.15908	1.18873	0.131	0.519322	0.30742	-0.309399	0.61832	-1.18898	0.86904	-0.808028	0.78106	0.709549	0.2471	1.7811	0.052619	-0.471204	0.6762	2.65869	0.011977	1.42658	0.092084	-1.17253	0.86592	3.59786	0.0024326
orf19.1159	orf19.1159	1.07112	0.15464	-0.277642	0.60653	0.296639	0.38641	0.150024	0.44186	1.91086	0.042542	-0.0983926	0.53822	-1.03507	0.83749	0.205553	0.42063	1.28203	0.11438	2.27472	0.023099	-0.494886	0.68431	0.124208	0.45181	1.74866	0.055461	0.86605	0.20338	0.439357	0.33487	-0.866537	0.79675	0.565027	0.29225	0.195811	0.42434	0.565514	0.29209	-0.139795	0.5542	0.983439	0.17429	-0.622504	0.72623	0.502679	0.31304	1.06527	0.1559
orf19.7010	orf19.7010	1.06999	0.15489	-0.0222694	0.50866	0.820785	0.21545	1.63945	0.066078	0.244963	0.40572	0.585366	0.28564	-0.341463	0.63009	-0.743372	0.76282	0.365854	0.36105	-2.76882	0.99009	-1.42736	0.90803	-1.63415	0.93336	-0.839873	0.7897	-1.68611	0.93866	-1.08484	0.84827	0.30965	0.38159	1.05302	0.15855	1.44115	0.090057	2.8473	0.0086651	1.76776	0.053771	0.576882	0.28839	-3.94486	0.99862	0.616119	0.27579	-2.30965	0.97823
orf19.2317	orf19.2317	1.06809	0.15529	0.585415	0.28562	0.568493	0.29112	1.48147	0.084645	-1.16156	0.86381	0.123691	0.45201	0.089444	0.46525	0.109589	0.45745	0.657131	0.26297	-0.894843	0.80405	-0.516519	0.69164	-0.248993	0.5958	0.0378727	0.48527	-0.153102	0.55932	0.388799	0.35279	-0.132151	0.55126	1.4867	0.083963	4.08944	0.0010906	0.779613	0.22684	0.677276	0.2568	0.913376	0.19127	-3.57252	0.99746	0.871072	0.20207	-0.64585	0.73354
orf19.2518	orf19.2518	1.068	0.15531	0.3	0.38516	-0.2	0.57726	0.208	0.4197	1.21	0.12705	0.55	0.29719	-0.258	0.59918	-0.642	0.73234	-0.694	0.74826	4.782	0.00037174	1.962	0.039088	3.302	0.0039932	4.626	0.00047096	1.518	0.079987	2.24	0.024502	0.136	0.44726	-0.556	0.70478	1.856	0.046562	-2.124	0.97019	-1.756	0.94519	-0.624	0.7267	1.112	0.14608	0.364	0.36172	2.468	0.016609
orf19.7224	orf19.7224	1.06752	0.15541	0.976688	0.17588	0.310289	0.38136	0.643087	0.26732	-0.946945	0.81701	0.553055	0.29619	-0.120579	0.54679	0.536174	0.30178	0.11254	0.45631	-0.583601	0.71379	-0.140675	0.55454	0.227492	0.41231	0.297428	0.38611	0.803055	0.22031	0.420418	0.34154	-0.868971	0.79738	0.0868167	0.46627	2.48232	0.016207	-0.0594855	0.52313	-0.308682	0.61805	0.498392	0.31449	-0.0233119	0.50907	1.45418	0.088276	1.69293	0.060669
orf19.2213	orf19.2213	1.06677	0.15558	-0.784866	0.77464	-0.750742	0.76495	0.41543	0.3433	-0.522255	0.69357	0.663205	0.2611	0.00296736	0.49885	-0.170623	0.56604	-0.0905045	0.53516	-1.55193	0.92414	0.698813	0.2503	0.318991	0.37815	0.919881	0.18965	-1.20623	0.87225	0.0652819	0.47462	1.02522	0.16471	1.60237	0.070078	-0.356083	0.63541	0.48368	0.31951	2.62908	0.012601	0.994065	0.17182	-0.491098	0.68302	-1.16469	0.86441	-2.48368	0.98383
orf19.2017	orf19.2017	1.06629	0.15568	8.03526	5.6649e-06	1.0677	0.15538	-1.53879	0.92256	6.04513	6.2205e-05	1.64034	0.065985	-2.00141	0.96339	2.13963	0.029035	4.68406	0.00043109	-0.638928	0.73139	5.61072	0.00011216	2.87306	0.0082908	-1.66996	0.93706	-0.0521862	0.5203	1.88999	0.044032	5.65867	0.00010496	2.21721	0.025468	7.3244	1.264e-05	0.150917	0.44152	1.96615	0.03882	4.37941	0.00068934	8.08322	5.3767e-06	1.95487	0.039554	3.4457	0.0031356
orf19.4820	orf19.4820	1.06598	0.15575	-1.7652	0.94601	0.307891	0.38224	2.46831	0.016601	0.0472186	0.48163	-1.40944	0.90548	0.0582147	0.47736	-1.30013	0.88864	1.97348	0.03835	-0.497413	0.68517	0.117076	0.45456	0.515524	0.3087	0.85705	0.20574	-0.410737	0.65504	-0.847995	0.79186	-1.02264	0.83471	1.08862	0.15093	0.771022	0.22926	-0.511643	0.69	-0.386158	0.64627	-0.573739	0.71059	1.45278	0.088466	-0.635834	0.73042	-0.968952	0.82229
orf19.3885	orf19.3885	1.06371	0.15624	0.32964	0.37424	0.290859	0.38855	0.0180055	0.49299	-0.556787	0.70504	-0.49169	0.68322	0.234072	0.40983	0.0221607	0.49138	0.757618	0.23308	-0.319945	0.6222	0.0595568	0.47684	-0.595568	0.71765	-0.333795	0.62729	0.0595568	0.47684	-0.188366	0.57282	1.00139	0.17013	0.344875	0.36867	0.799169	0.22138	0.0138504	0.49461	1.65235	0.064735	0.700831	0.2497	0.0166205	0.49353	-1.18421	0.86814	-1.04848	0.84045
orf19.7279	orf19.7279	1.06329	0.15633	1.17722	0.13318	0.43038	0.33802	0.566004	0.29193	0.721519	0.24356	0.649186	0.26542	0.341772	0.3698	-0.350814	0.6335	0.148282	0.44253	-1.61483	0.93129	0.0198915	0.49226	-0.0415913	0.51618	-0.954792	0.8189	1.59132	0.071311	1.51899	0.079865	-1.27125	0.88379	-0.38698	0.64656	0.819168	0.21589	0.168174	0.4349	-1.61844	0.93168	-0.43038	0.66198	1.88246	0.044581	2.89512	0.0079833	2.00723	0.036254
orf19.1124	orf19.1124	1.0629	0.15641	0.891181	0.19688	0.468552	0.32472	0.572047	0.28996	-0.709817	0.75298	-0.694842	0.74851	0.544759	0.29893	0.633943	0.27017	0.703494	0.2489	-0.484859	0.68089	-0.273211	0.60487	-0.208319	0.58042	0.0193012	0.49249	-0.168386	0.56518	0.324792	0.37602	-0.19401	0.57497	1.26889	0.11661	3.01664	0.0064848	0.364393	0.36158	0.791015	0.22364	1.05324	0.15851	-2.9381	0.99258	1.04526	0.16026	-0.0915141	0.53555
orf19.1267	orf19.1267	1.06239	0.15652	-0.231729	0.58929	0.135472	0.44746	2.94652	0.0073107	5.31016	0.00017126	1.72014	0.058073	1.11408	0.14565	-0.55615	0.70483	0.586453	0.28529	-1.54545	0.92336	-0.174688	0.56759	-0.114082	0.54428	2.57398	0.013851	-0.525847	0.69477	0.115865	0.45503	2.40998	0.018342	-0.110517	0.54291	-1.1016	0.85178	1.34938	0.10349	-0.376114	0.64266	-0.344029	0.63103	0.317291	0.37877	0.795009	0.22253	-0.187166	0.57236
orf19.7307	orf19.7307	1.06226	0.15655	1.03066	0.16349	0.372642	0.3586	0.533491	0.30267	-1.52736	0.92117	-0.0589623	0.52293	-0.0712264	0.52769	0.0396226	0.48459	0.202358	0.42185	1.08726	0.15122	0.185377	0.42832	0.600943	0.28063	0.550472	0.29704	1.03113	0.16339	1.26745	0.11686	0.613208	0.27671	0.690094	0.25292	2.73538	0.010499	0.0632075	0.47542	-0.0754717	0.52934	0.261321	0.39957	-2.27925	0.97708	1.00236	0.1699	0.833962	0.21189
orf19.3327	TRM2	1.06173	0.15666	0.0514403	0.47999	0.0781893	0.46961	-2.09671	0.96879	-0.771605	0.7709	1.0823	0.15226	0.162551	0.43705	-0.63786	0.73105	0.979424	0.17524	-1.53498	0.9221	-0.0288066	0.51121	-1.34156	0.8953	-2.2963	0.97773	1.22016	0.1252	2.01646	0.0357	0.940329	0.1846	0.3107	0.3812	2.27984	0.022899	0.106996	0.45845	-1.0144	0.83285	-0.314815	0.62031	0.174897	0.43233	4.3107	0.0007677	0.331276	0.37364
orf19.6759	orf19.6759	1.06093	0.15684	-2.11811	0.96989	-0.616746	0.72441	-0.630701	0.72881	0.458475	0.32821	-1.36862	0.89946	0.30531	0.3832	-1.11334	0.8542	-1.38121	0.90135	0.0541184	0.47895	0.799183	0.22138	0.980259	0.17504	-0.697073	0.74918	1.23145	0.12316	-0.48128	0.67966	-1.53268	0.92182	-0.598707	0.71866	-1.04629	0.83997	5.74949	9.2649e-05	-1.00919	0.83166	-0.587815	0.71515	0.0939415	0.46351	-1.17086	0.8656	-0.754595	0.76605
orf19.139	TRA1	1.06003	0.15703	5.34857	0.00016213	1.14407	0.13962	0.330751	0.37383	-0.450813	0.66913	-0.612703	0.72313	2.23896	0.024545	0.690163	0.2529	0.728118	0.24162	0.0670023	0.47395	-0.523238	0.6939	-0.358637	0.63634	0.30945	0.38167	-0.311387	0.61905	0.16615	0.43567	0.0433772	0.48313	0.69055	0.25278	3.02943	0.0063447	24.5089	1.4587e-10	0.639427	0.26846	0.379938	0.35597	-5.52479	0.99987	0.792409	0.22326	-0.167312	0.56477
orf19.3627	orf19.3627	1.05959	0.15713	-2.27793	0.97703	-0.679316	0.74382	-0.879743	0.80018	-1.37894	0.90101	-2.90219	0.99211	0.386692	0.35354	-1.61972	0.93182	-2.41021	0.98166	-0.0617317	0.524	-0.64217	0.7324	-1.2357	0.87759	-1.94896	0.96006	3.37787	0.0035139	-1.86264	0.95394	-1.52298	0.92063	2.3124	0.021665	-2.52726	0.98499	0.382149	0.35517	-0.331374	0.6264	4.02726	0.0012051	3.60369	0.0024092	-2.05959	0.96678	5.88482	7.709e-05
orf19.5835	orf19.5835	1.05938	0.15717	0.326841	0.37526	0.577672	0.28813	0.758907	0.23271	-0.127553	0.54948	-0.189549	0.57327	0.13848	0.44631	0.471496	0.3237	0.687648	0.25365	0.452969	0.33012	0.411164	0.34481	0.375772	0.35747	0.726841	0.242	0.554157	0.29582	0.569834	0.29068	0.251544	0.40324	0.961045	0.1796	1.06152	0.15671	0.189074	0.42691	0.386461	0.35363	0.267221	0.39736	-3.93254	0.9986	0.71924	0.24423	0.510689	0.31033
orf19.4511	orf19.4511	1.05704	0.15768	-1.29964	0.88856	-0.59639	0.71791	-1.46282	0.91289	-0.259206	0.59963	0.563177	0.29286	1.50253	0.081932	-0.0693141	0.52695	0.251986	0.40308	0.274368	0.39469	0.0606498	0.47642	0.687365	0.25374	-0.582671	0.71349	-0.270758	0.60396	-0.387726	0.64683	-0.519856	0.69276	-0.624549	0.72687	0.508303	0.31113	-0.606498	0.72115	0.325632	0.37571	-0.319856	0.62217	-3.03177	0.99368	-0.758123	0.76707	1.01805	0.16633
orf19.2117	LEU5	1.05677	0.15774	-0.330482	0.62607	0.837481	0.21094	0.0987558	0.46164	-1.50855	0.91883	0.215397	0.41689	1.09098	0.15044	0.266719	0.39755	10.1236	7.1004e-07	1.87403	0.045204	-0.2014	0.57779	-0.301711	0.61547	0.363919	0.36175	0.735614	0.23943	-0.321928	0.62293	1.13841	0.14074	1.70529	0.059477	16.1485	8.5866e-09	-0.0676516	0.5263	1.12597	0.14324	0.951788	0.18182	-0.807154	0.78082	2.18896	0.026715	-0.577761	0.7119
orf19.1754	orf19.1754	1.05097	0.159	0.419355	0.34191	-0.173548	0.56716	0.730968	0.24079	-0.989677	0.82716	-0.04	0.51556	-1.46	0.91251	0.316129	0.3792	0.225806	0.41295	-0.255484	0.59824	-0.111613	0.54333	-0.552903	0.70376	-0.30129	0.61532	-0.716774	0.75504	0.281935	0.39187	-0.579355	0.71242	0.166452	0.43556	1.57355	0.073334	-1.25161	0.8804	-0.354839	0.63496	-0.17871	0.56913	-1.96	0.96078	1.66387	0.063557	-0.502581	0.68693
orf19.7545	orf19.7545	1.04918	0.15939	2.39709	0.018751	0.579235	0.28762	2.01457	0.035813	0.23133	0.41086	0.379781	0.35602	-0.0692168	0.52691	0.500911	0.31364	0.277778	0.39342	-0.851548	0.7928	-0.968124	0.82209	-0.233151	0.58983	0.153916	0.44037	-0.243169	0.59361	0.546448	0.29837	2.62842	0.012615	0.62204	0.27392	1.19945	0.129	-0.311475	0.61908	0.436248	0.33596	0.617486	0.27536	-3.42623	0.99676	1.27413	0.11571	-0.936248	0.8144
orf19.1756	GPD1	1.04662	0.15996	-0.246617	0.5949	-0.00526316	0.50205	-0.365414	0.63879	-0.447368	0.66793	0.0421053	0.48362	0.924812	0.18842	0.203759	0.42131	1.71429	0.058623	-0.860902	0.79527	-0.679699	0.74394	0.265414	0.39804	0.665414	0.26042	0.288722	0.38935	0.448872	0.33155	-0.654887	0.73634	0.569173	0.2909	4.3391	0.00073422	0.476692	0.32191	0.168421	0.4348	0.245113	0.40566	-4.3797	0.99931	0.581203	0.28698	-0.907519	0.80726
CaalfMp10	NAD3	1.04655	0.15997	0.987931	0.17324	0.301724	0.38452	2.76207	0.010029	-1.53879	0.92256	0.343103	0.36931	1.03793	0.16187	0.858621	0.20533	1.05862	0.15734	3.59052	0.0024624	0.943103	0.18393	1.32931	0.10664	-0.037931	0.51476	0.90431	0.19355	1.39828	0.096134	-0.588793	0.71547	0.658621	0.26251	3.91293	0.0014497	1.71983	0.058102	0.194828	0.42471	1.13276	0.14187	-3.58879	0.99753	1.22414	0.12448	1.4819	0.084589
orf19.1496	orf19.1496	1.04499	0.16031	-1.30888	0.89007	-0.735306	0.76048	-1.38508	0.90193	-0.656668	0.73689	-0.778273	0.77279	-2.31982	0.97861	-0.327523	0.62499	-0.967977	0.82206	1.79692	0.051283	0.999595	0.17054	-0.377787	0.64326	-0.481557	0.67976	0.720713	0.2438	0.833401	0.21204	0.619781	0.27463	1.46696	0.086559	-1.10093	0.85164	0.822862	0.21489	-0.361167	0.63726	-0.881638	0.80067	1.15525	0.13742	-0.50831	0.68887	2.98298	0.0068688
orf19.390	CDC42	1.0404	0.16133	-4.49806	0.99943	-1.3896	0.90259	-0.117322	0.54554	-2.38572	0.98088	3.09961	0.005629	0.324848	0.376	-1.92418	0.95838	-0.163807	0.56343	0.0586608	0.47719	-0.722191	0.75664	-0.274488	0.60535	0.612064	0.27708	-0.148312	0.55748	-0.943553	0.81618	-2.09353	0.96862	-0.586054	0.71459	5.22523	0.00019347	-1.80963	0.94977	-1.80631	0.9495	1.82844	0.048712	-2.22745	0.97497	0.136137	0.44721	0.646929	0.26612
orf19.4080	orf19.4080	1.04036	0.16134	-0.421796	0.65895	-1.15843	0.8632	6.56307	3.1836e-05	0.182644	0.42936	4.87487	0.00032344	0.13219	0.44873	2.7669	0.0099464	2.68718	0.011405	0.731584	0.24061	-0.471241	0.67621	1.81332	0.04993	-0.562059	0.70677	-1.51362	0.91947	-0.889001	0.80256	1.27952	0.1148	0.679112	0.25624	-0.636731	0.7307	-0.935419	0.81419	1.99092	0.037253	-2.18163	0.97295	0.715439	0.24535	-2.05853	0.96672	0.80222	0.22054
orf19.3704	orf19.3704	1.03738	0.162	0.0692402	0.47308	0.422181	0.34091	0.628064	0.27202	0.193627	0.42517	0.64951	0.26532	1.03615	0.16227	0.816789	0.21654	0.00122549	0.49952	-0.450368	0.66897	-0.104779	0.54069	-0.0189951	0.50739	-0.459559	0.67217	-0.333333	0.62712	-0.841299	0.79008	-0.553922	0.7041	-0.250613	0.59641	0.449142	0.33145	-0.123775	0.54803	0.618873	0.27492	0.264093	0.39854	-0.00980392	0.50381	-1.66912	0.93697	-1.57169	0.92645
orf19.6848	VPS16	1.03588	0.16233	7.88426	6.6875e-06	-0.991898	0.82768	1.43634	0.090721	0.306713	0.38268	0.482639	0.31987	-1.29745	0.8882	1.61111	0.069116	-1.47454	0.91445	-0.916667	0.80955	-0.0925926	0.53597	-2.38079	0.98072	-2.95833	0.99284	-0.662037	0.73854	-0.226852	0.58745	0.273148	0.39515	-1.87384	0.95478	-2.41088	0.98169	1.8125	0.049997	-0.349537	0.63303	-1.25694	0.88133	-2.40509	0.9815	1.23264	0.12295	-0.591435	0.71632
orf19.575	HYR3	1.03571	0.16237	3.59578	0.002441	0.897727	0.19522	-0.201299	0.57775	-1.41721	0.90659	2.2013	0.026163	0.409091	0.34555	-1.56169	0.92529	0.103896	0.45965	-6.20292	0.99995	-2.00649	0.9637	-1.28734	0.88651	-1.24188	0.87869	-3.57305	0.99747	-0.936688	0.81451	0.918831	0.18991	1.85065	0.046973	-1.12013	0.85558	1.95292	0.039681	2.40584	0.018472	2.47078	0.01653	-12.2614	1	1.10227	0.14808	-4.92045	0.9997
orf19.7257	orf19.7257	1.03379	0.16279	-0.322069	0.62298	-1.13825	0.85922	-0.926779	0.81207	-1.05735	0.84239	-0.0957501	0.53719	-1.06298	0.84361	-0.396313	0.6499	-0.674859	0.74247	1.20481	0.12801	1.42192	0.092741	-0.923195	0.81118	-0.407578	0.65391	-0.38044	0.64421	-0.333845	0.6273	-0.741935	0.7624	0.21403	0.41741	0.859191	0.20518	1.12238	0.14396	-0.619048	0.72514	-0.134665	0.55223	-4.37071	0.9993	-0.0117768	0.50458	-0.0568356	0.5221
orf19.268	orf19.268	1.0316	0.16328	3.81377	0.0017041	0.217269	0.41618	-0.442438	0.66621	-0.514108	0.69083	0.909707	0.19219	0.524831	0.30557	0.281603	0.39199	-0.569977	0.70936	2.24944	0.024113	2.38262	0.01922	0.0965011	0.46251	1.76975	0.053598	-0.582393	0.7134	0.950339	0.18217	1.05643	0.15781	-0.715576	0.75469	-1.52935	0.92141	8.71445	2.7622e-06	2.26411	0.02352	1.00339	0.16967	9.68567	1.0642e-06	0.340858	0.37013	3.69752	0.0020627
orf19.5068	orf19.5068	1.03127	0.16336	-0.24817	0.59549	0.277445	0.39354	-2.3992	0.98132	0.887558	0.19781	-0.45642	0.67108	0.608782	0.27812	0.39654	0.35002	-0.45509	0.67062	-1.64338	0.93433	-0.886893	0.80202	-1.32535	0.89273	0.914172	0.19107	-0.391883	0.64832	-0.882236	0.80082	-1.35063	0.89671	1.1823	0.13222	2.17498	0.027354	-0.95143	0.81809	-1.12176	0.85591	-1.19029	0.86929	-0.502994	0.68707	-0.54358	0.70068	3.7678	0.0018374
orf19.1600	orf19.1600	1.02795	0.1641	4.83767	0.00034194	-0.691515	0.74751	-0.688573	0.74662	-1.5743	0.92675	-0.793526	0.77705	1.77293	0.053322	0.652281	0.26446	-0.782246	0.7739	-0.307013	0.61743	-0.102992	0.54	-0.307504	0.61762	-0.925454	0.81174	0.501226	0.31353	-0.155959	0.56042	-0.998529	0.82921	0.55027	0.29711	0.794017	0.22281	0.300147	0.38511	1.09711	0.14916	1.52379	0.07927	2.11721	0.030153	0.126533	0.45091	0.132908	0.44845
orf19.5717	orf19.5717	1.02597	0.16454	-0.298701	0.61436	0.684416	0.25463	-1.57922	0.92732	-1.74675	0.94437	2.74156	0.010389	-2.01299	0.96409	-0.394805	0.64936	-0.316883	0.62108	-0.183117	0.57082	-1.04156	0.83893	1.44675	0.089287	1.15195	0.13807	-1.41948	0.90691	1.3961	0.096451	-1.41429	0.90618	1.14935	0.13858	3.16883	0.0050038	1.41299	0.09401	0.0805195	0.46871	0.158442	0.43863	-2.26364	0.97646	1.6039	0.069909	-0.338961	0.62918
orf19.2796	orf19.2796	1.02401	0.16498	-0.300695	0.6151	-0.530638	0.69637	0.410613	0.34501	-1.56033	0.92513	-2.14656	0.9713	0.839545	0.21039	-0.028427	0.51106	0.779533	0.22686	1.92862	0.041312	0.984839	0.17397	1.63992	0.066029	-1.33607	0.89443	0.20278	0.42169	3.34555	0.0037104	-0.724574	0.75734	0.268478	0.39689	0.392293	0.35154	-1.88061	0.95528	0.447884	0.33189	1.86355	0.045989	5.07581	0.00024036	0.710676	0.24676	0.250158	0.40376
orf19.2445	orf19.2445	1.02203	0.16543	-1.37885	0.901	-1.77753	0.94707	0.867841	0.20291	0.0110132	0.49571	2.07709	0.032256	1.34581	0.10404	-0.96696	0.82182	1.84802	0.047176	0.502203	0.3132	-1.10793	0.85309	0.0506608	0.4803	0.182819	0.4293	-0.777533	0.77258	0.215859	0.41672	1.17401	0.1338	-0.812775	0.78237	0.856828	0.2058	-0.438326	0.66477	-0.0264317	0.51028	0.204846	0.4209	0.689427	0.25312	0.746696	0.23622	-0.169604	0.56565
orf19.4903	orf19.4903	1.01988	0.16591	-0.54386	0.70077	0.123977	0.4519	0.185965	0.4281	-1.00526	0.83076	-0.143275	0.55554	-0.307018	0.61744	-1.09064	0.84949	0.0222222	0.49135	0.796491	0.22212	-0.447953	0.66813	-0.00116959	0.50046	-0.561404	0.70656	-0.952632	0.81838	1.5345	0.077958	-0.0321637	0.51251	0.994737	0.17166	0.938596	0.18503	-1.19591	0.87034	0.895322	0.19583	-0.140936	0.55464	-1.03801	0.83814	0.153216	0.44064	2.02398	0.035255
orf19.5274	orf19.5274	1.01925	0.16605	-2.50053	0.98429	-0.934759	0.81403	0.0459893	0.48211	-1.65668	0.93571	-0.558289	0.70554	0.131551	0.44897	-0.736898	0.76094	-0.402139	0.65198	0.996791	0.17119	-0.026738	0.5104	-0.823529	0.7853	-1.08877	0.8491	1.40428	0.095262	-0.782888	0.77408	-1.07914	0.84707	0.0213904	0.49168	-0.586096	0.7146	-1.08663	0.84865	0.33262	0.37314	-0.718717	0.75562	-0.491979	0.68332	-0.286631	0.60988	-1.69412	0.93945
orf19.4524	ZCF24	1.01872	0.16618	0.17246	0.43326	0.683155	0.25501	0.589572	0.28428	0.481283	0.32034	1.59492	0.070907	0.639037	0.26858	-0.241979	0.59316	-0.233957	0.59013	-1.38503	0.90192	-0.0387701	0.51508	-0.240642	0.59265	0.339572	0.3706	0.705882	0.24819	0.929144	0.18735	1.13904	0.14062	1.06684	0.15556	2.85027	0.0086211	0.57754	0.28817	1.31684	0.10863	1.22861	0.12367	0.433155	0.33705	-0.225936	0.5871	-1.90909	0.95733
orf19.6813	orf19.6813	1.01821	0.16629	-0.125828	0.54882	0.384106	0.35447	0.188742	0.42704	1.50993	0.080996	-0.140728	0.55456	1.43212	0.091308	0.498344	0.31451	-0.569536	0.70922	-1.08113	0.84749	0.574503	0.28916	-0.64404	0.73298	-1.23179	0.8769	-0.0182119	0.50709	-1.04139	0.83889	0.653974	0.26394	-1.04801	0.84035	0.324503	0.37612	1.52318	0.079345	0.307947	0.38222	0.698676	0.25034	0.586093	0.2854	0.637417	0.26909	0.40894	0.3456
orf19.2881	MNN4	1.01604	0.16678	-2.34759	0.9796	0.955691	0.18088	-1.27731	0.88482	-1.5615	0.92527	6.8961	2.1072e-05	-1.77769	0.94709	2.23835	0.024571	-0.601222	0.71946	1.71963	0.05812	0.788388	0.22438	0.47288	0.32323	-0.239878	0.59236	-1.14133	0.85984	-2.63331	0.98749	1.3285	0.10677	-0.15508	0.56008	-0.18793	0.57265	5.36669	0.000158	0.650115	0.26513	3.19099	0.004819	-4.09244	0.99891	-0.385027	0.64586	2.5806	0.013694
orf19.690	PLB2	1.014	0.16725	1.03989	0.16144	0.463961	0.32631	0.507348	0.31146	-0.846746	0.79153	-0.343597	0.63087	0.383485	0.35469	-0.20014	0.57731	0.498251	0.31454	-0.451365	0.66932	-0.579426	0.71244	-0.160252	0.56206	0.657103	0.26297	-0.0909727	0.53534	1.25962	0.11821	0.505248	0.31217	1.05178	0.15883	2.30651	0.021883	-0.110567	0.54293	0.240028	0.40758	0.525542	0.30533	-4.90203	0.99969	0.796361	0.22216	0.0615815	0.47605
orf19.7393	orf19.7393	1.01044	0.16805	0.546074	0.29849	-0.67635	0.74292	-0.718566	0.75557	0.357694	0.364	-0.389015	0.64729	1.12665	0.1431	-1.17158	0.86574	-1.15388	0.86231	0.423967	0.34028	0.661371	0.26166	-0.464821	0.67399	1.81071	0.050143	-0.169315	0.56554	-0.77576	0.77208	-1.463	0.91291	-0.268724	0.6032	-2.11847	0.96991	0.643668	0.26714	-0.355424	0.63517	1.81162	0.050069	3.59419	0.0024475	-0.957785	0.81962	0.570132	0.29059
orf19.2852	orf19.2852	1.00955	0.16826	0.380628	0.35572	0.0995907	0.46132	0.292633	0.38789	-1.43247	0.90874	0.461119	0.32729	0.523192	0.30612	0.204638	0.42098	0.708731	0.24734	-0.952251	0.81829	0.127558	0.45051	0.736016	0.23931	0.621419	0.27411	-0.925648	0.81179	0.68895	0.25326	0.511596	0.31002	0.69236	0.25224	4.85948	0.00033096	-0.212142	0.58187	1.01774	0.1664	0.0654843	0.47454	-3.90177	0.99852	1.07913	0.15294	-0.652115	0.73548
orf19.2478.1	orf19.2478.1	1.00905	0.16837	0.499749	0.31403	0.0563097	0.4781	0.223731	0.41374	-0.92358	0.81127	0.222222	0.41431	-0.130216	0.55051	0.36903	0.3599	0.413776	0.34389	-0.430367	0.66197	-0.0216189	0.50841	0.505782	0.31199	0.510307	0.31046	0.698341	0.25044	0.597788	0.28164	-0.106586	0.54139	1.05983	0.15707	4.77728	0.0003744	0.331825	0.37344	0.760684	0.2322	1.21418	0.12629	-2.23731	0.97539	0.373555	0.35827	0.784817	0.22538
orf19.2871	SDH12	1.00896	0.16839	0.777501	0.22743	0.405177	0.34694	0.511697	0.30999	-0.755102	0.7662	0.42658	0.33936	0.745645	0.23652	0.247885	0.40462	0.173718	0.43278	-1.25834	0.88157	-0.686909	0.74612	-0.0836237	0.5325	-0.0612245	0.52381	0.196117	0.42422	0.192633	0.42555	-0.0169238	0.50658	1.00448	0.16942	2.04978	0.033767	0.528123	0.30447	0.299154	0.38547	0.962668	0.17921	-1.31807	0.89156	1.30413	0.1107	0.0154306	0.494
orf19.5963	orf19.5963	1.00871	0.16845	2.77363	0.0098322	0.238184	0.40827	1.15174	0.13811	-1.26679	0.88303	0.243159	0.4064	-0.303483	0.61613	0.547886	0.29789	0.246269	0.40523	-1.5199	0.92025	-0.625	0.72702	-0.333955	0.62734	-0.0541045	0.52104	-0.643657	0.73286	-0.0186567	0.50726	-0.451493	0.66937	1.44403	0.08966	2.47326	0.01646	0.502488	0.3131	0.53296	0.30285	1.37065	0.10023	0.837065	0.21105	1.75746	0.054676	-0.572139	0.71007
orf19.2682	orf19.2682	1.00821	0.16856	0.598049	0.28155	0.291068	0.38847	0.547228	0.29811	-0.331622	0.62649	0.0497947	0.48063	0.185318	0.42834	0.229979	0.41137	0.808008	0.21894	-0.744867	0.76325	0.599589	0.28106	0.329569	0.37426	0.930185	0.18709	0.292094	0.38809	0.959959	0.17986	0.453799	0.32983	0.849076	0.20785	2.98511	0.0068438	0.336756	0.37163	0.567248	0.29153	0.900411	0.19454	-3.32803	0.99618	0.763347	0.23144	-0.61037	0.72238
orf19.2055	NPL6	1.00817	0.16857	-0.85049	0.79252	0.304739	0.38341	2.51879	0.015225	2.18382	0.026948	1.19526	0.12978	1.5768	0.07296	-0.303922	0.61629	2.09967	0.031056	0.226307	0.41276	0.300654	0.38492	-0.129085	0.55008	-0.540033	0.6995	1.51797	0.079991	1.47549	0.085429	-0.919935	0.81037	0.180556	0.43016	4.29085	0.00079204	-1.31699	0.89139	-0.308824	0.6181	-1.13072	0.85772	2.41258	0.018261	1.35376	0.10281	-0.721405	0.75641
orf19.5917.3	orf19.5917.3	1.00725	0.16878	-0.54058	0.69969	-1.23551	0.87756	-2.07391	0.96757	1.22609	0.12413	-1.45145	0.91135	-1.50217	0.91802	0.219565	0.41531	-0.303623	0.61618	2.66087	0.011932	-1.02391	0.835	-0.347101	0.63215	-1.15942	0.86339	-0.689855	0.74701	-0.397826	0.65044	0.410145	0.34517	-0.668116	0.74041	-0.261594	0.60053	1.28551	0.11379	0.115942	0.455	0.652174	0.2645	4.26232	0.00082848	3.68913	0.0020914	2.77319	0.0098397
orf19.5788	EFT2	1.00261	0.16985	0.845752	0.20873	-1.27843	0.88501	-0.257516	0.599	-0.509804	0.68937	1.2	0.1289	0.677124	0.25684	0.129412	0.4498	-0.848366	0.79196	0.205229	0.42076	4.11634	0.0010446	0.737255	0.23895	-0.214379	0.58272	-0.0117647	0.50458	0.568627	0.29108	0.786928	0.22479	0.466667	0.32537	-1.2183	0.87446	1.84967	0.047048	-1.73203	0.94303	0.315033	0.37961	1.96601	0.038829	-0.329412	0.62568	1.04575	0.16015
orf19.4428	orf19.4428	1.00172	0.17005	1.30776	0.11011	1.08276	0.15217	-0.697414	0.74928	-1.49052	0.91653	0.840517	0.21013	0.619828	0.27462	0.012931	0.49497	1.1819	0.13229	-2.74914	0.98975	-1.85603	0.95344	-1.14655	0.86087	-0.746552	0.76374	-1.40517	0.90487	-1.51466	0.9196	-0.921552	0.81077	0.306897	0.38261	3.40862	0.0033369	-0.5	0.68605	0.328448	0.37467	-0.152586	0.55912	-0.293966	0.6126	0.673276	0.25801	1.58017	0.072574
orf19.7322	orf19.7322	1.00139	0.17013	-0.806834	0.78073	-0.0704324	0.52738	1.9484	0.03998	0.0320781	0.48752	6.38842	3.9748e-05	0.16318	0.43681	0.659693	0.26218	-0.17643	0.56826	1.38354	0.098301	-0.0460251	0.5179	1.08368	0.15197	0.462343	0.32687	1.88145	0.044655	1.02232	0.16536	1.27964	0.11478	-0.730823	0.75917	-2.08229	0.96802	-0.30265	0.61582	-0.978382	0.82452	0.430962	0.33782	2.39679	0.01876	0.242678	0.40658	2.08856	0.031641
orf19.4435	orf19.4435	1	0.17045	-0.102117	0.53966	-0.9533	0.81854	1.00809	0.16859	-1.81569	0.95026	1.8655	0.045841	-0.440224	0.66543	-0.363014	0.63792	0.394147	0.35087	0.0292653	0.48861	-0.875467	0.79907	-0.947696	0.81719	-0.00311332	0.50121	0.346202	0.36818	0.103362	0.45986	-0.984433	0.82594	0.35741	0.36411	2.63699	0.012431	-1.32192	0.89218	-0.119552	0.5464	0.0541719	0.47893	-1.25841	0.88158	1.24284	0.12114	2.31196	0.021681
orf19.4151	SPO1	0.997783	0.17096	-1.67923	0.93798	-1.29047	0.88704	1.15669	0.13714	0.107908	0.4581	2.76275	0.010018	-3.44494	0.99686	-2.12417	0.9702	1.27347	0.11583	5.12195	0.00022471	-1.03917	0.8384	0.167036	0.43534	0.643755	0.26711	2.74797	0.010275	-0.742794	0.76265	-1.02956	0.83626	-1.26829	0.88329	-2.26829	0.97665	-1.52624	0.92103	-0.045085	0.51754	-2.32964	0.97896	-0.79527	0.77754	-0.393939	0.64905	3.02735	0.0063674
orf19.1513	FAB1	0.996829	0.17118	0.65222	0.26448	0.818182	0.21616	0.32241	0.37689	-1.91755	0.95793	0.106765	0.45854	-0.67759	0.7433	0.534884	0.30221	0.863636	0.20401	-1.4704	0.9139	0.00528541	0.49794	1.31078	0.10962	0.316068	0.37922	-0.278013	0.60667	1.537	0.077655	1.19662	0.12953	0.584567	0.2859	2.86998	0.0083347	-0.282241	0.60824	-0.67019	0.74104	0.45666	0.32884	-4.55814	0.99948	2.09619	0.031238	1.14588	0.13926
orf19.4191.1	orf19.4191.1	0.996805	0.17118	2.59744	0.013304	1.14058	0.14031	1.08147	0.15244	1.70607	0.059403	1.47923	0.084938	1.11821	0.14481	-0.0559105	0.52174	-0.102236	0.5397	-0.766773	0.76953	-0.576677	0.71155	-0.420128	0.65836	0.432907	0.33714	-0.0127796	0.50497	0.685304	0.25436	1.6853	0.061415	1.05272	0.15862	-0.329073	0.62556	0.246006	0.40533	0.753994	0.23412	-0.0319489	0.51243	2.34026	0.020661	0.231629	0.41075	-0.266773	0.60247
orf19.5532	orf19.5532	0.995626	0.17146	-0.772528	0.77116	-0.623797	0.72664	-1.49256	0.91679	2.28084	0.02286	-1.26043	0.88193	-1.46632	0.91336	-0.162438	0.5629	0.287839	0.38967	0.119277	0.45371	0.559638	0.29402	-0.555556	0.70464	0.492272	0.31658	0.979878	0.17513	-0.47594	0.67783	-0.952464	0.81834	-0.359288	0.63657	2.64421	0.012278	5.5051	0.00012996	-0.961213	0.82044	-0.593759	0.71707	1.84602	0.04733	-0.0586177	0.52279	0.0227472	0.49115
orf19.2819	orf19.2819	0.992908	0.17209	0.0756501	0.47059	0.825059	0.21429	0.333333	0.37288	-0.703704	0.75116	0.0457053	0.48222	0.0464933	0.48192	-0.622537	0.72624	0.315209	0.37954	-0.610717	0.72249	0.0110323	0.49571	0.234043	0.40984	0.514578	0.30901	-0.643026	0.73266	0.550827	0.29692	0.397951	0.34951	0.987392	0.17337	2.74547	0.010319	0.256895	0.40123	0.72892	0.24139	1.46178	0.087251	-5.59732	0.99989	1.35382	0.1028	-0.933806	0.8138
orf19.6789	orf19.6789	0.992431	0.1722	8.42893	3.7154e-06	-0.491169	0.68305	-1.5963	0.92925	-0.746846	0.76382	-2.19176	0.97341	-0.868797	0.79734	1.29268	0.11259	-1.72582	0.94246	-0.368377	0.63986	0.0420521	0.48364	1.3095	0.10983	0.243061	0.40644	-1.13709	0.85899	1.57611	0.073039	-0.511354	0.6899	0.253154	0.40264	-0.234651	0.59039	-1.31876	0.89167	-1.35492	0.89737	-1.85029	0.953	-3.01934	0.99355	1.91253	0.042425	1.02018	0.16584
orf19.7395	orf19.7395	0.992268	0.17223	1.27577	0.11544	0.871134	0.20205	2.42268	0.017948	-0.920103	0.81041	-0.0541237	0.52105	-0.350515	0.63339	0.0283505	0.48897	1.4433	0.089761	-0.0206186	0.50802	-0.791237	0.77642	-0.247423	0.59521	0.0180412	0.49298	0.610825	0.27747	0.430412	0.33801	0.951031	0.182	-0.414948	0.65653	0.00257732	0.499	0.556701	0.29499	0.342784	0.36943	0.845361	0.20884	1.11598	0.14526	0.979381	0.17525	-1.01031	0.83192
orf19.6034	TUB2	0.991987	0.1723	-0.134615	0.55221	0.823718	0.21465	3.30449	0.0039765	-2.57372	0.98614	4.76923	0.00037896	1.3766	0.099336	0.942308	0.18412	-0.75641	0.76658	-2.02885	0.96503	-0.589744	0.71578	-2.04487	0.96595	0.594551	0.28268	-0.629808	0.72853	0.645833	0.26646	0.277244	0.39362	1.61699	0.068476	0.511218	0.31015	-0.915064	0.80915	3.32051	0.0038704	0.496795	0.31504	-6.03846	0.99994	1.34295	0.10449	0.645833	0.26646
orf19.6474	orf19.6474	0.989656	0.17284	-2.42707	0.98219	-0.793829	0.77714	0.0797686	0.469	0.268583	0.39685	-2.12745	0.97036	-1.18759	0.86878	1.3778	0.099156	-1.55575	0.92459	-0.856417	0.79409	-1.29085	0.8871	-0.706346	0.75195	0.111501	0.45671	-0.231241	0.5891	0.668478	0.25948	-2.66988	0.98825	-1.38762	0.9023	-1.03734	0.838	-1.0966	0.85074	-1.02069	0.83427	-1.20494	0.87202	0.411816	0.34458	-2.70757	0.98899	-1.54698	0.92355
orf19.1974	TFS1	0.987552	0.17333	1.37068	0.10023	1.39281	0.096933	0.614108	0.27643	0.917012	0.19036	1.00553	0.16918	0.520055	0.30717	1.0166	0.16665	0.692946	0.25206	-1.36929	0.89956	-0.561549	0.70661	-0.507607	0.68863	-0.208852	0.58062	-0.835408	0.7885	0.677732	0.25666	0.683264	0.25498	0.0774551	0.46989	1.15491	0.13749	0.780083	0.22671	-0.0719225	0.52796	0.255878	0.40162	0.114799	0.45544	-0.222683	0.58587	-0.121715	0.54723
orf19.5384	CHS8	0.987179	0.17342	1.16506	0.13552	-0.645833	0.73354	-0.1875	0.57249	-0.945513	0.81666	-0.594551	0.71732	9.85417	9.0918e-07	-0.230769	0.58893	0.434295	0.33665	-1.20513	0.87205	0.0480769	0.4813	-2.58013	0.98629	-2.39904	0.98131	1.44231	0.089897	-1.52885	0.92135	-2.27564	0.97694	0.00961538	0.49626	-3.73718	0.99807	2.45192	0.017073	1.65385	0.064581	0.689103	0.25322	-1.4391	0.90966	-1.4391	0.90966	0.802885	0.22035
orf19.3249	LAG1	0.986821	0.1735	1.19188	0.13041	0.475488	0.32233	1.18134	0.1324	-0.347391	0.63225	-0.508171	0.68882	0.256721	0.4013	0.258303	0.40071	0.697417	0.25072	-0.816025	0.78325	-0.45282	0.66983	0.300474	0.38498	-0.278334	0.60679	0.0237217	0.49077	0.254613	0.40209	0.00316289	0.49877	1.55034	0.076052	2.69215	0.011308	1.20401	0.12816	0.607275	0.2786	1.42857	0.091804	-2.16078	0.97198	1.4291	0.091731	-0.00263574	0.50103
orf19.1991	orf19.1991	0.984286	0.1741	0.557143	0.29484	-0.368571	0.63993	0.795714	0.22234	-0.587143	0.71494	-0.0214286	0.50834	-1.13286	0.85815	-0.0757143	0.52943	2.02143	0.035406	1.72714	0.057421	0.624286	0.27321	0.4	0.34878	-1.05143	0.8411	-2.03286	0.96526	0.567143	0.29156	-1.53286	0.92184	-1.09714	0.85085	2.19857	0.026284	-1.22714	0.87606	-0.242857	0.59349	-2.09	0.96844	0.494286	0.31589	0.184286	0.42874	3.10143	0.0056117
orf19.2312	orf19.2312	0.981443	0.17476	0.668041	0.25961	1.10103	0.14834	0.496907	0.315	0.0927835	0.46395	-2.25155	0.97597	-0.193814	0.5749	0.0164948	0.49358	0.727835	0.2417	-0.224742	0.58665	0.762887	0.23157	0.298969	0.38554	-0.713402	0.75404	0.876289	0.20072	0.303093	0.38402	1.22887	0.12363	0.369072	0.35988	1.61856	0.068306	0.416495	0.34292	0.756701	0.23334	1.43505	0.0909	0.379381	0.35617	2.58557	0.013578	0.0597938	0.47675
orf19.1297	orf19.1297	0.980224	0.17505	0.0257954	0.48996	0.00343938	0.49866	0.466036	0.32559	-1.86758	0.95432	4.54944	0.0005296	0.103181	0.45993	1.48237	0.084527	1.21926	0.12536	0.895959	0.19567	0.0429923	0.48328	0.155632	0.43971	0.752365	0.23459	2.43078	0.017701	1.15047	0.13836	-1.30696	0.88976	0.512468	0.30973	7.7644	7.6421e-06	-0.736028	0.76069	-0.228719	0.58815	0.550301	0.2971	-2.90886	0.9922	0.987962	0.17324	3.11608	0.0054734
orf19.4407	orf19.4407	0.979762	0.17516	0.240476	0.40741	0.7	0.24994	1.48214	0.084557	0.877381	0.20043	1.30357	0.1108	0.233333	0.4101	0.639286	0.2685	0.608333	0.27827	-1.025	0.83524	1.24048	0.12156	0.464286	0.32619	0.221429	0.41461	0.283333	0.39135	0.7	0.24994	0.895238	0.19585	0.436905	0.33573	0.894048	0.19615	0.945238	0.18341	1.19881	0.12912	0.846429	0.20855	0.807143	0.21918	0.407143	0.34624	-1.68095	0.93816
orf19.5307	JEN2	0.977524	0.17568	-2.41336	0.98176	-0.440065	0.66538	0.719218	0.24424	2.4658	0.016672	-0.919218	0.81019	-2.93746	0.99258	0.412704	0.34427	0.154723	0.44006	1.80847	0.050327	-0.260586	0.60015	0.305537	0.38311	-0.59544	0.71761	0.716287	0.2451	-0.721173	0.75634	-3.1785	0.99508	-0.434202	0.66332	-0.386645	0.64644	0.654397	0.26381	-0.17101	0.56619	-0.456678	0.67117	1.17948	0.13275	-0.621498	0.72591	1.38827	0.097601
orf19.6804	orf19.6804	0.975429	0.17618	-2.18209	0.97297	1.87748	0.044948	1.11309	0.14585	1.759	0.05454	0.830024	0.21295	0.895995	0.19566	2.27398	0.023128	2.44497	0.017277	3.4591	0.003066	0.847189	0.20835	1.52844	0.078698	1.49512	0.082878	0.385056	0.35413	2.62672	0.012652	-0.087176	0.53387	-0.469875	0.67574	7.47829	1.0575e-05	-0.789633	0.77597	0.126893	0.45077	-1.70784	0.94077	-0.936385	0.81443	-1.02524	0.8353	-0.0144732	0.50563
orf19.6739	orf19.6739	0.973378	0.17666	0.331115	0.3737	1.81697	0.049633	3.1223	0.0054158	-1.91764	0.95793	1.27953	0.1148	-0.754576	0.76605	0.425125	0.33987	0.0665557	0.47412	4.0624	0.0011389	-0.235441	0.59069	0.936772	0.18547	0.509151	0.31085	0.168885	0.43463	2.05824	0.033292	0.672213	0.25834	1.81614	0.049701	1.57238	0.073469	0.242928	0.40649	0.640599	0.26809	1.50998	0.08099	-2.91098	0.99223	0.975042	0.17627	0.428453	0.3387
orf19.3599	TIF4631	0.972184	0.17694	-3.43579	0.99681	1.0102	0.16811	-2.11729	0.96985	-2.52063	0.98482	0.488178	0.31798	-2.59573	0.98666	2.07696	0.032263	-0.942976	0.81604	2.47473	0.016419	-0.428836	0.66143	0.120074	0.4534	-2.11822	0.9699	1.77932	0.052772	-0.769124	0.7702	-0.288827	0.61069	-0.516922	0.69178	-4.79277	0.99963	-2.76078	0.98995	-0.671766	0.74152	-3.53593	0.9973	1.72276	0.057828	-1.72415	0.9423	0.587853	0.28483
orf19.7170	orf19.7170	0.9701	0.17744	1.0072	0.16879	0.651163	0.26481	0.719269	0.24422	-1.47065	0.91393	3.80565	0.0017269	0.352713	0.36581	0.38206	0.35521	0.818383	0.2161	-1.41971	0.90695	-0.937431	0.81469	-0.329457	0.6257	0.178295	0.43103	-0.361573	0.6374	0.0708749	0.47245	-0.233112	0.58981	1.40033	0.095834	3.51052	0.0028134	1.13511	0.1414	0.359358	0.3634	1.1938	0.13005	-1.68272	0.93833	1.36822	0.1006	0.584718	0.28585
orf19.3630	RRP8	0.970069	0.17744	0.559059	0.29421	0.605559	0.27915	0.407803	0.34601	-0.0106895	0.50416	0.349011	0.36716	0.767504	0.23026	0.478354	0.32134	2.33298	0.020919	-0.679316	0.74382	0.190807	0.42625	0.00320684	0.49875	0.939604	0.18478	-0.177445	0.56865	0.478888	0.32116	0.587386	0.28498	0.936932	0.18543	1.69749	0.060227	0.742384	0.23747	0.911812	0.19166	0.637092	0.26919	-0.198824	0.57681	0.783538	0.22573	-0.490112	0.68269
orf19.7618	orf19.7618	0.969529	0.17757	-3.76233	0.99815	-0.0066482	0.50259	-1.4687	0.91367	-1.40332	0.9046	-1.9928	0.96286	-0.125208	0.54858	1.10693	0.14712	-1.35956	0.89808	0.731856	0.24053	-0.590028	0.71587	-1.75346	0.94497	-0.623269	0.72647	-0.137396	0.55328	-1.15014	0.86158	0.87867	0.2001	-2.47978	0.98372	-1.59446	0.92904	0.0620499	0.47587	-2.45983	0.98316	-2.33684	0.97922	2.29751	0.022221	-1.84931	0.95292	1.74404	0.055876
orf19.5675	orf19.5675	0.969095	0.17768	-0.441501	0.66588	0.622517	0.27377	2.71744	0.010828	-0.315673	0.62063	-0.181015	0.57001	2.49227	0.015933	0.218543	0.4157	3.42826	0.0032287	1.69978	0.060006	1.89845	0.043422	2.39294	0.018884	-0.331126	0.62631	0.0507726	0.48025	0.668874	0.25936	1.17439	0.13372	-0.245033	0.59431	2.29581	0.022286	-0.465784	0.67433	-0.686534	0.74601	1.20309	0.12833	-0.434879	0.66356	-2.26269	0.97642	1.71302	0.058742
orf19.6499	orf19.6499	0.967224	0.17812	-1.22742	0.87611	0.602676	0.28007	-0.246154	0.59473	0.256187	0.4015	-1.4	0.90412	8.84615	2.4153e-06	-1.41672	0.90652	1.76789	0.05376	-0.569231	0.70912	1.75318	0.055057	0.436789	0.33577	3.55251	0.0026231	1.68161	0.06178	2.14582	0.028734	-0.162542	0.56294	-0.547826	0.70209	2.41204	0.018278	-1.96923	0.96138	-1.50033	0.91779	1.28094	0.11456	0.92107	0.18935	-0.743144	0.76275	0.937793	0.18522
orf19.6350	orf19.6350	0.96688	0.1782	1.65278	0.064691	0.550214	0.29712	0.168269	0.43486	-0.866453	0.79672	0.30235	0.38429	0.503205	0.31286	0.590278	0.28405	0.448718	0.3316	1.16774	0.135	0.10203	0.46037	1.42041	0.092955	0.452991	0.33011	0.218483	0.41572	1.43429	0.091005	2.18429	0.026927	0.740919	0.23789	1.99519	0.036989	0.332265	0.37327	0.282051	0.39183	0.600427	0.28079	-1.50855	0.91883	0.474893	0.32253	1.14744	0.13896
orf19.6060	GCN20	0.965553	0.17852	0.362735	0.36218	0.675887	0.25722	-2.46503	0.98331	1.61743	0.068428	2.0715	0.03256	-1.02557	0.83537	0.778706	0.22709	-0.891962	0.80332	1.65344	0.064623	1.65292	0.064676	0.616388	0.27571	1.04384	0.16057	0.456681	0.32883	0.522443	0.30637	-1.4024	0.90447	1.51409	0.080475	-1.81785	0.95044	3.52818	0.0027317	-0.506263	0.68818	0.449896	0.33119	3.72443	0.0019732	-0.638309	0.73119	2.50731	0.015528
orf19.7232	IRR1	0.963093	0.17911	1.74868	0.055459	1.20211	0.12851	1.08084	0.15257	-1.19156	0.86953	0.746924	0.23615	-0.502636	0.68695	-0.0474517	0.51846	0.885764	0.19827	-2.37083	0.98039	-0.936731	0.81452	-1.74517	0.94423	-0.41652	0.65709	-0.239016	0.59204	-0.70826	0.75252	-0.177504	0.56867	0.755712	0.23362	0.627416	0.27222	-0.801406	0.77924	-1.20387	0.87182	0.739895	0.23819	0.226714	0.41261	-0.140598	0.55451	0.848858	0.20791
orf19.6506	orf19.6506	0.962917	0.17915	-1.42151	0.9072	1.49938	0.082332	2.43634	0.017534	-1.2979	0.88827	-1.87268	0.9547	-1.15822	0.86316	0.312732	0.38045	0.948084	0.18272	1.38072	0.098721	-1.28801	0.88663	0.0902349	0.46494	-2.37824	0.98064	-2.16316	0.97209	-0.603214	0.7201	6.17553	5.2378e-05	1.07787	0.1532	-0.113721	0.54415	1.32509	0.10731	0.697157	0.25079	0.823239	0.21478	-3.86403	0.99843	2.30037	0.022113	0.499382	0.31416
orf19.5416	ESA1	0.962598	0.17922	-0.442913	0.66637	0.234252	0.40976	-0.702756	0.75088	-2.92323	0.99239	0.188976	0.42695	-2.7815	0.9903	-1.15551	0.86263	-4.90945	0.99969	-4.58661	0.9995	-1.12205	0.85597	-2.18701	0.9732	-0.019685	0.50766	0.669291	0.25923	-2.15551	0.97173	-1.49016	0.91648	-0.437008	0.6643	1.33858	0.10517	-0.944882	0.81651	-1.00591	0.83091	-2.21457	0.97442	-0.165354	0.56402	-1.12795	0.85716	-0.877953	0.79971
orf19.726	PPZ1	0.962143	0.17933	6.79	2.3997e-05	2.07571	0.032331	-2.045	0.96596	1.10071	0.14841	-1.95857	0.96069	2.50429	0.015608	-0.520714	0.69305	0.91	0.19212	2.805	0.009317	-1.59786	0.92942	3.26143	0.0042767	0.528571	0.30432	-0.26	0.59993	-0.476429	0.678	1.79357	0.051563	-1.235	0.87747	1.20643	0.12771	-1.93071	0.95883	-1.175	0.86639	1.22357	0.12458	13.1521	6.1404e-08	-0.649286	0.73461	2.63571	0.012458
orf19.1514	orf19.1514	0.961637	0.17945	1.21228	0.12664	0.738278	0.23866	0.59335	0.28306	-1.46633	0.91336	0.633419	0.27034	0.331628	0.37351	-0.0792839	0.53081	0.346974	0.3679	-2.80051	0.99061	-1.15942	0.86339	-1.18073	0.86748	0.0341006	0.48673	-1.97783	0.96193	-0.438193	0.66472	-0.421142	0.65872	1.45269	0.088479	0.827792	0.21355	0.8474	0.2083	1.1867	0.13139	1.92157	0.041796	-5.18414	0.99979	1.14493	0.13945	-2.40921	0.98163
orf19.4660	RPS6A	0.960952	0.17962	-0.897143	0.80464	0.566667	0.29172	-1.93238	0.95894	-1.6	0.92966	1.4181	0.093282	-1.52381	0.92073	-1.06	0.84296	-0.408571	0.65427	-3.63619	0.99772	-1.67143	0.93721	0.113333	0.456	-0.22	0.58485	0.547619	0.29798	-0.341905	0.63025	2.15143	0.028464	1.67143	0.062794	0.901905	0.19416	-1.30762	0.88987	-0.240952	0.59277	-0.262857	0.601	1.52667	0.078916	0.270476	0.39615	0.438095	0.33531
orf19.1093	FLO8	0.960938	0.17962	0.682813	0.25512	0.609896	0.27777	1.03646	0.1622	-0.204688	0.57904	0.0598958	0.47671	0.744271	0.23692	0.0828125	0.46782	0.642708	0.26744	-1.0875	0.84883	-0.195833	0.57567	-0.06875	0.52673	0.563542	0.29274	-0.488021	0.68197	0.497396	0.31483	0.446875	0.33224	1.48906	0.083658	1.47708	0.08522	0.99375	0.17189	1.51146	0.080805	1.53594	0.077783	-4.10313	0.99893	0.952604	0.18162	-1.0651	0.84407
orf19.4353	ULP2	0.960798	0.17965	-0.30221	0.61566	-0.153956	0.55965	0.0277976	0.48919	-0.652887	0.73572	1.83535	0.048164	0.223093	0.41398	-0.0791162	0.53075	0.107627	0.45821	-0.579473	0.71245	-0.450463	0.66901	-0.451176	0.66926	-0.422666	0.65926	-0.0406272	0.5158	-0.426942	0.66077	-1.10549	0.85258	0.158945	0.43844	2.98076	0.0068949	-0.404847	0.65294	0.706344	0.24805	0.94583	0.18326	-0.287242	0.6101	-1.18959	0.86916	-0.674982	0.74251
orf19.7228	orf19.7228	0.958719	0.18015	-0.436394	0.66409	0.631845	0.27083	-0.00252738	0.50098	-0.566976	0.70838	0.914069	0.1911	-0.310447	0.6187	0.74642	0.2363	0.914069	0.1911	0.408593	0.34573	1.23589	0.12237	0.884583	0.19858	0.434288	0.33665	0.732098	0.24046	1.39174	0.097089	-0.226622	0.58736	0.443134	0.33355	3.74937	0.0018939	-0.434288	0.66335	0.137742	0.44659	0.334035	0.37263	-1.89259	0.95616	0.423757	0.34036	0.26032	0.39995
orf19.1574	orf19.1574	0.958517	0.1802	-3.03583	0.99372	-0.917662	0.8098	1.54054	0.077226	2.82401	0.0090181	-2.05154	0.96633	-0.851037	0.79267	3.53174	0.0027155	-0.689503	0.7469	2.2973	0.022229	-0.854808	0.79367	-3.09051	0.99428	0.928347	0.18755	0.443746	0.33334	-3.00943	0.99343	-1.16782	0.86502	-1.88372	0.95551	5.97674	6.8138e-05	-1.18982	0.8692	0.617222	0.27544	3.5594	0.0025932	0.0584538	0.47727	-1.70773	0.94076	4.09177	0.0010865
orf19.3373	orf19.3373	0.957051	0.18055	0.431639	0.33758	0.869721	0.20242	0.315676	0.37937	-1.41446	0.9062	-0.722262	0.75666	0.198282	0.4234	0.175376	0.43214	0.396564	0.35001	-1.15963	0.86343	-0.170365	0.56594	-0.0651396	0.52533	0.701503	0.24949	0.180387	0.43023	0.485326	0.31895	0.478168	0.32141	1.20186	0.12855	2.38225	0.019232	0.0171797	0.49332	0.916249	0.19055	1.51324	0.080581	-1.39943	0.90403	0.831782	0.21247	-1.20759	0.8725
orf19.2987	orf19.2987	0.956487	0.18069	0.922468	0.189	0.593354	0.28306	1.03323	0.16292	-0.288766	0.61067	0.759494	0.23254	1.4288	0.091773	0.598892	0.28128	1.14161	0.14011	-1.43196	0.90867	-0.493671	0.6839	-0.378165	0.64339	-0.219146	0.58453	-1.02453	0.83513	0.287184	0.38992	0.494462	0.31583	1.25712	0.11864	1.84256	0.047599	0.826741	0.21384	1.33861	0.10517	1.19225	0.13034	-3.53323	0.99729	0.821994	0.21512	-1.12816	0.85721
orf19.182	orf19.182	0.956284	0.18074	1.66339	0.063606	0.417486	0.34257	0.0153005	0.49405	-1.54208	0.92296	3.47978	0.0029617	-1.18689	0.86865	-0.886339	0.80188	1.67869	0.062069	-1.08306	0.8479	-0.409836	0.65472	-0.640437	0.73186	0.944262	0.18365	-0.678689	0.74363	0.760656	0.23221	-0.774863	0.77182	0.307104	0.38253	3.8153	0.0016998	-0.0699454	0.52719	-1.0623	0.84346	-0.382514	0.64496	6.83607	2.2676e-05	0.307104	0.38253	-1.35191	0.89691
orf19.1795	PUF3	0.956268	0.18074	0.308066	0.38218	0.0447036	0.48261	0.675413	0.25736	-1.33139	0.89369	0.582119	0.28669	0.606414	0.27888	-0.308066	0.61782	1.17979	0.1327	-1.65986	0.93604	-0.178814	0.56917	0.43829	0.33525	-0.341108	0.62996	-0.983479	0.82572	0.975705	0.17611	1.65306	0.064662	1.51312	0.080596	2.50049	0.01571	0.477162	0.32175	1.01652	0.16667	1.1516	0.13814	-5.93489	0.99993	1.60253	0.070061	-1.68902	0.93895
orf19.54	RHD1	0.953153	0.18149	0.844444	0.20908	0.908108	0.19259	0.612012	0.27709	-0.783183	0.77417	0.308108	0.38216	0.191592	0.42595	0.331532	0.37354	0.553153	0.29615	-1.23664	0.87776	-0.421021	0.65868	-0.0660661	0.52569	1.00721	0.16879	-0.544745	0.70107	0.481081	0.32041	0.635435	0.26971	1.80961	0.050233	2.76997	0.0098942	1.17297	0.13399	1.12613	0.14321	1.27027	0.11637	-2.85285	0.99142	1.10991	0.14651	-0.669069	0.7407
orf19.793	CAK1	0.952998	0.18153	0.578606	0.28783	0.189627	0.4267	0.252836	0.40276	-1.32253	0.89228	-0.316045	0.62077	-0.400324	0.65133	1.07618	0.15356	0.794165	0.22277	-1.11021	0.85355	-1.14425	0.86041	-0.758509	0.76718	-0.667747	0.7403	-0.243112	0.59358	0.23825	0.40825	-1.36953	0.8996	0.179903	0.43041	1.65964	0.063987	1.3517	0.10313	-0.528363	0.69561	-0.314425	0.62017	0.918963	0.18987	2.20908	0.025821	1.57699	0.072939
orf19.5431	orf19.5431	0.952196	0.18172	-1.75711	0.94529	-0.264858	0.60175	0.731266	0.2407	2.59173	0.013435	0.00645995	0.49749	-1.47416	0.9144	0.51938	0.3074	2.20284	0.026095	-2.28811	0.97742	-0.0465116	0.51809	-0.284238	0.60899	1.83075	0.048528	-2.02067	0.96455	1.07494	0.15383	1.49354	0.083081	0.669251	0.25924	4.24031	0.00085779	0.0413437	0.48392	0.863049	0.20417	-0.96124	0.82045	3.88372	0.0015202	1.19251	0.1303	-1.3708	0.89979
orf19.6064	orf19.6064	0.950617	0.1821	1.50737	0.081319	1.03982	0.16145	-0.0454002	0.51766	3.05217	0.0061032	1.2489	0.12007	5.11549	0.00022683	0.758264	0.23289	2.03584	0.034563	-1.07726	0.84667	0.346476	0.36808	-0.642374	0.73246	1.4998	0.082279	1.37037	0.10027	-0.751493	0.76516	0.839506	0.2104	0.64556	0.26655	4.58582	0.00050082	-0.568299	0.70882	0.717244	0.24482	-1.72521	0.9424	2.50896	0.015484	3.10952	0.0055349	0.0573477	0.4777
orf19.4781	GRP1	0.950606	0.18211	0.823858	0.21462	0.811743	0.21792	-0.435228	0.66368	-1.53588	0.92221	0.889096	0.19742	-0.459459	0.67213	-0.186393	0.57207	0.0493942	0.48079	-1.92358	0.95834	-1.41286	0.90597	-0.836906	0.7889	0.332712	0.37311	-0.353215	0.63437	0.298229	0.38582	-0.847157	0.79164	-0.0335508	0.51305	2.43336	0.017623	0.643989	0.26704	-0.944082	0.81631	0.0959925	0.46271	-2.9068	0.99217	1.02703	0.1643	-1.30662	0.8897
orf19.827	orf19.827	0.950281	0.18219	-0.538492	0.69899	1.67723	0.062215	0.675622	0.2573	-0.0930233	0.53614	-1.34362	0.89562	-1.20249	0.87156	1.09142	0.15034	-0.777065	0.77245	3.05092	0.0061162	1.96752	0.038731	0.93344	0.18629	0.560946	0.29359	1.7931	0.051602	2.28188	0.02282	-0.988773	0.82695	-0.114675	0.54451	1.22414	0.12448	0.880914	0.19952	-0.317161	0.62118	2.2077	0.025881	0.40818	0.34587	0.597835	0.28162	0.925421	0.18827
orf19.7382	CAM1	0.945736	0.18329	0.824289	0.2145	0.388458	0.35291	0.782946	0.2259	-1.23084	0.87673	-0.947459	0.81713	0.260982	0.3997	-0.189492	0.57325	0.444444	0.33309	-1.88803	0.95583	0.223084	0.41398	0.304048	0.38366	1.52713	0.078859	-0.355728	0.63528	1.16537	0.13546	0.534022	0.3025	1.24806	0.12022	3.55125	0.0026286	0.254953	0.40196	0.267011	0.39744	0.257537	0.40099	-5.41085	0.99985	1.65719	0.064238	-2.47545	0.9836
orf19.2163	orf19.2163	0.943548	0.18382	0.769713	0.22963	0.0851254	0.46692	0.447133	0.33215	-0.230287	0.58874	1.42294	0.092596	-0.456093	0.67097	-0.357527	0.63594	0.326165	0.37551	-1.28853	0.88671	-1.09409	0.85021	-1.14516	0.8606	-0.291219	0.61158	0.0439068	0.48292	0.0806452	0.46866	-0.278674	0.60691	-0.275986	0.60591	1.97312	0.038373	-0.142473	0.55523	-0.828853	0.78674	-0.200717	0.57753	0.382616	0.35501	1.82168	0.049253	0.8181	0.21618
orf19.1259	orf19.1259	0.938748	0.18499	-0.0945406	0.53673	0.592543	0.28332	1.13182	0.14206	0.524634	0.30563	0.813582	0.21741	1.27164	0.11614	1.9747	0.038272	3.29694	0.0040275	1.96671	0.038784	0.913449	0.19125	3.19574	0.0047803	3.78695	0.0017806	2.21438	0.02559	1.76298	0.054189	3.11851	0.0054508	0.797603	0.22181	3.43142	0.0032116	-1.18642	0.86856	1.20905	0.12723	2.7976	0.009436	0.0466045	0.48187	0.984021	0.17416	-0.593875	0.71711
orf19.1613	ILV2	0.937884	0.1852	1.33456	0.1058	0.512915	0.30957	1.20849	0.12733	-0.735547	0.76055	-0.0762608	0.52964	0.803813	0.2201	0.630381	0.27129	0.49016	0.3173	-1.03813	0.83817	-0.0227552	0.50885	0.0375154	0.48541	0.332103	0.37333	-0.188807	0.57299	0.362239	0.36236	0.693112	0.25201	1.48216	0.084554	2.91574	0.0077062	2.27737	0.022996	0.807503	0.21908	1.06089	0.15685	-3.11009	0.99447	1.07688	0.15341	-0.0276753	0.51077
orf19.4185	orf19.4185	0.937855	0.18521	0.0844842	0.46717	-0.0580829	0.52259	0.296507	0.38645	-1.12266	0.85609	0.50528	0.31216	-0.0787977	0.53063	0.266044	0.39781	0.701868	0.24939	2.7433	0.010358	-0.00852965	0.50332	-0.181966	0.57038	0.256296	0.40146	0.254671	0.40207	0.181154	0.42993	0.732738	0.24027	0.348903	0.3672	1.3753	0.099531	-0.204305	0.57889	0.489846	0.31741	0.964257	0.17883	1.58489	0.072037	-0.153534	0.55948	0.661657	0.26157
orf19.1445	ESC4	0.933333	0.18632	-0.225352	0.58688	0.546479	0.29836	0.468545	0.32472	-0.122066	0.54737	-0.0169014	0.50658	0.171831	0.4335	0.0122066	0.49525	0.492019	0.31666	1.22066	0.12511	-0.751174	0.76507	1.29484	0.11224	-0.470423	0.67593	-1.14366	0.8603	-0.170892	0.56614	-0.535211	0.6979	0.715493	0.24534	1.06761	0.1554	0.0929577	0.46389	1.09671	0.14924	0.793427	0.22297	-0.638498	0.73125	-0.94554	0.81667	0.912676	0.19144
orf19.398	orf19.398	0.932461	0.18653	4.1911	0.00092736	-1.64293	0.93429	0.437696	0.33545	-0.165445	0.56405	-2.75654	0.98988	-1.41832	0.90675	-1.65654	0.9357	0.114136	0.45569	0.890576	0.19704	0.413089	0.34413	-0.596859	0.71807	0.286387	0.39021	1.03613	0.16227	-0.12356	0.54794	-1.66544	0.9366	-1.1911	0.86944	-3.91885	0.99856	-0.408901	0.65438	0.915707	0.19069	-1.9377	0.9593	1.23194	0.12308	0.0581152	0.4774	1.95864	0.039307
orf19.7451	FUN31	0.930147	0.1871	0.670956	0.25872	0.632353	0.27067	0.826287	0.21396	-1.17555	0.8665	-0.161765	0.56264	0.621324	0.27414	0.152574	0.44088	0.92739	0.18778	-2.91268	0.99225	-0.193934	0.57494	0.171875	0.43348	0.397059	0.34983	-1.28125	0.88549	0.758272	0.23289	0.144301	0.44406	1.57077	0.073655	1.95864	0.039307	0.69761	0.25066	1.34191	0.10465	1.3125	0.10934	-7.09743	0.99998	1.74632	0.05567	-2.00735	0.96375
orf19.1105.3	orf19.1105.3	0.929142	0.18735	-2.93437	0.99254	0.166371	0.43559	1.51179	0.080762	-1.63578	0.93353	-2.96665	0.99294	-2.31651	0.97849	0.487584	0.31818	-1.89526	0.95635	1.30436	0.11067	1.21834	0.12553	-0.139145	0.55395	1.50896	0.081119	0.715147	0.24544	1.13453	0.14152	0.357928	0.36392	0.947499	0.18286	0.786626	0.22487	1.40733	0.094823	-0.920805	0.81058	1.45823	0.087729	1.05436	0.15826	1.73821	0.056406	-0.171071	0.56621
orf19.2090	orf19.2090	0.928099	0.18761	0.53719	0.30144	-0.78843	0.77563	1.47479	0.085521	0.871488	0.20196	2.36818	0.0197	2.82893	0.0089424	-0.406198	0.65342	1.56116	0.074774	2.9595	0.0071501	-0.171074	0.56621	0.357851	0.36395	2.33843	0.020725	0.470248	0.32413	-0.295455	0.61315	-1.02975	0.83631	-0.656198	0.73675	4.56983	0.00051326	0.567355	0.29149	0.0727273	0.47173	-0.908264	0.80745	2.76736	0.0099387	-1.00992	0.83183	-1.27438	0.88433
orf19.4268	UTP13	0.925991	0.18813	2.53216	0.01488	-0.402643	0.65216	0.22467	0.41338	1.46872	0.086325	2.07753	0.032232	-4.76916	0.99962	-0.519824	0.69275	0.894273	0.1961	-1.47401	0.91438	2.42555	0.01786	-1.31013	0.89028	-0.38326	0.64523	2.66255	0.011897	0.444053	0.33323	-1.0185	0.83378	-0.806167	0.78055	1.74626	0.055677	0.0898678	0.46508	-0.682819	0.74489	-2.67753	0.9884	3.57004	0.0025477	-0.0740088	0.52877	6.13833	5.4998e-05
orf19.1791	orf19.1791	0.924296	0.18855	0.820423	0.21555	0.784038	0.22559	0.609742	0.27782	-0.531103	0.69653	0.961854	0.1794	0.506455	0.31176	0.380869	0.35563	0.849178	0.20782	-0.883216	0.80107	0.16784	0.43503	0.561033	0.29356	0.61561	0.27595	-0.588615	0.71541	0.958333	0.18025	-0.311033	0.61892	1.13791	0.14084	3.2635	0.0042618	0.629108	0.27169	1.49941	0.082328	0.999413	0.17058	-1.36972	0.89963	0.836854	0.21111	-0.42723	0.66087
orf19.1054	orf19.1054	0.920644	0.18946	-2.61961	0.98719	-1.42869	0.90821	-0.757332	0.76684	1.17366	0.13386	-0.454284	0.67034	-0.373203	0.64161	-0.0293272	0.51141	-2.56095	0.98584	-0.233755	0.59005	-0.492524	0.68351	-0.0276021	0.51074	-0.225417	0.5869	1.03191	0.16321	-1.11731	0.85501	-1.91576	0.9578	-0.958884	0.81989	-3.25244	0.99566	-0.556642	0.70499	-0.964922	0.82133	0.00431282	0.49832	1.51783	0.080009	-1.3893	0.90255	2.23203	0.024836
orf19.3439	orf19.3439	0.920506	0.18949	1.0822	0.15228	0.853659	0.20664	0.743451	0.23716	-0.557362	0.70523	2.34327	0.020555	-0.292683	0.61213	0.398374	0.34936	1.68473	0.061471	-1.78049	0.94733	-0.284553	0.6091	0.453478	0.32994	0.00361337	0.49859	-1.03704	0.83793	0.826558	0.21388	0.450768	0.33089	1.03975	0.16147	4.00813	0.0012428	0.907859	0.19265	0.3785	0.35649	0.949413	0.1824	-4.38302	0.99931	2.12827	0.029597	-1.44986	0.91114
orf19.3903	orf19.3903	0.920124	0.18958	-1.05602	0.8421	0.641079	0.26794	-0.483402	0.68039	0.679461	0.25613	2.1639	0.027871	1.32988	0.10655	-0.215768	0.58325	1.82988	0.048598	-2.83714	0.99118	-0.271784	0.60434	1.46992	0.086166	0.907676	0.1927	0.374481	0.35793	1.07469	0.15388	-0.599585	0.71894	-0.624481	0.72685	3.98859	0.0012826	0.06639	0.47419	-0.739627	0.76173	-0.890041	0.80282	4.91079	0.0003066	1.51452	0.080421	-0.0259336	0.51009
orf19.4195.1	FCA1	0.919355	0.18978	1.40681	0.094897	-0.315412	0.62053	1.69713	0.060261	0.435484	0.33623	1.30824	0.11003	-0.0179211	0.50697	-0.0985663	0.53828	0.0268817	0.48954	-0.580645	0.71283	-1.59319	0.9289	1.20072	0.12877	1.3405	0.10487	-0.336918	0.62843	0.241935	0.40686	-1.59857	0.9295	0.840502	0.21013	4.01971	0.0012198	-1.09319	0.85003	0.15233	0.44098	-0.415771	0.65682	0.0107527	0.49582	0.148746	0.44236	-0.0412186	0.51603
orf19.130	orf19.130	0.917999	0.19011	15.3134	1.4329e-08	-0.791522	0.7765	-1.54135	0.92287	6.8214	2.3088e-05	3.22794	0.0045263	0.487839	0.31809	3.02224	0.0064231	0.0444753	0.4827	1.48506	0.084177	1.66088	0.063861	1.69701	0.060273	1.86101	0.046181	2.92912	0.0075318	-0.276581	0.60613	-1.6713	0.93719	0.699792	0.25001	-3.00486	0.99338	-1.71091	0.94106	1.21404	0.12631	1.62821	0.067268	2.67616	0.011623	1.87005	0.0455	4.68798	0.00042853
orf19.5954	orf19.5954	0.917601	0.19021	0.651945	0.26457	0.666447	0.2601	0.504944	0.31227	-0.951879	0.8182	0.402769	0.3478	0.4588	0.32809	-0.0791035	0.53074	0.569545	0.29078	-1.2439	0.87905	-0.304548	0.61652	0.129862	0.44963	0.157548	0.43897	-0.203691	0.57866	0.187871	0.42737	0.115359	0.45522	1.12788	0.14285	2.14832	0.028613	0.406724	0.34639	1.31048	0.10967	1.09624	0.14934	-2.25379	0.97606	0.943309	0.18388	-1.30982	0.89023
orf19.2436	orf19.2436	0.917424	0.19026	-0.295455	0.61315	1.06061	0.15691	-1.01136	0.83216	-0.50303	0.68708	2.50227	0.015662	-0.108333	0.54206	1.72121	0.057973	-0.587121	0.71493	3.75227	0.0018849	-1.46136	0.91269	-0.160606	0.5622	1.10379	0.14777	-1.09242	0.84987	-0.577273	0.71174	0.371212	0.35911	-0.115152	0.5447	0.133333	0.44829	0.265909	0.39786	-0.0810606	0.5315	0.501515	0.31343	2.01667	0.035688	0.269697	0.39644	1.32879	0.10672
orf19.681	HAP43	0.917415	0.19026	1.30162	0.11112	1.36625	0.1009	1.07002	0.15488	-0.0466786	0.51816	0.583483	0.28625	0.56553	0.29209	1.92819	0.041341	0.400359	0.34866	-1.1544	0.86241	-0.662478	0.73868	0.479354	0.321	1.09336	0.14994	0.233393	0.41008	-0.285458	0.60944	0.978456	0.17546	1.51167	0.080778	2.12747	0.029637	-0.00359066	0.5014	-0.0394973	0.51536	0.224417	0.41348	0.543986	0.29918	0.394973	0.35058	-0.508079	0.68879
orf19.5392	NGT1	0.916742	0.19043	2.09683	0.031204	0.885068	0.19845	1.72489	0.057631	-2.46154	0.98321	2.33665	0.020788	0.127602	0.4505	-0.0914027	0.53551	0.154751	0.44005	-3.37557	0.99647	-0.676018	0.74282	-0.661538	0.73839	-0.672398	0.74172	-0.850679	0.79257	0.126697	0.45085	-0.60724	0.72139	1.39457	0.096675	2.44525	0.017269	0.296833	0.38633	0.538462	0.30102	1.09502	0.14959	-4.5095	0.99944	1.73575	0.05663	-1.33213	0.89381
orf19.267	orf19.267	0.916022	0.19061	0.246133	0.40528	0.371547	0.35899	0.369613	0.35969	-0.94337	0.81614	0.399448	0.34898	0.303591	0.38383	0.130939	0.44921	0.0859116	0.46662	-0.528177	0.69555	0.00524862	0.49796	0.13674	0.44697	0.575138	0.28895	0.103591	0.45977	1.35635	0.10241	0.111602	0.45667	1.47293	0.085767	2.09199	0.031459	0.405249	0.34691	0.714365	0.24567	0.624033	0.27329	-1.67624	0.93769	0.855525	0.20614	-0.185359	0.57167
orf19.6621	MHP1	0.914966	0.19087	1.13435	0.14155	0.828231	0.21343	2.68878	0.011374	-1.59864	0.92951	-0.755952	0.76644	-0.706633	0.75204	0.467687	0.32502	-0.0816327	0.53173	-0.210884	0.58139	-1.06718	0.84451	-0.222789	0.58591	-0.0960884	0.53733	-0.772109	0.77105	0.658163	0.26265	0.385204	0.35408	1.07653	0.15349	3.0017	0.0066525	-0.0833333	0.53238	0.404762	0.34709	0.751701	0.23478	-2.20663	0.97407	1.75935	0.054509	-0.238095	0.59169
orf19.2844	orf19.2844	0.91378	0.19117	2.63202	0.012537	0.153195	0.44065	-0.534257	0.69758	0.842956	0.20948	2.77598	0.0097926	1.80446	0.050656	-0.528868	0.69578	1.72055	0.058034	-2.61971	0.98719	0.0431101	0.48323	-0.580446	0.71277	0.833718	0.21195	0.467283	0.32516	-0.382602	0.64499	-0.981524	0.82526	1.56197	0.074679	5.04003	0.0002533	0.234796	0.40955	1.19554	0.12973	3.10239	0.0056025	-0.00538876	0.5021	1.11239	0.146	1.20015	0.12887
orf19.6594	PLB3	0.913169	0.19132	0.503618	0.31272	-1.71491	0.94144	1.23444	0.12263	-2.34588	0.97954	0.616498	0.27567	-0.0130246	0.50507	0.00144718	0.49944	1.60058	0.070277	-2.73806	0.98955	-1.03473	0.83742	-1.29667	0.88807	-0.677279	0.7432	-1.45586	0.91195	-1.03618	0.83774	-1.45152	0.91136	-0.0390738	0.5152	-0.16932	0.56554	0.565847	0.29199	-1.23155	0.87685	-0.561505	0.70659	-0.419682	0.6582	-1.17656	0.86669	-0.464544	0.6739
orf19.3365	DAO2	0.912578	0.19147	0.41568	0.34321	0.575296	0.2889	2.0079	0.036214	0.130288	0.44946	-1.18161	0.86765	2.17654	0.027282	-0.417372	0.65739	-0.694867	0.74852	3.76255	0.0018533	0.838127	0.21077	2.53299	0.014859	0.204174	0.42116	-0.22899	0.58825	-0.189509	0.57326	-1.07558	0.84631	-0.320925	0.62256	-0.0783982	0.53047	-1.68923	0.93897	-1.33333	0.894	-0.906373	0.80697	-2.00338	0.96351	-0.247603	0.59527	3.56007	0.0025903
orf19.2897	SOU2	0.911368	0.19177	-0.100193	0.53891	0.761079	0.23209	0.206166	0.4204	1.09249	0.15012	1.2948	0.11224	-0.7842	0.77445	-0.653179	0.73581	0.244701	0.40582	-0.606936	0.72129	-2.06166	0.9669	-1.00771	0.83132	-0.454721	0.67049	-0.915222	0.80919	-2.28902	0.97746	-0.296724	0.61363	-0.495183	0.68441	-1.8921	0.95612	-0.606936	0.72129	0.660886	0.26181	-0.408478	0.65423	1.10212	0.14811	-0.088632	0.53444	-0.857418	0.79435
orf19.4533	orf19.4533	0.911221	0.19181	3.21208	0.0046496	1.69544	0.060426	-2.58323	0.98637	0.715166	0.24543	1.90875	0.04269	5.24168	0.00018894	2.54747	0.014495	-2.5746	0.98616	4.64242	0.0004593	-0.912454	0.8085	2.93835	0.0074137	4.84957	0.0003359	2.8693	0.0083444	-0.683107	0.74497	3.52898	0.0027281	-3.06042	0.99398	-4.47226	0.9994	-8.09371	0.99999	0.125771	0.4512	-2.84834	0.99135	2.05425	0.033515	-2.73736	0.98954	1.20592	0.1278
orf19.4205.1	orf19.4205.1	0.91102	0.19186	3.83436	0.0016477	0.366188	0.36093	1.56057	0.074843	-0.546886	0.70178	1.56879	0.073884	-0.0232717	0.50905	0.55373	0.29596	0.680356	0.25586	0.290212	0.38879	0.273101	0.39517	-0.269678	0.60355	-0.229295	0.58837	0.815195	0.21697	0.969884	0.17749	0.260096	0.40003	1.20739	0.12753	1.88775	0.044195	0.677618	0.25669	0.738535	0.23858	1.14374	0.13969	3.22108	0.0045792	1.48734	0.083881	0.455168	0.32936
orf19.7567	orf19.7567	0.910592	0.19197	0.634396	0.27003	0.110478	0.45711	4.02449	0.0012104	-0.659453	0.73775	-0.318337	0.62161	-0.341686	0.63017	1.03815	0.16182	0.415718	0.3432	0.504556	0.3124	-0.0683371	0.52657	0.958428	0.18022	0.917995	0.19011	1.95103	0.039806	1.20046	0.12881	1.58257	0.0723	1.78645	0.052164	1.78474	0.052309	-1.15433	0.8624	0.806378	0.21939	-0.582574	0.71346	0.387813	0.35314	0.498861	0.31433	1.7164	0.058424
orf19.1814	orf19.1814	0.909944	0.19213	1.23265	0.12295	1.00938	0.1683	0.174484	0.43248	1.02627	0.16448	1.32833	0.10679	0.771107	0.22924	-0.30394	0.6163	0.0337711	0.48686	0.315197	0.37955	1.35084	0.10326	-0.986867	0.82651	-1.54221	0.92298	-1.15009	0.86157	-2.55347	0.98565	-0.106942	0.54152	-0.174484	0.56752	-1.27205	0.88393	-0.296435	0.61352	-1.08255	0.84779	-0.870544	0.79779	0.0731707	0.47156	1.12758	0.14291	-1.9137	0.95766
orf19.4866	CPP1	0.909917	0.19214	-1.17142	0.86571	-0.211465	0.58161	-1.11095	0.85371	3.62733	0.0023165	-1.5212	0.92041	0.270586	0.39611	1.62609	0.067495	-3.3131	0.99608	-1.07516	0.84622	2.05003	0.033752	3.53567	0.0026978	0.578977	0.28771	1.32264	0.1077	3.57359	0.0025327	-1.88827	0.95584	3.79897	0.0017459	-2.96657	0.99294	1.07651	0.15349	0.0268118	0.48957	3.64292	0.0022574	2.98542	0.0068402	-1.1888	0.86901	2.06742	0.032783
orf19.5901	PKC1	0.909829	0.19216	0.409423	0.34543	-0.157595	0.56104	-0.127539	0.54948	-0.903331	0.8062	0.824533	0.21443	-0.437855	0.6646	0.290008	0.38887	0.393176	0.35122	1.83428	0.048249	0.600325	0.28082	-0.658002	0.7373	-1.03087	0.83655	1.07555	0.1537	0.825345	0.21421	-0.333875	0.62732	0.561332	0.29346	3.67669	0.0021348	-0.64013	0.73176	-0.581641	0.71316	-0.489846	0.68259	-0.199838	0.57719	0.463038	0.32662	2.36556	0.019788
orf19.7186	CLB4	0.908623	0.19246	0.740669	0.23796	-0.19305	0.57461	-0.328185	0.62523	-0.104247	0.54048	1.0399	0.16144	-0.289575	0.61097	-0.327542	0.62499	0.371943	0.35885	-0.907336	0.80721	-0.97426	0.82355	-0.0186615	0.50726	-0.238095	0.59169	0.940798	0.18449	0.729086	0.24134	0.033462	0.48698	0.238095	0.40831	0.813385	0.21747	-0.675676	0.74272	-0.813385	0.78253	0.0392535	0.48473	-0.110039	0.54272	1.41506	0.093714	1.80116	0.05093
orf19.5567	POP4	0.908208	0.19257	0.29626	0.38655	-0.0854784	0.53322	3.36231	0.0036071	-0.0509956	0.51983	0.780476	0.22659	-0.63186	0.72917	-1.17144	0.86571	0.438562	0.33515	-0.841185	0.79005	0.269548	0.39649	0.41865	0.34216	-0.325886	0.62439	-0.0879067	0.53416	-1.12773	0.85712	-0.36814	0.63978	-0.543953	0.7008	1.07528	0.15375	-0.298689	0.61435	-0.922292	0.81095	-0.860612	0.79519	0.480816	0.3205	-1.92278	0.95829	-0.440019	0.66536
orf19.6250	orf19.6250	0.907801	0.19267	2.00089	0.03664	0.762411	0.23171	1.61968	0.068185	2.97606	0.0069505	0.606383	0.27889	26.9486	5.7212e-11	0.58422	0.28601	3.15869	0.0050907	0.295213	0.38693	1.32624	0.10713	-0.110816	0.54302	2.92819	0.0075437	1.00532	0.16922	2.05319	0.033574	17.0062	5.2038e-09	1.42021	0.092982	5.10284	0.00023105	1.63652	0.066386	2.36525	0.019799	3.01507	0.0065022	-8.69149	1	1.1117	0.14614	1.62589	0.067517
orf19.5339	orf19.5339	0.906552	0.19298	2.82599	0.0089875	-0.387755	0.64684	1.40709	0.094857	-0.591837	0.71645	-1.85392	0.95328	-1.07841	0.84691	1.41353	0.093932	3.47154	0.0030028	4.62191	0.00047391	-0.96348	0.82099	0.404941	0.34702	2.32331	0.021266	0.839957	0.21028	-1.65736	0.93578	-1.08808	0.84896	-2.73147	0.98943	-0.995704	0.82856	-0.45435	0.67036	-0.218045	0.58411	-1.48013	0.91518	1.09882	0.1488	0.320086	0.37775	4.82062	0.00035079
orf19.4600.1	orf19.4600.1	0.906283	0.19305	1.0534	0.15847	0.761257	0.23204	0.657068	0.26299	-0.92356	0.81127	-0.432984	0.66289	0.737696	0.23883	0.370157	0.35949	0.587435	0.28497	-1.97277	0.96161	-0.900524	0.80549	-0.241361	0.59292	0.153403	0.44057	-0.697382	0.74927	0.524084	0.30582	0.535079	0.30214	1.35969	0.1019	1.85445	0.046681	0.518325	0.30775	0.959686	0.17992	0.928272	0.18756	-3.46806	0.99698	1.07068	0.15474	-0.969634	0.82245
orf19.4773	AOX2	0.906152	0.19308	4.05214	0.0011578	1.54432	0.076772	-1.07404	0.84598	1.3316	0.10627	4.37748	0.00069142	0.935349	0.18582	1.99062	0.037272	2.96246	0.0071141	-2.40042	0.98136	-0.580813	0.71289	0.520334	0.30708	1.74557	0.055739	3.5683	0.0025551	0.542232	0.29977	-1.77164	0.94657	-0.685089	0.74557	4.18352	0.00093858	-0.971846	0.82298	-0.579771	0.71255	-0.253389	0.59745	2.74661	0.010299	0.987487	0.17335	-1.75182	0.94482
orf19.7503	CDA2	0.905751	0.19319	1.42572	0.092205	0.934505	0.18603	0.935304	0.18583	-0.321885	0.62292	0.071885	0.47206	1.45847	0.087697	2.95527	0.0072021	1.08387	0.15193	2.82428	0.0090139	1.59105	0.071341	0.273962	0.39484	0.527955	0.30452	1.36901	0.10048	1.38738	0.097732	1.16294	0.13593	0.775559	0.22798	0.501597	0.3134	7.79553	7.3808e-06	-0.0519169	0.52019	0.376198	0.35731	-4.24121	0.99914	1.02716	0.16428	-1.63419	0.93337
orf19.4401	YVH1	0.905556	0.19323	0.353704	0.36545	1.55741	0.075215	1.18333	0.13202	0.577778	0.2881	0.990741	0.17259	0.627778	0.27211	-1.0537	0.84159	0.940741	0.1845	-2.62593	0.98733	-1.11296	0.85412	0.277778	0.39342	-0.961111	0.82042	-2.87222	0.9917	-0.922222	0.81094	1.63519	0.066528	1.48333	0.084402	0.97963	0.17519	1.50741	0.081314	2.66667	0.011814	0.67963	0.25608	0.653704	0.26402	0.518519	0.30769	-2.15	0.97147
orf19.4246	orf19.4246	0.904988	0.19338	1.06097	0.15683	0.34996	0.36681	0.482185	0.32003	-0.00950119	0.5037	1.06968	0.15495	0.177355	0.43139	-0.105305	0.54089	0.352336	0.36595	0.258116	0.40078	0.195566	0.42443	0.414885	0.34349	0.822644	0.21494	0.316706	0.37899	0.764846	0.23102	0.944576	0.18357	0.648456	0.26565	1.7981	0.051184	0.505938	0.31193	0.550277	0.2971	0.814727	0.2171	0.815519	0.21688	0.448931	0.33153	0.00791766	0.49692
orf19.3681	orf19.3681	0.904435	0.19352	-2.17489	0.97264	-0.318551	0.62169	-1.38913	0.90253	-2.62711	0.98736	0.104934	0.45925	-2.09182	0.96853	0.41599	0.3431	-0.897564	0.80474	-0.883823	0.80123	0.404747	0.34709	-0.316677	0.621	-0.286071	0.60967	0.537789	0.30124	0.0505934	0.48032	1.12242	0.14395	0.7208	0.24377	-0.580262	0.71271	-1.28732	0.88651	0.343535	0.36915	-0.908182	0.80743	0.140537	0.44551	-0.0930668	0.53616	1.17926	0.13279
orf19.2558	orf19.2558	0.903285	0.19381	1.38869	0.09754	1.44708	0.089242	1.59854	0.070503	1.31204	0.10941	-0.00729927	0.50284	0.416058	0.34308	-0.355839	0.63532	0.558394	0.29443	-0.574818	0.71094	0.177007	0.43152	0.512774	0.30962	0.29927	0.38543	-0.385036	0.64586	-0.0310219	0.51207	0.733577	0.24003	-0.0218978	0.50852	0.992701	0.17213	0.591241	0.28374	-0.613139	0.72326	1.03467	0.1626	1.12956	0.14251	1.88686	0.044259	0.341241	0.36999
orf19.3239	CTF18	0.902825	0.19392	-2.08227	0.96802	0.421298	0.34122	1.3679	0.10065	1.33499	0.10574	-0.0738901	0.52872	1.91586	0.042192	0.517541	0.30802	-0.642968	0.73265	0.0074511	0.4971	1.1307	0.14228	0.0835144	0.46755	-0.601366	0.71951	-0.0279416	0.51087	-0.197144	0.57617	-0.470972	0.67612	0.99348	0.17195	0.0235952	0.49082	-1.00931	0.83169	-1.09655	0.85073	-0.496119	0.68473	1.28718	0.11351	0.0698541	0.47284	3.4688	0.0030166
orf19.102	orf19.102	0.901575	0.19424	-0.167717	0.56493	-1.24961	0.88005	-3.05984	0.99398	3.66063	0.0021923	1.74567	0.055729	0.377953	0.35668	-0.0866142	0.53366	0.66378	0.26092	2.84252	0.0087364	2.7811	0.009707	1.1378	0.14087	-0.635433	0.73029	0.0559055	0.47826	-1.50787	0.91874	-0.119685	0.54645	-0.870079	0.79767	0.66063	0.26189	-1.70866	0.94084	0.192126	0.42574	-1.2189	0.87457	-1.95433	0.96041	-0.523622	0.69403	-0.313386	0.61979
orf19.7068	MAC1	0.900497	0.19451	1.73632	0.056578	1.21393	0.12633	1.26617	0.11708	0.18408	0.42882	3.55721	0.0026027	0.350746	0.36653	0.114428	0.45558	-0.186567	0.57213	0.639304	0.2685	0.114428	0.45558	0.00497512	0.49806	-0.514925	0.6911	0.079602	0.46906	-1.6393	0.93391	0.791045	0.22364	-0.0323383	0.51258	2.91791	0.0076777	1.71393	0.058657	2.14925	0.028568	1.69154	0.060804	0.674129	0.25775	0.126866	0.45078	-0.0273632	0.51065
orf19.1687	orf19.1687	0.900474	0.19452	2.48531	0.016124	0.151659	0.44124	2.17156	0.027512	-1.53081	0.92159	1.06256	0.15648	0.23128	0.41088	0.157346	0.43905	0.890047	0.19717	-1.72891	0.94274	0.763981	0.23126	-0.693839	0.74821	-0.209479	0.58086	-1.27299	0.88409	1.45024	0.088811	0.775355	0.22804	0.234123	0.40981	1.73555	0.056648	1.61232	0.068984	-0.954502	0.81883	0.454976	0.32942	4.90142	0.0003109	1.83697	0.048037	2.16114	0.028001
orf19.3252	DAL81	0.89899	0.1949	-2.12597	0.97029	-0.525847	0.69477	-1.34284	0.8955	0.626263	0.27259	1.71658	0.058407	-1.80095	0.94905	0.811646	0.21794	1.36958	0.10039	5.58824	0.00011572	-0.105169	0.54084	-1.12478	0.85652	0.0291147	0.48867	4.43256	0.00063453	-1.17172	0.86576	1.224	0.1245	3.51277	0.0028028	13.8705	3.7005e-08	-1.3262	0.89287	-0.216875	0.58367	-1.54724	0.92358	0.534165	0.30245	0.320856	0.37746	3.35056	0.0036792
orf19.2471	GIM5	0.898955	0.1949	-3.16463	0.99496	-0.58101	0.71295	0.0662021	0.47426	0.654181	0.26388	-0.115854	0.54497	8.75523	2.6493e-06	-0.878049	0.79974	-0.816202	0.7833	-2.40331	0.98145	1.70122	0.059867	2.57404	0.013849	0.514808	0.30894	1.0723	0.15439	0.374564	0.3579	3.31185	0.0039274	-1.91289	0.9576	-2.94077	0.99262	-2.08972	0.96842	-0.473868	0.67711	0.114983	0.45537	1.5784	0.072777	-0.905052	0.80664	1.16551	0.13543
orf19.210	orf19.210	0.896977	0.19541	-1.71129	0.94109	-1.4306	0.90848	-0.930907	0.81309	8.4417	3.6659e-06	0.760642	0.23221	-0.969772	0.82248	-1.92782	0.95863	-2.99692	0.99329	-3.41703	0.99671	-1.38803	0.90236	-1.06539	0.84413	-0.94016	0.81535	0.152992	0.44072	-2.58359	0.98638	-0.856878	0.79421	-3.06663	0.99405	-1.92659	0.95855	-1.63479	0.93343	5.45404	0.00013963	0.428748	0.3386	-0.419494	0.65814	-3.7847	0.99821	-4.49969	0.99943
orf19.2830	RRP9	0.89666	0.19549	0.825678	0.21412	-0.466597	0.67461	-1.57516	0.92685	-0.045929	0.51786	2.48121	0.016238	-1.65762	0.93581	0.120042	0.45341	0.592902	0.28321	0.237996	0.40834	0.507307	0.31147	0.493737	0.31608	-0.617954	0.72479	-0.909186	0.80768	-0.273486	0.60498	1.64823	0.065162	0.264092	0.39854	0.156576	0.43935	0.155532	0.43975	0.520877	0.3069	-0.802714	0.7796	14.2777	2.8064e-08	1.20772	0.12747	2.7453	0.010322
orf19.1451	SRB9	0.89415	0.19613	-1.12132	0.85582	2.56484	0.014069	-2.4005	0.98136	-0.165274	0.56399	0.402662	0.34784	-1.04147	0.83891	1.78242	0.052507	-0.797895	0.77827	1.42433	0.092401	1.92758	0.041383	1.99938	0.036732	-1.0325	0.83692	0.783039	0.22587	0.0454968	0.4823	-1.54225	0.92298	-0.911792	0.80833	-1.85422	0.9533	0.524296	0.30575	-3.11854	0.99455	4.45713	0.00061077	7.16342	1.5279e-05	-0.432993	0.66289	-0.0885175	0.53439
orf19.3325.3	RPS21B	0.894009	0.19616	-2.29737	0.97777	-2.5286	0.98503	-2.03497	0.96539	-3.7441	0.99809	-1.41692	0.90655	1.82136	0.049279	-2.60396	0.98684	-1.66874	0.93694	-3.81513	0.9983	2.46029	0.01683	-0.0669558	0.52603	-0.66007	0.73794	-1.84494	0.95259	-0.759555	0.76748	1.44185	0.089959	-1.46571	0.91327	-0.40038	0.65135	-2.49227	0.98407	-1.83302	0.95165	0.430469	0.33799	-1.74546	0.94425	-3.46029	0.99694	-1.5286	0.92132
orf19.7483	CRM1	0.893897	0.19619	-0.418779	0.65789	0.720188	0.24395	-0.479812	0.67916	1.31737	0.10855	1.07793	0.15319	17.6563	3.6158e-09	0.477934	0.32149	0.450704	0.33091	-1.74648	0.94434	-1.12113	0.85578	-0.543662	0.70071	-0.850704	0.79258	-1.95681	0.96057	-1.66009	0.93606	-0.422535	0.65921	1.71455	0.058598	1.40657	0.094931	1.35962	0.10191	1.64319	0.065686	0.412207	0.34444	-0.328638	0.6254	-0.228169	0.58794	0.158685	0.43854
orf19.5254	orf19.5254	0.893648	0.19625	0.171344	0.43369	0.310192	0.38139	0.102659	0.46013	-0.116691	0.54529	0.130724	0.44929	0.028065	0.48908	0.135894	0.4473	-0.177991	0.56886	-1.09453	0.85031	-1.35155	0.89685	0.785081	0.2253	-0.0509601	0.51982	-1.26662	0.883	-0.225258	0.58684	1.53471	0.077932	1.20679	0.12764	-0.610783	0.72251	0.0635155	0.4753	1.61226	0.068991	0.958641	0.18017	-2.75332	0.98982	0.45421	0.32969	-0.641064	0.73205
orf19.898	HEM2	0.891467	0.19681	-1.66732	0.93679	0.175777	0.43199	-0.262682	0.60094	-1.33032	0.89352	2.93983	0.0073948	0.736532	0.23916	-0.665749	0.73968	-0.804955	0.78022	-0.510814	0.68972	2.40818	0.018399	2.2851	0.022695	-0.376327	0.64273	0.77153	0.22912	0.998034	0.1709	2.32953	0.021042	1.54227	0.077018	1.19622	0.1296	-1.00904	0.83163	-0.0880849	0.53423	0.424302	0.34016	4.0932	0.001084	0.336217	0.37183	2.28116	0.022848
orf19.2868	orf19.2868	0.891258	0.19686	0.511727	0.30998	0.011194	0.49564	0.098081	0.4619	-0.146588	0.55682	0.530384	0.30371	-0.0021322	0.50083	0.639126	0.26855	0.6258	0.27273	1.77292	0.053323	0.251599	0.40322	0.396588	0.35	0.660448	0.26194	0.0927505	0.46397	0.812367	0.21775	-0.124733	0.5484	0.504797	0.31232	1.2484	0.12016	-0.528785	0.69575	-0.0900853	0.535	0.841684	0.20982	-2.73614	0.98951	0.382729	0.35496	0.114606	0.45551
orf19.5747	orf19.5747	0.890007	0.19718	0.384615	0.35429	-0.371675	0.64106	0.497484	0.3148	-0.866283	0.79668	0.20417	0.42116	0.336449	0.37174	-0.101366	0.53937	1.3307	0.10642	0.200575	0.42253	-0.442128	0.6661	-0.435658	0.66383	-0.146657	0.55684	0.429188	0.33844	0.544213	0.29911	-0.333573	0.6272	1.00216	0.16995	2.8785	0.0082138	0.414809	0.34352	-0.286844	0.60996	1.04242	0.16088	0.471603	0.32367	1.33429	0.10585	1.5133	0.080574
orf19.1861	orf19.1861	0.888889	0.19747	-0.152778	0.55919	-0.390625	0.64787	2.0897	0.03158	1.27836	0.115	2.07755	0.032231	3.86806	0.0015595	2.71296	0.010911	1.05266	0.15863	0.900463	0.19452	1.50694	0.081373	-0.240162	0.59247	1.77488	0.053153	0.462384	0.32685	-1.56366	0.92552	-0.130208	0.55051	-0.391782	0.64828	0.586806	0.28517	-0.0474537	0.51846	-1.06944	0.845	3.21991	0.0045883	4.35185	0.0007197	-1.15683	0.86289	1.74306	0.055965
orf19.4787	orf19.4787	0.888105	0.19767	3.03327	0.0063033	-0.683468	0.74508	-1.2994	0.88852	-1.13911	0.8594	5.16028	0.00021253	-0.565524	0.70791	-2.42339	0.98207	-0.503024	0.68708	1.76915	0.05365	-0.46875	0.67535	-1.62399	0.93228	-1.42742	0.90803	-1.90827	0.95728	-0.173387	0.5671	-0.606855	0.72126	-0.226815	0.58743	-0.272177	0.60449	-0.742944	0.7627	-0.606855	0.72126	-0.584677	0.71414	-2.04133	0.96575	1.6129	0.068921	-0.674395	0.74233
orf19.3756	CHR1	0.886856	0.19799	0.783341	0.22579	0.485797	0.31879	0.663938	0.26087	-1.35291	0.89706	0.511796	0.30995	0.0361098	0.48595	0.219066	0.4155	0.351468	0.36626	-0.0630717	0.52452	-0.0640347	0.5249	0.245546	0.4055	0.435243	0.33631	0.0895522	0.46521	0.984112	0.17414	0.0621088	0.47585	1.43139	0.09141	2.78142	0.0097017	0.0139624	0.49457	0.923929	0.18864	0.609533	0.27788	-2.73327	0.98946	1.12518	0.1434	0.0616273	0.47604
orf19.6563	orf19.6563	0.886812	0.198	-1.51713	0.9199	0.566978	0.29162	-0.585151	0.71429	-1.56698	0.92591	0.173936	0.43269	-0.254413	0.59783	0.242471	0.40666	0.138629	0.44625	2.96781	0.0070493	-1.1298	0.85753	-1.7783	0.94714	-1.73728	0.94351	4.79647	0.00036374	-1.30737	0.88983	-0.621495	0.72591	2.65576	0.012037	1.82503	0.048985	-1.90498	0.95704	0.735722	0.2394	-0.0358255	0.51394	4.32139	0.00075491	-1.3432	0.89555	-0.658879	0.73757
orf19.4952	orf19.4952	0.88609	0.19819	0.368632	0.36004	-0.388666	0.64717	-0.0864339	0.53359	0.838008	0.2108	0.663995	0.26085	3.39439	0.0034176	-0.80767	0.78096	2.43789	0.017487	-0.226102	0.58716	0.864339	0.20383	1.34803	0.1037	0.737836	0.23879	0.149399	0.4421	0.974242	0.17646	1.35489	0.10263	0.0595306	0.47685	0.0658271	0.47441	0.012593	0.4951	0.163709	0.43661	-0.893532	0.80372	-1.57355	0.92667	0.115627	0.45512	-0.295363	0.61312
orf19.5439	orf19.5439	0.885198	0.19842	-0.999417	0.82942	0.729604	0.24119	1.25233	0.11947	-0.55711	0.70515	0.567599	0.29141	0.175408	0.43213	1.97086	0.038517	0.852564	0.20693	2.55478	0.014314	-0.308858	0.61812	1.51923	0.079834	0.336247	0.37182	-0.0262238	0.5102	1.67541	0.062396	1.26573	0.11715	0.490676	0.31712	-1.2331	0.87713	1.04662	0.15996	0.227855	0.41217	2.0979	0.031148	1.32517	0.1073	1.16434	0.13566	2.08275	0.031951
orf19.810	orf19.810	0.883629	0.19882	0.871463	0.20197	0.411531	0.34468	0.549855	0.29724	-0.749802	0.76468	0.584237	0.286	0.299127	0.38548	0.621529	0.27408	0.707749	0.24763	0.225866	0.41293	0.27215	0.39552	0.36128	0.3627	0.934673	0.18599	0.497752	0.31471	1.20497	0.12798	0.378471	0.3565	1.11743	0.14497	2.40095	0.018627	0.0272415	0.4894	0.745041	0.2367	0.975139	0.17624	-1.72282	0.94218	0.848453	0.20802	0.362867	0.36213
orf19.3229	orf19.3229	0.882598	0.19909	-2.2892	0.97746	-0.346933	0.63208	-3.21954	0.99541	4.85623	0.00033257	3.02997	0.0063388	15.0122	1.7345e-08	-0.365806	0.63894	-1.64446	0.93445	1.15154	0.13815	-0.011657	0.50454	3.39162	0.0034336	-0.452123	0.66959	-0.296142	0.61341	1.32279	0.10768	-2.20067	0.97381	-1.09825	0.85108	-1.95587	0.96051	0.291979	0.38814	-2.89092	0.99196	-0.452956	0.66988	1.77491	0.053151	-0.332501	0.62681	2.23231	0.024824
orf19.7279	orf19.7279	0.882103	0.19921	0.776952	0.22759	0.360595	0.36295	0.539565	0.30065	-1.15773	0.86306	-0.211896	0.58178	0.508763	0.31098	0.640467	0.26813	0.596389	0.28209	0.640467	0.26813	0.20393	0.42125	0.176845	0.43158	0.479023	0.32111	0.0637281	0.47522	0.8906	0.19703	0.389272	0.35262	0.873075	0.20155	2.82103	0.0090643	0.00743494	0.49711	0.464684	0.32606	0.672331	0.2583	-3.37015	0.99644	1.12533	0.14337	-0.0732873	0.52849
orf19.291	orf19.291	0.880624	0.1996	2.68446	0.011458	1.04019	0.16137	0.00959808	0.49627	-0.506899	0.68839	-0.946011	0.81678	0.538692	0.30094	1.09778	0.14901	0.374325	0.35799	0.157768	0.43889	0.226155	0.41282	0.762448	0.2317	-0.833833	0.78808	-0.0221956	0.50864	0.355729	0.36472	-0.643071	0.73268	0.516497	0.30837	3.29994	0.0040072	0.75225	0.23462	-0.0983803	0.53821	0.0665867	0.47411	-0.358728	0.63637	0.395921	0.35024	-0.0485903	0.5189
orf19.2837	ALG5	0.879389	0.19991	3.12061	0.0054313	0.100763	0.46086	-0.529771	0.69608	-1.86107	0.95382	4.48244	0.00058728	3.26107	0.0042793	2.76489	0.0099809	3.25649	0.0043126	-6.61679	0.99997	-0.352672	0.63417	-2.88397	0.99186	0.181679	0.42973	-2.8855	0.99188	-0.564885	0.7077	-2.00458	0.96359	-0.203053	0.57842	8.84122	2.4274e-06	-1.07023	0.84517	0.198473	0.42333	0.993893	0.17186	2.2855	0.02268	1.16183	0.13614	-2.44122	0.98261
orf19.2113	orf19.2113	0.87689	0.20056	-0.265659	0.60205	0.813535	0.21743	-1.75306	0.94493	0.544276	0.29909	0.933045	0.18639	1.77178	0.053422	1.2635	0.11754	-1.40749	0.9052	-1.18647	0.86857	0.982721	0.17446	-0.284377	0.60904	-0.783297	0.7742	-1.14327	0.86022	-0.447084	0.66783	-1.13607	0.85879	-0.87401	0.79869	-2.10007	0.96897	-1.06911	0.84493	-1.0612	0.84322	3.12671	0.0053753	1.39669	0.096365	-1.57091	0.92636	-0.575954	0.71131
orf19.4450	ZCF23	0.875906	0.20082	3.40127	0.0033783	-0.810688	0.78179	-1.71286	0.94124	0.226449	0.41271	-3.16938	0.995	-2.21649	0.9745	1.07428	0.15397	1.08786	0.15109	5.21105	0.00019747	-0.700181	0.75011	3.49728	0.0028763	3.41395	0.0033071	-0.591486	0.71634	0.469203	0.32449	-0.338768	0.6291	-0.210145	0.58111	2.35054	0.020301	6.59783	3.0474e-05	-1.21105	0.87314	0.856884	0.20579	-0.595109	0.7175	1.49909	0.082369	2.84964	0.0086304
orf19.5934	orf19.5934	0.875813	0.20084	-1.91612	0.95783	-0.548765	0.7024	0.552016	0.29653	3.90507	0.0014684	-0.997399	0.82895	-0.0663199	0.52578	0.397919	0.34953	-1.41677	0.90653	-1.58453	0.92792	-1.12939	0.85745	0.263979	0.39858	0.120936	0.45307	-0.191808	0.57413	-1.13394	0.85836	1.6619	0.063757	1.07282	0.15428	-2.83225	0.99111	0.145644	0.44355	0.59948	0.28109	-0.221066	0.58526	-0.310143	0.61859	-2.01105	0.96398	-0.807542	0.78093
orf19.7409.1	orf19.7409.1	0.874879	0.20108	0.70902	0.24725	0.517944	0.30788	0.302134	0.38437	-0.167313	0.56477	0.0509214	0.4802	0.251212	0.40337	0.287585	0.38977	0.256547	0.40136	0.764791	0.23103	0.057711	0.47756	0.389428	0.35256	0.548497	0.29769	0.907856	0.19265	0.796314	0.22217	1.04074	0.16125	1.09457	0.14968	1.76237	0.054243	0.0746848	0.47097	0.984966	0.17394	0.876334	0.2007	-0.14937	0.55788	0.317653	0.37864	1.04947	0.15933
orf19.6010	CDC5	0.873321	0.20149	-0.0537428	0.5209	1.738	0.056424	2.6833	0.011481	-1.62956	0.93288	0.696737	0.25092	-1.02879	0.83609	0.0978887	0.46198	0.28215	0.39179	1.95298	0.039678	-0.196737	0.57601	0.21785	0.41596	-0.557582	0.7053	-1.44434	0.91038	-0.742802	0.76266	-1.19482	0.87014	-0.399232	0.65094	-1.70633	0.94062	0.0556622	0.47835	-0.321497	0.62277	-0.464491	0.67388	-4.59117	0.9995	1.5144	0.080437	-1.33109	0.89365
orf19.4305	orf19.4305	0.872467	0.20171	1.18236	0.13221	-0.688915	0.74673	0.231228	0.4109	2.87723	0.0082317	0.626937	0.27237	-0.1323	0.55131	-0.169249	0.56551	1.46246	0.087161	-0.985697	0.82624	0.135876	0.44731	-1.55542	0.92455	2.7354	0.010499	1.36353	0.10131	0.0953516	0.46296	-0.253874	0.59763	0.88677	0.19801	1.23957	0.12172	-0.834327	0.78821	-0.415971	0.65689	1.98808	0.03743	0.784267	0.22553	0.43385	0.3368	-0.401669	0.65181
orf19.6863	VPH1	0.870842	0.20213	3.02348	0.0064095	0.860404	0.20486	-1.14742	0.86104	0.517939	0.30788	2.12981	0.02952	-0.0587084	0.52283	-0.0339204	0.5132	2.84932	0.0086352	1.13568	0.14129	0.664057	0.26083	0.506849	0.31162	-0.00717547	0.50279	2.14677	0.028688	0.435095	0.33637	-0.757339	0.76684	0.204175	0.42116	3.10046	0.005621	-0.193738	0.57487	-0.489889	0.68261	-0.370515	0.64064	-0.673842	0.74216	2.0848	0.031841	-0.315068	0.62041
orf19.3245	orf19.3245	0.86911	0.20258	1.12107	0.14423	0.556283	0.29512	0.288613	0.38939	-1.81283	0.95003	0.402487	0.3479	-0.124346	0.54825	0.423429	0.34047	0.311518	0.3809	-1.31348	0.89082	-0.409031	0.65443	0.308901	0.38187	0.462696	0.32674	-0.189136	0.57312	0.173429	0.43289	0.0660995	0.4743	1.3966	0.096379	1.63154	0.066914	0.63678	0.26929	1.41492	0.093734	0.965314	0.17858	-3.58115	0.9975	1.10668	0.14717	0.151832	0.44117
orf19.549	orf19.549	0.868844	0.20265	0.574946	0.28902	0.699679	0.25004	-1.6242	0.9323	0.944326	0.18363	1.08887	0.15088	-0.494111	0.68405	0.286938	0.39001	0.186296	0.42797	1.39668	0.096366	0.275161	0.3944	-0.526231	0.6949	0.480728	0.32053	0.485011	0.31906	0.986081	0.17368	-0.91863	0.81004	0.188972	0.42695	-0.105996	0.54116	0.413276	0.34406	0.706638	0.24796	1.30139	0.11115	0.815846	0.2168	-0.50803	0.68878	-0.0958244	0.53722
orf19.1107	orf19.1107	0.86867	0.2027	0.919313	0.18979	0.547639	0.29798	0.387983	0.35308	-1.60172	0.92985	0.186266	0.42798	0.309871	0.38151	-0.367382	0.63951	0.342489	0.36954	-1.37511	0.90044	-1.94764	0.95997	-0.871245	0.79797	0.107296	0.45834	-0.518455	0.69229	0.218884	0.41557	-0.0549356	0.52136	1.58541	0.071978	1.74249	0.056017	0.304721	0.38341	1.16395	0.13573	1.24378	0.12097	-2.33906	0.9793	0.888412	0.19759	1.7588	0.054558
orf19.6058	GLO1	0.868196	0.20282	0.662997	0.26116	0.39052	0.35217	0.395413	0.35042	-0.50367	0.6873	-1.02018	0.83416	0.420795	0.3414	0.485627	0.31885	0.150153	0.44181	0.263303	0.39883	0.439144	0.33495	0.485933	0.31874	0.897859	0.19518	0.304281	0.38358	1.26024	0.1181	0.182263	0.42951	0.75474	0.2339	2.16972	0.027598	0.335168	0.37221	0.578593	0.28783	0.704281	0.24867	-3.13578	0.99471	0.171865	0.43349	-0.917737	0.80982
orf19.4988	orf19.4988	0.867525	0.203	-0.609936	0.72224	-0.567617	0.70859	-0.272309	0.60454	0.212511	0.41799	-0.531739	0.69674	0.330267	0.37401	0.559338	0.29412	-0.192272	0.57431	2.12511	0.029754	1.66329	0.063615	1.67065	0.062872	-0.334867	0.62768	1.18767	0.1312	1.46366	0.086999	-0.226311	0.58724	-0.701932	0.75063	-1.09292	0.84997	0.564857	0.29231	-0.635695	0.73037	0.425943	0.33959	0.24747	0.40478	-0.608096	0.72166	1.61178	0.069044
orf19.1834	orf19.1834	0.866271	0.20332	4.04611	0.0011691	0.151515	0.44129	0.158762	0.43851	-0.442029	0.66606	-0.199605	0.5771	0.0981555	0.46187	-0.134387	0.55212	-0.583663	0.71381	0.0151515	0.4941	-0.57444	0.71082	0.0685112	0.47336	0.0329381	0.48719	-0.635046	0.73017	-0.1917	0.57409	0.29776	0.38599	0.507905	0.31127	-0.517128	0.69184	0.645586	0.26654	1.07049	0.15478	0.514493	0.30904	-3.46047	0.99694	-0.057971	0.52254	0.589592	0.28427
orf19.3342	orf19.3342	0.865337	0.20357	0.902743	0.19395	0.386534	0.3536	2.91272	0.0077462	1.0798	0.15279	-0.40399	0.65264	1.29426	0.11233	1.16459	0.13561	0.421446	0.34117	1.38903	0.097489	-0.715711	0.75473	-1.53117	0.92164	0.723192	0.24307	0.416459	0.34294	0.46384	0.32635	0.623441	0.27348	0.0623441	0.47576	-1.51372	0.91948	0.665835	0.26029	-0.0174564	0.50679	0.678304	0.25648	0.44389	0.33329	0.598504	0.28141	2.26434	0.02351
orf19.7297	orf19.7297	0.863	0.20418	4.911	0.0003065	-0.11	0.54271	2.773	0.0098428	-2.102	0.96907	0.704	0.24875	-0.945	0.81653	-1.17	0.86544	1.797	0.051276	0.239	0.40797	0.174	0.43267	-1.491	0.91659	-1.134	0.85838	-2.547	0.98549	0.396	0.35021	1.887	0.044249	1.24	0.12164	-3.165	0.99496	2.783	0.0096754	0.41	0.34523	-0.906	0.80688	-1.852	0.95313	0.509	0.3109	-1.129	0.85737
orf19.7321	orf19.7321	0.862267	0.20437	2.05595	0.033419	0.504304	0.31249	0.667862	0.25967	-1.37374	0.90023	0.357963	0.36391	-0.233859	0.59009	0.443329	0.33348	0.306313	0.38282	-2.0703	0.96737	-0.644907	0.73325	-0.248207	0.5955	-0.027977	0.51088	-0.581779	0.7132	0.400287	0.34868	0.035868	0.48605	1.24677	0.12045	1.60258	0.070055	0.231707	0.41072	1.15136	0.13818	1.03443	0.16265	-4.04806	0.99883	1.03013	0.16361	-1.5208	0.92036
orf19.948	orf19.948	0.862092	0.20442	-0.326087	0.62446	-0.769701	0.77036	1.48505	0.084178	-0.485734	0.68119	0.515625	0.30866	-0.207201	0.57999	-0.00951087	0.5037	0.345788	0.36833	0.0991848	0.46148	0.786005	0.22504	0.285326	0.39061	1.19226	0.13034	3.43342	0.0032008	1.48438	0.084266	1.63519	0.066527	1.54144	0.077118	4.5034	0.00056856	-0.61413	0.72358	0.243886	0.40612	0.703125	0.24901	1.68614	0.061333	0.281929	0.39187	0.0326087	0.48731
orf19.4468	orf19.4468	0.86029	0.20489	1.33047	0.10645	0.666846	0.25998	0.634068	0.27013	-1.30038	0.88868	-0.437937	0.66463	0.441161	0.33424	0.090274	0.46493	0.0800645	0.46888	-1.00107	0.8298	-0.117679	0.54567	-0.115529	0.54484	0.409457	0.34542	-0.141859	0.555	1.09511	0.14957	-0.111768	0.54339	1.06771	0.15538	2.10424	0.030818	0.406233	0.34656	0.631918	0.27081	0.968834	0.17774	-4.3654	0.9993	0.788286	0.22441	-0.802794	0.77962
orf19.4167	orf19.4167	0.859912	0.20499	3.38326	0.0034822	0.523348	0.30607	2.11718	0.030155	3.80617	0.0017254	-1.05463	0.84179	4.62467	0.00047191	-0.645815	0.73353	-1.62907	0.93282	1.26256	0.1177	-1.21498	0.87386	2.59471	0.013366	1.14185	0.14006	2.26696	0.023406	3.60969	0.0023853	1.09075	0.15048	0.0643172	0.47499	-2.52247	0.98487	-1.83084	0.95148	-0.556828	0.70506	0.664317	0.26076	5.22467	0.00019363	-0.838767	0.7894	0.645815	0.26647
orf19.5854	SBP1	0.85803	0.20548	0.897959	0.19516	0.981366	0.17478	0.546584	0.29832	-0.773736	0.77151	0.207631	0.41984	0.22449	0.41345	1.07098	0.15467	0.323869	0.37635	-0.286602	0.60987	-0.539485	0.69932	-0.433008	0.6629	-0.0674357	0.52622	-0.483585	0.68045	-0.594499	0.71731	0.589175	0.28441	1.1961	0.12962	1.25909	0.1183	0.748891	0.23559	0.99024	0.17271	1.16504	0.13552	-0.433008	0.6629	-0.324756	0.62397	-0.676131	0.74286
orf19.2198	FLC3	0.857397	0.20565	1.57754	0.072875	1.33512	0.10572	2.09269	0.031422	0.156863	0.43924	-0.848485	0.79199	-0.661319	0.73832	0.499109	0.31425	1.28342	0.11414	-0.103387	0.54015	0.026738	0.4896	0.278075	0.39331	-1.2656	0.88283	-0.0748663	0.5291	1.5098	0.081012	0.221034	0.41476	0.597148	0.28184	1.78431	0.052345	-0.28877	0.61067	-0.0623886	0.52426	0.606061	0.27899	0.245989	0.40533	2.47594	0.016385	-0.424242	0.65981
orf19.4208	RAD52	0.857013	0.20575	0.15847	0.43862	0.464481	0.32613	0.310565	0.38125	-1.48452	0.91575	1.27505	0.11556	-0.242259	0.59326	0.262295	0.39921	-0.0601093	0.52337	-0.344262	0.63111	-0.169399	0.56557	-0.164845	0.56382	0.247723	0.40468	0.314208	0.37991	0.642987	0.26735	-0.958106	0.8197	0.3898	0.35243	2.59107	0.01345	-0.396175	0.64985	0.150273	0.44177	0.228597	0.41189	-0.665756	0.73969	0.284153	0.39104	0.949909	0.18228
orf19.6834.10	TAR1	0.856811	0.20581	2.12461	0.02978	-0.282508	0.60834	0.516254	0.30845	-1.18576	0.86844	2.07585	0.032323	-1.9435	0.95969	-0.177245	0.56857	-0.94195	0.81579	1.49071	0.083445	0.670279	0.25893	1.53328	0.078106	-0.859133	0.79481	-0.970588	0.82268	-0.474458	0.67732	-0.871517	0.79804	-0.815015	0.78298	-0.609133	0.72199	1.37848	0.099055	1.07585	0.15363	2.78019	0.0097222	-3.23375	0.99552	-0.349071	0.63286	-0.280186	0.60748
orf19.3529	ABP2	0.856725	0.20583	0.445906	0.33258	0.20614	0.42041	1.21345	0.12642	-0.371345	0.64094	-0.274854	0.60549	0.0614035	0.47612	-0.175439	0.56788	0.549708	0.29729	0.880117	0.19973	-0.912281	0.80846	-0.684211	0.74531	-0.5	0.68605	0.230994	0.41099	0.358187	0.36382	-0.809942	0.78159	0.520468	0.30703	2.51901	0.01522	1.65643	0.064315	0.406433	0.34649	-0.106725	0.54144	0.991228	0.17248	0.710526	0.24681	0.527778	0.30458
orf19.5143	orf19.5143	0.856354	0.20593	-1.23104	0.87676	0.929684	0.18722	1.74937	0.055397	-0.677047	0.74313	-1.52436	0.9208	-1.08538	0.84839	-0.751381	0.76513	0.20442	0.42106	2.11652	0.030188	1.37921	0.098947	1.40532	0.095111	-0.0145655	0.50567	1.67353	0.062583	0.74435	0.2369	0.720241	0.24393	-0.0391763	0.51524	-1.50829	0.9188	2.97338	0.0069824	-0.234555	0.59036	0.65997	0.26209	3.39829	0.0033953	-0.401808	0.65186	-0.662481	0.73868
orf19.2846	orf19.2846	0.856106	0.20599	0.426844	0.33927	0.314389	0.37984	0.977025	0.1758	-0.32769	0.62505	1.23821	0.12196	1.14268	0.13989	-0.354293	0.63476	1.68682	0.061266	-2.29262	0.97759	0.232164	0.41055	0.706167	0.2481	0.275695	0.3942	-0.163241	0.56321	0.515115	0.30883	0.556227	0.29514	1.59976	0.070368	2.25514	0.023881	1.99879	0.036768	1.88996	0.044034	1.78356	0.05241	0.736397	0.2392	0.262394	0.39917	-1.4474	0.9108
orf19.4368	orf19.4368	0.854331	0.20646	-0.333071	0.62702	0.255906	0.40161	0.248819	0.40427	-1.96535	0.96113	-0.317323	0.62124	-0.440157	0.66541	0.574803	0.28906	1.31181	0.10945	-0.13937	0.55404	-2.28898	0.97745	-1.11654	0.85485	-0.0897638	0.53488	1.43858	0.090411	1.39921	0.095997	-1.15827	0.86317	2.07953	0.032124	-2.15118	0.97152	-1.39134	0.90285	-0.999213	0.82937	5.22205	0.00019436	6.60394	3.0241e-05	0.881102	0.19947	0.354331	0.36522
orf19.1515	CHT4	0.853728	0.20662	-0.892925	0.80356	0.179732	0.43048	-1.05449	0.84177	-2.46941	0.98343	-0.905354	0.80671	-0.81262	0.78232	1.04876	0.15949	0.125239	0.45141	3.1826	0.0048881	2.92639	0.007567	0.826004	0.21403	0.808795	0.21873	1.44455	0.089589	0.228489	0.41194	0.662524	0.26131	0.207457	0.41991	0.745698	0.23651	-1.94551	0.95983	0.640535	0.26811	0.513384	0.30942	2.34321	0.020557	-0.0124283	0.50484	3.16826	0.0050086
orf19.6915	MRE11	0.853296	0.20673	-0.815228	0.78304	0.189415	0.42678	0.762303	0.23174	0.0668524	0.47401	-1.18292	0.8679	-1.43083	0.90851	-0.845868	0.7913	-0.765088	0.76905	1.17734	0.13316	-0.0761374	0.52959	0.0334262	0.487	-1.65088	0.93511	-1.052	0.84122	1.20427	0.12811	2.1792	0.027159	0.220056	0.41513	-2.02786	0.96497	-0.376045	0.64263	0.215413	0.41689	-0.202414	0.57817	1.71123	0.058911	-0.392758	0.64863	-1.43454	0.90903
orf19.178	orf19.178	0.853261	0.20674	0.847826	0.20818	0.46875	0.32465	0.410326	0.34511	-1.79484	0.94854	0.274457	0.39466	2.02174	0.035387	-0.63587	0.73043	1.84918	0.047085	-5.35462	0.99984	-2.03533	0.96541	-0.14538	0.55635	-0.881793	0.80071	-2.17391	0.9726	-0.552989	0.70379	0.694293	0.25165	1.03261	0.16306	3.38315	0.0034828	2.35734	0.020068	-0.539402	0.69929	1.08152	0.15243	-1.54076	0.9228	3.05299	0.0060947	-1.75272	0.9449
orf19.5991	orf19.5991	0.852798	0.20687	-1.95816	0.96066	1.06587	0.15577	1.14233	0.13997	9.23643	1.6378e-06	1.25122	0.11967	9.04352	1.9812e-06	1.6656	0.063381	-0.534532	0.69767	1.21795	0.1256	1.01042	0.16806	3.70156	0.002049	1.70257	0.059738	-0.514031	0.6908	-0.121996	0.54734	0.795833	0.2223	0.592842	0.28323	-1.69971	0.93999	-1.36464	0.89886	0.32045	0.37761	9.17947	1.7319e-06	0.0576374	0.47759	-0.611662	0.72279	-1.67703	0.93777
orf19.4656	orf19.4656	0.851974	0.20708	0.256579	0.40135	0.59375	0.28293	-0.141447	0.55484	-0.682566	0.74481	0.235197	0.4094	-1.07401	0.84598	0.248355	0.40444	0.182566	0.42939	-1.67928	0.93799	0.0559211	0.47825	-0.733553	0.75997	0.733553	0.24003	-0.942434	0.81591	-1.09375	0.85014	-0.605263	0.72076	0.371711	0.35893	0.763158	0.2315	0.889803	0.19724	0.472039	0.32352	0.532895	0.30287	1.61678	0.068499	2.54112	0.014653	-1.86184	0.95388
orf19.1139	orf19.1139	0.851511	0.20721	-1.22602	0.87586	-0.0262812	0.51022	0.105125	0.45918	-0.772668	0.7712	-0.654402	0.73619	0.470434	0.32407	-1.3456	0.89593	-1.24047	0.87844	0.419185	0.34197	1.1025	0.14804	0.695138	0.2514	-0.596583	0.71798	-0.917214	0.80969	0.626807	0.27241	1.32063	0.10802	-0.341656	0.63016	1.51117	0.080841	0.735874	0.23936	0.57293	0.28967	-0.390276	0.64774	-0.923784	0.81132	-0.325887	0.62439	-0.483574	0.68045
orf19.5244	MCD4	0.848706	0.20795	1.92182	0.041778	0.82171	0.2152	0.969629	0.17755	-1.23903	0.87819	0.631609	0.27091	0.0809899	0.46852	-0.359955	0.63682	0.854331	0.20646	0.859955	0.20498	0.452193	0.33039	0.764342	0.23116	0.803712	0.22012	0.172666	0.43318	0.884702	0.19855	0.316085	0.37922	1.33127	0.10633	2.02812	0.035012	0.276715	0.39382	1.34139	0.10473	1.43195	0.091333	-2.78515	0.99036	0.854331	0.20646	-1.11136	0.85379
orf19.4908	orf19.4908	0.848188	0.20809	-1.64936	0.93496	-0.691479	0.7475	-0.736533	0.76084	-1.21254	0.87341	0.243879	0.40613	-0.461312	0.67278	-0.760039	0.76761	-1.01077	0.83202	-2.46327	0.98326	-1.05779	0.84248	-0.572968	0.71034	-0.873653	0.7986	-1.20078	0.87125	-0.835455	0.78851	-0.298727	0.61437	0.125367	0.45136	-2.69246	0.9887	-0.0460333	0.5179	0.942214	0.18414	-0.548482	0.7023	-2.10578	0.96926	-2.75808	0.9899	0.142997	0.44457
orf19.5746	ALA1	0.84413	0.20917	1.22672	0.12401	1.25506	0.119	-1.84818	0.95284	-2.63765	0.98758	-0.518219	0.69221	0.0364372	0.48583	-0.441296	0.66581	-0.708502	0.75259	-2.32591	0.97883	-0.52834	0.69561	0.17004	0.43418	-0.574899	0.71097	-1.34818	0.89633	-2.04049	0.9657	-1.12753	0.85708	-0.504049	0.68743	-1.083	0.84788	-0.45749	0.67145	0.368421	0.36012	-1.30972	0.89021	-0.761134	0.76793	-0.726721	0.75797	-1.30364	0.88922
orf19.4221	ORC4	0.842388	0.20963	4.63798	0.00046242	0.400215	0.34871	1.5433	0.076894	2.25659	0.023822	0.29263	0.38789	2.383	0.019208	1.11243	0.14599	2.64605	0.012239	1.04788	0.15968	0.627757	0.27212	-0.277569	0.6065	1.57289	0.07341	0.554599	0.29568	0.657343	0.2629	0.80312	0.22029	0.429263	0.33842	3.41366	0.0033087	-0.328133	0.62521	0.126412	0.45096	0.317375	0.37874	0.0720818	0.47198	-0.492738	0.68358	0.690694	0.25274
orf19.4297	CKB2	0.841686	0.20982	0.380796	0.35566	0.676347	0.25708	-0.29555	0.61319	1.37705	0.099269	0.464637	0.32607	-2.07916	0.96786	0.155035	0.43994	0.391101	0.35196	3.34286	0.0037273	-0.101171	0.53929	1.11569	0.14532	-0.392506	0.64854	0.0374707	0.48542	-0.181733	0.57029	-0.585948	0.71455	-0.619204	0.72519	0.22904	0.41173	-1.12365	0.85629	-1.27822	0.88498	0.163934	0.43652	2.57518	0.013822	-0.0740047	0.52877	4.05246	0.0011572
orf19.5741	ALS1	0.841463	0.20988	0.833079	0.21213	0.85061	0.20744	1.11585	0.14529	0.0914634	0.46447	0.713415	0.24595	0.474085	0.32281	0.203506	0.42141	0.31936	0.37801	-0.385671	0.64609	-0.307165	0.61749	0.481707	0.32019	0.34375	0.36908	-0.266768	0.60247	0.137195	0.4468	0.823933	0.2146	1.03963	0.1615	1.87348	0.045245	0.450457	0.33099	0.960366	0.17976	1.04649	0.15998	0.270579	0.39611	-0.309451	0.61833	-1.16082	0.86366
orf19.3793	orf19.3793	0.838659	0.21063	0.955053	0.18103	0.576513	0.28851	0.419589	0.34183	-0.742011	0.76243	-0.235386	0.59067	0.474929	0.32252	0.548974	0.29753	0.633671	0.27026	-0.587425	0.71503	-0.131723	0.55109	0.165498	0.43593	0.489478	0.31753	-0.176409	0.56825	0.521434	0.30671	0.255911	0.4016	1.18498	0.13171	1.82359	0.0491	0.495194	0.31558	0.860483	0.20484	0.703819	0.2488	-2.51598	0.9847	1.02364	0.16506	-0.426345	0.66056
orf19.6582	PRE10	0.838196	0.21075	0.717507	0.24474	1.22944	0.12352	3.1008	0.0056177	-0.831565	0.78747	0.346154	0.3682	-2.07427	0.96759	-1.57692	0.92705	0.306366	0.3828	-3.08355	0.99421	0.139257	0.44601	1.80637	0.0505	-1.23342	0.87719	-1.08886	0.84912	2.83024	0.0089223	0.791777	0.22343	0.452255	0.33037	4.34483	0.00072766	0.397878	0.34954	1.30239	0.11099	2.61273	0.012959	-5.69098	0.9999	3.15252	0.0051444	-2.09284	0.96859
orf19.5342.1	MTR2	0.837766	0.21087	0.972074	0.17697	1.07979	0.1528	0.716755	0.24496	0.378989	0.35631	1.95213	0.039734	0.191489	0.42599	0.239362	0.40783	2.41356	0.01823	-3.30585	0.99603	-0.767287	0.76968	0.325798	0.37565	-0.246011	0.59468	0.212766	0.41789	0.50133	0.3135	-0.316489	0.62093	1.45213	0.088554	3.21011	0.0046652	1.66755	0.063184	0.361702	0.36255	1.10771	0.14696	0.760638	0.23222	1.01729	0.1665	-2.15824	0.97186
orf19.1888	orf19.1888	0.837185	0.21102	-0.129202	0.55012	-0.728992	0.75863	-0.446429	0.6676	1.82563	0.048936	-1.88445	0.95557	0.582983	0.28641	-1.95693	0.96058	-2.18697	0.9732	-2.57248	0.98611	0.288866	0.38929	-1.1145	0.85443	2.69223	0.011307	-0.580882	0.71291	-1.90336	0.95693	-1.54517	0.92333	-0.27521	0.60562	-2.2584	0.97625	-0.219538	0.58468	-0.739496	0.7617	2.30462	0.021954	0.37605	0.35737	-4.3834	0.99931	-3.83403	0.99835
orf19.7044	orf19.7044	0.835043	0.2116	1.03552	0.16241	1.18548	0.13162	0.103394	0.45985	-1.75691	0.94527	1.61326	0.068882	-0.811365	0.78198	0.218627	0.41567	0.56985	0.29068	-1.82399	0.95093	-0.438832	0.66494	-0.707972	0.75243	0.599842	0.28098	0.123125	0.45222	0.475138	0.32245	-0.800316	0.77894	-0.241515	0.59298	3.07656	0.0058546	-0.764009	0.76875	-1.15785	0.86309	-0.891871	0.80329	-3.03788	0.99375	0.327545	0.375	1.26204	0.11779
orf19.4741	orf19.4741	0.833391	0.21204	-0.303837	0.61626	0.00691324	0.49731	0.577255	0.28827	-0.96094	0.82038	1.30418	0.1107	-0.38403	0.6455	0.216039	0.41665	1.32423	0.10745	2.17491	0.027357	0.107501	0.45826	0.64777	0.26586	0.499136	0.31424	0.837885	0.21084	0.203595	0.42138	-0.435188	0.66367	1.04528	0.16025	3.69997	0.0020544	-0.153474	0.55946	0.707224	0.24779	0.240235	0.4075	-1.32423	0.89255	0.173868	0.43272	0.955064	0.18103
orf19.6770	orf19.6770	0.832947	0.21216	0.54447	0.29902	0.32792	0.37487	0.776489	0.22772	-1.79737	0.94875	-0.539056	0.69918	0.095901	0.46275	-0.0889404	0.53456	0.284609	0.39088	-2.62181	0.98724	-1.23357	0.87721	-0.8314	0.78742	-0.0897138	0.53486	-1.00619	0.83097	0.0116009	0.49549	-0.49652	0.68487	1.20572	0.12784	2.17247	0.02747	0.426914	0.33924	0.750193	0.23521	1.12065	0.14431	-4.89714	0.99969	1.37974	0.098867	-1.41067	0.90566
orf19.348	SKN2	0.832362	0.21232	-0.584548	0.7141	-0.462099	0.67305	0.475219	0.32242	0.549563	0.29734	1.02187	0.16546	-0.265306	0.60192	0.701166	0.2496	0.457726	0.32847	-0.303207	0.61603	-1.25802	0.88152	1.22595	0.12415	-1.62391	0.93227	-1.17638	0.86666	-0.763848	0.7687	1.33965	0.105	-0.462099	0.67305	-0.763848	0.7687	-0.534985	0.69782	-0.93586	0.8143	-0.66035	0.73803	-0.201166	0.5777	0.620991	0.27425	-0.593294	0.71692
orf19.6061	orf19.6061	0.831033	0.21268	1.30991	0.10976	0.468423	0.32476	0.709327	0.24716	-0.24885	0.59574	0.00711	0.49723	0.348808	0.36723	0.663321	0.26106	0.887077	0.19794	-0.908406	0.80748	0.0501882	0.48048	0.216646	0.41642	0.772062	0.22897	0.204935	0.42087	1.20912	0.12721	0.283145	0.39142	1.28733	0.11349	4.40067	0.00066684	0.722292	0.24333	0.945211	0.18341	1.33041	0.10646	-4.08281	0.9989	1.3417	0.10468	-0.467169	0.6748
orf19.5812	orf19.5812	0.83099	0.21269	5.4187	0.00014677	-0.133863	0.55192	-0.994499	0.82828	-0.422372	0.65915	1.81082	0.050134	-1.24511	0.87926	0.76956	0.22968	-0.69346	0.7481	0.378362	0.35654	0.390281	0.35226	1.48808	0.083785	-0.0171149	0.50666	1.74144	0.056111	-0.000305623	0.50012	-1.47494	0.9145	0.64731	0.266	-1.24817	0.8798	-1.86002	0.95374	-0.521088	0.69318	1.25122	0.11967	6.84535	2.242e-05	0.178484	0.43095	1.5	0.082254
orf19.297	DTD2	0.828622	0.21333	0.351885	0.36611	2.2977	0.022214	-0.656949	0.73698	0.97821	0.17552	1.80389	0.050704	-0.876325	0.79929	-1.0318	0.83676	0.220259	0.41505	-0.224971	0.58673	-0.262662	0.60093	2.21849	0.025412	1.41402	0.093863	2.53887	0.01471	-0.308893	0.61813	-1.47026	0.91388	-0.619552	0.7253	1.84629	0.047309	-1.68021	0.93808	-0.964075	0.82113	-0.61543	0.72399	0.220848	0.41483	-0.921967	0.81087	1.8669	0.045736
orf19.1296	orf19.1296	0.828191	0.21344	1.42356	0.092508	-0.653576	0.73594	-0.286816	0.60995	2.63043	0.012572	0.110799	0.45698	1.34993	0.1034	-0.674614	0.74239	-0.514025	0.6908	0.303647	0.38381	0.264376	0.39843	0.0729313	0.47165	-1.08345	0.84798	-1.08135	0.84753	-1.53576	0.9222	-0.609397	0.72207	-0.565919	0.70804	4.08135	0.0011048	-0.915849	0.80935	-1.23703	0.87783	-1.43408	0.90896	2.62973	0.012587	-0.485273	0.68103	-2.28191	0.97718
orf19.4181	SPC2	0.827419	0.21365	-2.64516	0.98774	0.290323	0.38875	-1.47581	0.91461	-0.88871	0.80248	-0.806452	0.78063	-0.633871	0.7298	-0.919355	0.81022	0.501613	0.3134	-1.30968	0.8902	0.330645	0.37387	-0.193548	0.5748	-1.56129	0.92524	-2.0129	0.96409	-1.39032	0.9027	0.653226	0.26417	1.08548	0.15159	-1.71613	0.94155	-0.695161	0.74861	3.19677	0.0047719	2.31774	0.021469	-0.353226	0.63437	-0.83871	0.78939	-2.41774	0.9819
orf19.721	orf19.721	0.827273	0.21369	-1.09495	0.8504	-0.0333333	0.51297	-0.486869	0.68158	5.79697	8.6836e-05	-0.0383838	0.51493	0.29495	0.38703	-1.31414	0.89093	-0.650505	0.73499	-1.85657	0.95348	0.349495	0.36698	19.3879	1.4538e-09	2.05051	0.033726	-0.30303	0.61596	-0.439394	0.66514	-0.958586	0.81982	1.23131	0.12319	-2.4	0.98134	0.649495	0.26533	0.854545	0.2064	1.24444	0.12086	-3.47071	0.99699	0.0606061	0.47643	-1.80303	0.94923
orf19.2106	orf19.2106	0.825315	0.21422	0.591312	0.28372	0.336759	0.37163	0.249416	0.40404	-1.17749	0.86687	0.00467071	0.49818	0.586642	0.28522	0.0294255	0.48855	0.503503	0.31276	0.306399	0.38279	0.378795	0.35638	0.358244	0.3638	0.822513	0.21498	1.04344	0.16066	1.42223	0.092696	-0.135918	0.55271	0.602522	0.28012	2.75666	0.010123	-0.127511	0.54947	0.199907	0.42278	0.250817	0.40352	-3.16581	0.99497	0.579169	0.28764	-0.167212	0.56473
orf19.4763	orf19.4763	0.824964	0.21432	1.21521	0.1261	1.72166	0.057931	-0.411765	0.6554	-0.193687	0.57485	1.89813	0.043445	0.0286944	0.48884	-0.424677	0.65997	0.35868	0.36365	-2.39455	0.98117	-1.24677	0.87955	-0.477762	0.67845	0.763271	0.23146	0.17934	0.43063	-0.791966	0.77662	-1.56241	0.92537	1.72023	0.058065	3.4089	0.0033353	0.463415	0.32649	-0.628407	0.72809	0.602583	0.2801	1.39885	0.09605	0.245337	0.40558	-0.213773	0.58249
orf19.6418	orf19.6418	0.824701	0.21439	-1.10857	0.85322	-0.535359	0.69795	3.91932	0.0014348	-0.397908	0.65047	2.68725	0.011404	0.49004	0.31734	-0.339641	0.62942	-1.06026	0.84302	2.09313	0.031399	0.376494	0.35721	-0.467131	0.67479	-0.0527888	0.52053	-1.2495	0.88003	-1.23655	0.87775	-0.917829	0.80984	-0.633964	0.72983	-0.618526	0.72497	-1.48755	0.91615	0.108068	0.45804	-0.369522	0.64028	3.6504	0.0022297	-0.835657	0.78857	1.34363	0.10438
orf19.4962	orf19.4962	0.824688	0.21439	-0.366475	0.63918	-1.20509	0.87204	2.59798	0.013292	0.637368	0.2691	-0.273775	0.60509	-0.25072	0.59645	0.237272	0.40862	-0.0725264	0.52819	2.66907	0.011765	-0.393372	0.64885	0.0571566	0.47777	-0.388088	0.64696	-0.785783	0.77489	0.643132	0.2673	1.5999	0.070352	-0.810759	0.78181	-0.90586	0.80684	-0.254563	0.59789	-0.024976	0.50972	-0.459174	0.67204	-0.817483	0.78365	1.54131	0.077134	-0.901057	0.80563
orf19.5295	orf19.5295	0.824415	0.21446	1.26923	0.11655	0.645485	0.26657	0.120401	0.45327	1.15886	0.13672	0.66388	0.26089	-1.10368	0.85221	1.54348	0.076873	-0.667224	0.74014	3.17391	0.0049607	2.25251	0.023987	0.707358	0.24775	-0.242475	0.59334	1.7592	0.054523	1.41806	0.093287	2.16555	0.027793	-0.981605	0.82528	1.52843	0.078699	-0.896321	0.80443	-0.0317726	0.51236	0.0735786	0.4714	1.45652	0.087959	0.491639	0.31679	1.36288	0.10141
orf19.2921	orf19.2921	0.822441	0.215	0.286067	0.39033	-0.221948	0.58559	0.160296	0.43792	0.659679	0.26218	-0.390875	0.64796	0.289766	0.38896	-0.215783	0.58325	0.0653514	0.47459	0.220715	0.41488	2.05179	0.033653	0.663379	0.26104	0.692972	0.25205	0.929716	0.18721	1.2762	0.11536	0.430333	0.33804	0.0357583	0.48609	1.25277	0.1194	0.00863132	0.49664	-0.0468557	0.51822	-0.454994	0.67058	0.0900123	0.46503	0.00863132	0.49664	-0.321825	0.62289
orf19.3836	orf19.3836	0.821359	0.21529	0.697476	0.2507	-0.604272	0.72044	0.157282	0.43908	1.90835	0.042719	-2.62874	0.98739	-2.01942	0.96448	0.0745631	0.47102	-0.466408	0.67454	0.382136	0.35518	1.16116	0.13627	0.241165	0.40715	0.187184	0.42763	0.801165	0.22083	0.105243	0.45913	-0.643495	0.73281	0.261748	0.39941	1.92194	0.04177	-2.38757	0.98094	-1.37864	0.90097	-0.247379	0.59519	3.87922	0.0015314	0.399612	0.34892	1.05748	0.15759
orf19.4414	orf19.4414	0.821101	0.21536	0.136468	0.44708	-0.186927	0.57227	2.61124	0.012993	-1.98624	0.96246	1.4117	0.094195	1.46101	0.087355	0.667431	0.2598	3.31078	0.0039345	-0.46789	0.67505	0.0802752	0.4688	-1.64679	0.93469	-1.14679	0.86092	-0.426605	0.66065	0.459862	0.32773	-0.544725	0.70106	0.934633	0.186	1.44037	0.090164	1.19839	0.1292	0.816514	0.21661	1.16858	0.13484	0.598624	0.28137	3.83028	0.0016587	1.97706	0.038122
orf19.7214	orf19.7214	0.82069	0.21548	0.634483	0.27	1.05977	0.15709	1.72414	0.0577	-0.825287	0.78577	1.04828	0.15959	-0.88046	0.80036	-0.549425	0.70262	0.905747	0.19319	0.216092	0.41663	-0.0183908	0.50716	-0.772414	0.77113	0.172414	0.43328	0.190805	0.42625	-0.135632	0.5526	0.177011	0.43152	1.33793	0.10527	2.95402	0.0072175	0.443678	0.33336	-0.36092	0.63717	1.47586	0.08538	1.42069	0.092914	0.190805	0.42625	-0.31954	0.62205
orf19.5197	APE2	0.817915	0.21623	-0.796568	0.7779	-1.49016	0.91648	-1.74592	0.94429	-0.389284	0.64739	3.18669	0.0048543	-0.715781	0.75475	-1.41524	0.90631	-1.0699	0.8451	0.457514	0.32854	0.150272	0.44177	-1.21725	0.87427	-0.344914	0.63135	-0.38468	0.64574	-1.59481	0.92908	-2.0113	0.96399	-1.69025	0.93907	-2.2005	0.9738	-1.18711	0.86869	0.398075	0.34947	-0.695689	0.74876	2.10423	0.030819	-1.54416	0.92321	1.59355	0.07106
orf19.4163	orf19.4163	0.817422	0.21637	1.54057	0.077222	0.472554	0.32334	0.75179	0.23475	-1.62053	0.93191	0.573986	0.28933	-0.400955	0.65156	0.559666	0.29401	1.36396	0.10125	0.411694	0.34462	-0.161098	0.56239	-0.0811456	0.53154	0.263723	0.39867	-0.519093	0.69251	1.44391	0.089676	1.47255	0.085817	1.15274	0.13791	1.47375	0.085659	0.760143	0.23236	2.60263	0.013186	1.50955	0.081045	-5.5537	0.99988	0.958234	0.18027	-2.5358	0.98521
orf19.3490	FGR6-4	0.816334	0.21666	1.32132	0.10791	0.730061	0.24105	0.440951	0.33431	-0.772239	0.77108	-0.440567	0.66555	-0.0233896	0.5091	0.321702	0.37715	0.587807	0.28485	-0.767255	0.76967	-0.463574	0.67356	-0.226994	0.5875	0.0230061	0.49105	-0.33819	0.62889	0.233129	0.41018	-0.0207055	0.50806	1.5441	0.076799	2.02607	0.035132	0.942101	0.18417	1.12462	0.14351	1.11656	0.14515	-3.03873	0.99376	0.899156	0.19485	-0.143788	0.55574
orf19.3540	MAK5	0.81519	0.21697	0.573418	0.28951	-0.562025	0.70676	0.422785	0.3407	0.382278	0.35513	0.056962	0.47785	0.693671	0.25184	0.0898734	0.46508	0.226582	0.41266	-0.874684	0.79887	0.340506	0.37026	-0.601266	0.71948	-0.28481	0.6092	-0.631646	0.72911	0.0949367	0.46312	-0.812658	0.78233	0.035443	0.48621	-1.24937	0.88001	-0.0822785	0.53198	0.105063	0.4592	0.702532	0.24919	0.586076	0.28541	0.221519	0.41457	0.368354	0.36014
orf19.336	YAH1	0.81479	0.21708	-1.35075	0.89673	0.041384	0.4839	1.09023	0.15059	-1.59769	0.9294	0.104478	0.45943	-0.563772	0.70734	0.84057	0.21012	0.623474	0.27347	-0.283582	0.60874	-0.68114	0.74438	0.693351	0.25194	-0.341927	0.63026	0.0210312	0.49182	-0.195387	0.5755	0.769335	0.22974	-0.316825	0.62105	0.423338	0.3405	-0.432836	0.66284	0.68521	0.25439	-0.0325645	0.51267	-0.781547	0.77371	0.757123	0.23322	1.05292	0.15858
orf19.3006	orf19.3006	0.813693	0.21738	4.51964	0.00055448	0.74523	0.23664	5.09989	0.00023205	-2.24467	0.97569	0.239057	0.40794	1.99102	0.037247	-0.0258137	0.51004	0.511784	0.30996	-3.23681	0.99554	-1.01571	0.83314	-0.347924	0.63244	-0.819304	0.78415	0.231201	0.41091	-0.0347924	0.51353	-0.482604	0.68012	1.30864	0.10997	7.39506	1.1642e-05	0.483726	0.3195	1.61616	0.068566	1.25028	0.11983	-1.59933	0.92958	1.43996	0.090221	-2.27273	0.97682
orf19.2886	CEK1	0.813206	0.21752	0.761077	0.23209	0.481321	0.32032	-0.282363	0.60829	1.42572	0.092205	-0.152911	0.55924	1.13727	0.14097	0.155517	0.43975	-0.796699	0.77794	-0.46742	0.67489	0.560382	0.29378	0.239791	0.40767	2.61338	0.012945	0.543875	0.29922	1.31103	0.10958	-1.18245	0.86781	1.28063	0.11461	8.26412	4.4247e-06	-1.03562	0.83761	0.25543	0.40178	-0.456125	0.67098	-5.63423	0.99989	-0.220678	0.58511	-0.637706	0.731
orf19.2838	orf19.2838	0.811566	0.21797	2.97011	0.0070216	-0.79922	0.77863	-1.17934	0.86722	0.432099	0.33742	3.76868	0.0018347	-0.137752	0.55341	-0.138402	0.55366	0.818064	0.21619	-0.990903	0.82745	0.489929	0.31738	-1.27355	0.88419	0.341131	0.37003	-0.961663	0.82055	-1.07407	0.84599	-0.34243	0.63044	0.823912	0.2146	3.05328	0.0060917	-1.16894	0.86523	-0.805068	0.78025	-0.821962	0.78487	1.68746	0.061204	0.666667	0.26003	-1.61404	0.9312
orf19.5346	orf19.5346	0.808935	0.21869	0.804183	0.22	0.545627	0.29864	0.288973	0.38925	-0.956274	0.81926	1.96483	0.038905	1.73669	0.056544	0.320342	0.37765	0.570342	0.29052	-3.50856	0.99718	-1.11217	0.85396	-0.677757	0.74335	0.262357	0.39919	-0.4173	0.65736	0.376426	0.35723	-0.29943	0.61463	0.0361217	0.48595	4.30608	0.00077329	-0.0817491	0.53177	0.0741445	0.47118	1.35741	0.10225	-1.0865	0.84862	2.1597	0.028069	-1.29943	0.88852
orf19.5451	orf19.5451	0.807639	0.21904	0.982513	0.17451	0.222734	0.41411	0.623562	0.27344	-1.17119	0.86566	1.26737	0.11687	0.103083	0.45997	0.129775	0.44966	0.683847	0.2548	-1.0451	0.83971	0.283939	0.39112	-0.263231	0.60114	0.579383	0.28757	0.317073	0.37885	0.957662	0.18041	-0.080994	0.53148	1.03175	0.16325	2.22135	0.025289	0.23792	0.40837	0.609296	0.27796	1.16797	0.13496	-0.677405	0.74324	0.83295	0.21216	0.21353	0.4176
orf19.6942	ORC3	0.804651	0.21987	0.89845	0.19503	0.556589	0.29502	0.699225	0.25018	0.602326	0.28018	0.886822	0.198	0.256589	0.40135	0.407752	0.34602	0.506202	0.31184	0.576744	0.28843	1.01938	0.16603	0.457364	0.32859	0.327907	0.37487	0.0782946	0.46957	0.500775	0.31368	0.479845	0.32083	1.52016	0.07972	2.45194	0.017072	0.284496	0.39092	1.27829	0.11501	0.999225	0.17063	0.502326	0.31316	0.6	0.28093	0.318605	0.37829
orf19.3286	orf19.3286	0.802726	0.2204	-0.262779	0.60097	0.110943	0.45693	-0.3493	0.63295	0.185536	0.42826	0.394169	0.35087	-0.0174176	0.50678	0.531617	0.3033	-0.208444	0.58047	0.39379	0.351	0.594282	0.28276	0.978417	0.17547	0.632715	0.27056	1.04752	0.15976	0.76259	0.23166	1.29648	0.11196	-0.108103	0.54197	-0.774328	0.77167	0.666036	0.26023	0.0887921	0.4655	0.255396	0.4018	1.87429	0.045184	0.54468	0.29895	1.90969	0.042624
orf19.4900	orf19.4900	0.802548	0.22045	-1.4293	0.9083	2.01529	0.03577	-1.64076	0.93406	-0.802548	0.77955	0.993631	0.17192	-0.526115	0.69486	1.4	0.095883	-0.301911	0.61555	4.78726	0.00036881	-0.761783	0.76811	-0.00509554	0.50198	-1.22166	0.87507	2.26115	0.023638	-1.56561	0.92575	0.129936	0.4496	0.368153	0.36022	-1.64841	0.93486	2.20255	0.026108	-0.129936	0.5504	1.61019	0.069217	1.4535	0.088368	0.719745	0.24408	1.50573	0.081526
orf19.6801	RPD31	0.802422	0.22048	3.94398	0.0013785	0.264951	0.39821	1.8645	0.045917	0.530659	0.30362	-0.986374	0.82639	-0.140045	0.5543	0.804693	0.21985	-0.00302801	0.50118	-0.290689	0.61139	-0.48221	0.67998	-0.739591	0.76172	-0.127176	0.54934	-0.63891	0.73138	-0.744133	0.76304	3.58743	0.0024751	1.19833	0.12921	-4.19909	0.99908	1.64648	0.065343	1.02877	0.16392	-0.0537472	0.5209	-2.51628	0.98471	0.456472	0.3289	-1.11052	0.85362
orf19.5258	orf19.5258	0.801117	0.22084	3.23687	0.0044583	0.349721	0.3669	0.0346369	0.48653	-2.32737	0.97888	-0.298324	0.61422	-0.027933	0.51087	-0.489385	0.68244	-0.522905	0.69379	-2.61117	0.98701	-0.707263	0.75222	-0.932961	0.81359	0.0726257	0.47177	-1.20447	0.87193	0.532961	0.30285	0.124022	0.45188	1.99888	0.036762	3.68156	0.0021177	0.195531	0.42445	0.846927	0.20842	0.84581	0.20872	-8.06927	0.99999	1.8581	0.046402	-1.50279	0.9181
orf19.7369	orf19.7369	0.8	0.22115	0.0254958	0.49008	0.344476	0.36881	-0.0266289	0.51036	-1.07649	0.8465	0.500283	0.31385	0.554108	0.29584	-0.078187	0.53039	0.145609	0.44356	-1.05439	0.84174	-0.212465	0.58199	-0.128045	0.54967	0.771105	0.22924	-0.341643	0.63015	-0.0543909	0.52115	0.478187	0.3214	1.75127	0.055226	1.35977	0.10188	0.401133	0.34838	2.27705	0.023008	1.09858	0.14885	-2.07139	0.96743	-0.163739	0.5634	-0.964306	0.82118
orf19.6795	orf19.6795	0.799392	0.22132	-1.34043	0.89512	0.721884	0.24345	-0.645897	0.73356	-0.268997	0.6033	-2.3997	0.98133	1.39818	0.096148	2.28875	0.022555	0.635258	0.26976	0.440729	0.33439	1.09271	0.15007	1.33891	0.10512	-1.22644	0.87594	2.66109	0.011927	0.0319149	0.48758	0.331307	0.37363	-0.917933	0.80987	-1.47264	0.9142	0.00151976	0.49941	-0.454407	0.67038	-2.39818	0.98128	-0.469605	0.67565	-0.849544	0.79227	1.78571	0.052226
orf19.3091	orf19.3091	0.798012	0.2217	-4.2163	0.99911	-1.55348	0.92432	-0.0596421	0.52319	-3.72247	0.99802	0.137177	0.44681	9.44533	1.3375e-06	-3.23817	0.99555	-4.50934	0.99944	-4.60994	0.99952	-1.13956	0.85949	-1.69105	0.93915	-3.27157	0.9958	-0.27833	0.60679	-2.32127	0.97866	-2.8326	0.99111	-0.891849	0.80329	-4.8505	0.99966	-1.79284	0.94838	0.430219	0.33808	8.87316	2.3502e-06	5.15626	0.00021377	-2.57336	0.98613	2.63022	0.012576
orf19.762	orf19.762	0.797787	0.22176	1.11871	0.14471	0.72334	0.24302	0.141851	0.44501	-0.71328	0.75401	-0.797787	0.77824	-0.156942	0.56079	-0.390342	0.64777	0.287726	0.38972	-4.69819	0.99958	-1.95573	0.9605	-1.13179	0.85793	-0.460765	0.67259	-2.18612	0.97316	-1.43058	0.90848	-0.676056	0.74283	1.50503	0.081615	1.71932	0.05815	1.47988	0.084853	0.798793	0.22148	1.24044	0.12156	-7.26559	0.99999	1.32193	0.10782	-3.01911	0.99354
orf19.5275	orf19.5275	0.797435	0.22186	0.893105	0.19639	0.244789	0.40578	0.902191	0.19408	-1.13522	0.85862	0.298236	0.38581	-0.141101	0.5547	0.283805	0.39117	0.568145	0.29123	-0.846072	0.79135	-0.059861	0.52328	-0.223944	0.58635	0.506146	0.31186	-0.010155	0.50395	0.906467	0.193	-0.0967397	0.53758	0.925708	0.1882	3.51042	0.0028138	0.0737574	0.47133	0.241582	0.40699	0.494922	0.31567	-1.68252	0.93831	1.03474	0.16258	0.328701	0.37458
orf19.1578	orf19.1578	0.796686	0.22207	0.658381	0.26258	-0.268961	0.60329	0.491396	0.31688	-1.60038	0.9297	0.347355	0.36776	1.26705	0.11693	0.355641	0.36475	1.2492	0.12002	-0.275335	0.60567	0.241555	0.407	-0.50478	0.68767	0.667941	0.25964	0.881453	0.19938	1.3276	0.10691	-0.460166	0.67238	0.873168	0.20153	4.42065	0.0006464	-0.0331421	0.51289	-0.0159337	0.5062	0.4232	0.34055	-3.16571	0.99497	1.28936	0.11315	1.53792	0.077543
orf19.3059	SUA71	0.796407	0.22215	-1.84921	0.95292	-1.27164	0.88386	-0.439848	0.6653	-2.35438	0.97983	-0.423517	0.65956	-0.172564	0.56678	-0.426238	0.66052	1.66467	0.063476	4.01688	0.0012254	0.316821	0.37895	-0.884594	0.80143	-1.87861	0.95514	0.403919	0.34739	-0.959173	0.81996	-1.77246	0.94664	-0.511704	0.69002	1.58193	0.072374	-0.409363	0.65455	-1.0969	0.8508	0.848666	0.20796	-1.99238	0.96284	-1.56124	0.92524	1.15514	0.13744
orf19.4970	orf19.4970	0.792373	0.22327	0.141243	0.44524	0.059322	0.47693	1.64689	0.065301	0.396893	0.34989	-0.862994	0.79582	0.20339	0.42145	-0.477401	0.67833	0.514124	0.30917	0	0.5	0.649718	0.26526	-0.507062	0.68845	-0.631356	0.72902	-0.233051	0.58979	0.115819	0.45504	-0.128531	0.54986	-0.621469	0.7259	1.00424	0.16947	1.16808	0.13493	-0.0946328	0.53676	1.2839	0.11406	1.17232	0.13412	-0.833333	0.78794	0.466102	0.32556
orf19.968	PGA14	0.790246	0.22386	-0.894599	0.80399	-0.41269	0.65573	-0.854221	0.79351	-0.449921	0.66882	-1.41321	0.90602	-1.19297	0.86979	0.0739381	0.47126	-0.822758	0.78509	0.763503	0.2314	-0.769271	0.77024	-0.860514	0.79517	-0.993183	0.82798	0.799685	0.22124	-0.162559	0.56295	-0.919769	0.81033	-0.719455	0.75583	-0.0954379	0.53707	2.66335	0.011881	-1.18249	0.86782	1.51494	0.080368	-0.189303	0.57318	-0.740954	0.76212	0.051914	0.47981
orf19.3547	orf19.3547	0.789474	0.22407	0.670844	0.25876	0.864662	0.20374	0.680033	0.25596	-1.08688	0.8487	0.3066	0.38272	-0.362573	0.63777	0.561404	0.29344	0.580618	0.28717	-1.15205	0.86195	-0.985798	0.82626	-0.242272	0.59327	0.168755	0.43468	-0.912281	0.80846	0.232247	0.41051	0.592314	0.2834	1.52799	0.078754	2.18129	0.027064	0.401002	0.34843	1.70175	0.059816	0.961571	0.17947	-2.22891	0.97503	0.710944	0.24668	-1.05013	0.84081
orf19.2048	orf19.2048	0.78907	0.22419	0.0901246	0.46498	-0.690316	0.74715	-1.18696	0.86866	-0.32023	0.62231	0.812081	0.21783	1.29243	0.11264	-0.792905	0.77688	1.79386	0.051538	-3.30393	0.99602	1.093	0.15001	-1.08821	0.84898	-0.0584851	0.52274	-0.0393097	0.51529	-0.160115	0.56201	3.56951	0.0025499	-0.577181	0.71171	2.81592	0.0091442	2.79003	0.0095594	-1.15628	0.86278	-0.511026	0.68979	1.96836	0.038677	1.63183	0.066883	3.15436	0.0051283
orf19.633	orf19.633	0.788534	0.22434	-0.746241	0.76365	0.406015	0.34664	1.13628	0.14117	0.401316	0.34831	1.07331	0.15417	0.244361	0.40595	1.68797	0.061153	0.62688	0.27239	-0.804511	0.7801	0.869361	0.20252	0.0469925	0.48172	1.15602	0.13727	0.0545113	0.4788	0.307331	0.38245	1.15977	0.13654	0.75282	0.23445	0.0798872	0.46895	0.320489	0.3776	1.59305	0.071117	0.722744	0.2432	-0.990601	0.82738	-0.746241	0.76365	-2.37688	0.98059
orf19.6374	orf19.6374	0.788346	0.22439	-0.67952	0.74388	-0.255356	0.59819	-0.402742	0.65219	1.57326	0.073367	-0.0325621	0.51267	1.64696	0.065294	0.286204	0.39028	1.46015	0.08747	4.00686	0.0012453	0.664953	0.26056	-0.474722	0.67741	0.0308483	0.488	-0.81491	0.78295	2.72237	0.010736	-0.675236	0.74258	0.323051	0.37666	-0.669237	0.74075	0.631534	0.27093	1.00943	0.16829	0.202228	0.4219	1.21851	0.1255	-0.584404	0.71405	-4.97001	0.99972
orf19.5279	orf19.5279	0.785	0.22533	4.881	0.0003205	3.791	0.0017688	4.997	0.00026986	-1.769	0.94634	2.091	0.031512	-0.137	0.55313	0.508	0.31124	-0.38	0.64405	-1.668	0.93686	-1.288	0.88662	-1.453	0.91156	-0.048	0.51867	-0.355	0.63502	-1.379	0.90102	-1.39	0.90265	-0.286	0.60964	0.463	0.32664	-0.965	0.82135	-0.844	0.7908	0.157	0.43918	0.209	0.41932	0.048	0.48133	0.472	0.32353
orf19.1648	RAD50	0.784627	0.22543	-0.87519	0.799	1.48782	0.083818	-0.495434	0.6845	-0.289954	0.61111	-0.663622	0.73903	-1.24429	0.87912	1.76865	0.053694	0.418569	0.34219	-0.831811	0.78753	-2.10959	0.96946	-1.49924	0.91765	-0.842466	0.79039	-1.13927	0.85943	-1.13166	0.85791	-0.204718	0.57905	0.828006	0.21349	-1.30441	0.88934	-0.267123	0.6026	1.07458	0.1539	0.209285	0.41921	-1.74505	0.94422	0.593607	0.28298	-0.00989346	0.50385
orf19.35	orf19.35	0.780027	0.22672	1.60189	0.070131	0.77193	0.22901	1.79082	0.051794	-2.37247	0.98044	1.06208	0.15659	0.160594	0.43781	1.06343	0.1563	3.90148	0.0014769	-3.91903	0.99856	-0.145749	0.55649	-1.49123	0.91662	0.236167	0.40903	-1.76113	0.94565	-0.738192	0.76132	0.448043	0.33184	1.24426	0.12089	5.58569	0.00011613	3.1471	0.005192	1.80297	0.05078	-0.0688259	0.52676	-7.74224	0.99999	2.17814	0.027208	0.153846	0.4404
orf19.2680	orf19.2680	0.777482	0.22744	0.835993	0.21134	0.786348	0.22495	1.41844	0.093233	-1.19592	0.87034	0.664894	0.26058	-0.601064	0.71941	-0.10195	0.53959	1.30674	0.11028	0.787234	0.2247	0.753546	0.23425	-0.0434397	0.5169	0.476064	0.32213	0.00886525	0.49655	1.10106	0.14833	0.289894	0.38891	1.01418	0.1672	2.06826	0.032737	0.717199	0.24483	0.578014	0.28802	0.452128	0.33041	-0.599291	0.71885	0.533688	0.30261	0.00975177	0.49621
orf19.1330	orf19.1330	0.776119	0.22782	1.35697	0.10232	-1.27736	0.88483	1.63557	0.066487	-0.068408	0.5266	3.53607	0.002696	-0.21393	0.58255	0.140547	0.44551	1.08706	0.15126	0.886816	0.198	0.978856	0.17537	0.50995	0.31058	-0.115672	0.5449	-1.33582	0.89439	2.83955	0.0087809	1.8806	0.044718	-0.766169	0.76936	0.951493	0.18189	0.870647	0.20218	-0.0472637	0.51838	-1.12189	0.85594	1.63308	0.06675	0.0360697	0.48597	-3.60323	0.99759
orf19.414	orf19.414	0.775795	0.22791	-1.04112	0.83883	-0.557797	0.70537	3.28549	0.0041062	-0.598138	0.71848	-0.24903	0.59581	-0.768813	0.77011	-1.26765	0.88318	-0.193949	0.57495	-0.971296	0.82285	-1.31265	0.89069	-1.48177	0.91539	-0.381691	0.64466	-2.09697	0.9688	-0.626067	0.72735	-0.930178	0.81291	0.851047	0.20733	-0.0217223	0.50845	2.25213	0.024003	1.19472	0.12988	-0.640031	0.73173	3.57486	0.0025273	-0.98526	0.82613	0.252909	0.40273
orf19.7366	orf19.7366	0.775628	0.22796	2.86949	0.0083416	-0.144916	0.55617	-0.488678	0.6822	0.21655	0.41646	-0.520379	0.69294	1.89872	0.043402	0.446686	0.33231	-1.75793	0.94536	3.17085	0.0049866	-0.126801	0.54919	-0.406752	0.65362	0.371758	0.35891	-0.0559901	0.52177	-1.11157	0.85383	-0.209551	0.58089	-1.33882	0.89487	-2.04529	0.96598	0.523672	0.30596	-0.983532	0.82573	-1.15315	0.86217	0.392754	0.35137	-0.781803	0.77378	-0.393578	0.64892
orf19.4624	HRT2	0.773279	0.22862	-1.51282	0.91937	0.730094	0.24104	1	0.17045	-1.04858	0.84047	-1.95816	0.96066	5.41431	0.00014769	-1.54116	0.92285	0.00134953	0.49947	-4.62888	0.99953	-0.626181	0.72739	0.0283401	0.48897	-0.369771	0.64037	1.10121	0.1483	-2.26181	0.97639	0.443995	0.33325	-1.59919	0.92957	-5.32794	0.99983	0.292848	0.38781	0.94332	0.18387	2.65452	0.012063	-5.67476	0.9999	0.844804	0.20899	-2.89609	0.99203
orf19.304	orf19.304	0.772618	0.22881	0.323459	0.37651	0.218575	0.41569	0.522818	0.30624	-0.934347	0.81393	0.731385	0.24067	0.47438	0.32271	0.0660528	0.47432	0.365893	0.36103	-1.38911	0.90252	-0.367894	0.63969	-0.228983	0.58825	0.21217	0.41812	-0.397118	0.65019	0.303443	0.38389	-0.335869	0.62804	1.34428	0.10428	2.77102	0.0098764	0.534828	0.30223	1.26701	0.11693	1.10969	0.14655	-2.4996	0.98427	0.313451	0.38019	-0.661329	0.73833
orf19.5003	orf19.5003	0.771338	0.22917	-0.534247	0.69758	2.73762	0.010459	1.81876	0.049489	0.854584	0.20639	-1.17387	0.86618	-2.81454	0.99083	1.52687	0.078891	0.308746	0.38193	3.22866	0.0045207	0.279241	0.39287	-0.116965	0.5454	1.20021	0.12886	0.893572	0.19627	-0.637513	0.73094	1.1117	0.14614	-1.47102	0.91398	-2.7471	0.98971	0.418335	0.34227	-0.257113	0.59885	0.726027	0.24223	-2.49737	0.98421	0.194942	0.42467	-0.495258	0.68444
orf19.5714	SAP1	0.769977	0.22956	0.783105	0.22586	0.817352	0.21638	2.53196	0.014885	-0.541096	0.69986	0.299087	0.3855	0.658676	0.26249	0.203767	0.42131	1.01313	0.16744	-0.752854	0.76555	0.226598	0.41265	0.0262557	0.48978	-0.290525	0.61132	-0.324201	0.62377	0.155251	0.43986	0.502854	0.31298	1.15468	0.13753	1.44692	0.089264	0.618721	0.27497	0.735731	0.2394	1.10731	0.14704	2.73288	0.010545	1.49429	0.082984	0.239155	0.40791
orf19.4361	IFF3	0.769541	0.22968	0.632554	0.27061	0.264303	0.39846	0.417405	0.3426	-1.16035	0.86357	-0.097502	0.53787	-0.62772	0.72787	0.260274	0.39997	0.484287	0.31931	-0.310234	0.61862	-0.481869	0.67986	-0.597905	0.7184	0.249799	0.4039	-0.17083	0.56612	0.495568	0.31545	1.26591	0.11712	1.20226	0.12848	2.70669	0.011029	0.791297	0.22357	0.26108	0.39966	0.747784	0.2359	-6.52941	0.99997	0.849315	0.20779	-0.920226	0.81044
orf19.3267	orf19.3267	0.769304	0.22975	-2.43729	0.98249	-0.38814	0.64698	-0.785952	0.77494	0.952751	0.18159	3.33978	0.0037466	-0.36737	0.6395	0.58554	0.28558	6.29951	4.457e-05	7.30728	1.2896e-05	4.0436	0.0011738	-0.887585	0.80219	1.07198	0.15446	2.65102	0.012135	0.797527	0.22184	4.64912	0.00045463	3.74631	0.0019034	4.20723	0.00090392	-1.04218	0.83906	2.45822	0.01689	-1.76455	0.94595	7.75662	7.709e-06	-0.978912	0.82464	0.654669	0.26373
orf19.4318	MIG1	0.766234	0.23062	0.0411255	0.484	1.57359	0.073329	1.85498	0.04664	0.742424	0.23745	-0.406926	0.65368	0.274892	0.3945	0.021645	0.49158	5.82684	8.3382e-05	1.68615	0.061332	1.10173	0.14819	1.73377	0.056811	0.837662	0.21089	0.722944	0.24314	2.58874	0.013504	0.850649	0.20743	-0.744589	0.76317	0.341991	0.36972	1.53896	0.077417	-0.378788	0.64362	0.378788	0.35638	2.35498	0.020149	3.42857	0.003227	1.51515	0.080342
orf19.666	orf19.666	0.764081	0.23123	1.60574	0.069706	-0.113709	0.54414	0.496281	0.31521	-1.18491	0.86828	2.51116	0.015426	0.931987	0.18665	-0.326249	0.62452	1.20298	0.12835	1.28268	0.11427	1.41126	0.094257	0.738576	0.23857	0.899044	0.19488	0.738576	0.23857	0.786397	0.22493	-0.42933	0.66161	1.37832	0.099079	1.59936	0.070412	0.216791	0.41637	0.885228	0.19841	0.918172	0.19007	8.24548	4.5137e-06	1.60361	0.069941	2.30499	0.02194
orf19.7605	PUP1	0.762548	0.23167	1.84749	0.047216	0.797941	0.22172	-1.70849	0.94083	-3.05019	0.99388	3.73359	0.0019437	-0.400257	0.65131	-1.07529	0.84625	-0.967181	0.82187	3.87194	0.0015497	1.87516	0.04512	2.45624	0.016947	-1.5547	0.92446	0.782497	0.22603	0.967181	0.17813	-2.25354	0.97605	-0.963964	0.8211	2.12484	0.029768	-0.313385	0.61979	1.13642	0.14114	0.473616	0.32297	4.72909	0.00040264	-1.33333	0.894	4.59073	0.00049707
orf19.6737	orf19.6737	0.762038	0.23182	1.93673	0.040761	0.587346	0.285	0.474244	0.32276	-0.190929	0.5738	-0.764838	0.76898	0.75252	0.23454	0.115342	0.45523	0.354983	0.36499	-1.08007	0.84726	-0.62766	0.72785	-0.444569	0.66695	0.402016	0.34807	-0.616461	0.72432	0.221725	0.4145	0.919373	0.18977	1.30683	0.11026	0.712206	0.24631	0.963606	0.17898	1.3701	0.10031	1.17693	0.13324	-4.1019	0.99893	1.08063	0.15262	-1.3561	0.89755
orf19.2278	orf19.2278	0.760116	0.23236	0.603324	0.27986	0.913295	0.19129	0.385116	0.35411	-0.394509	0.64926	0.318642	0.37828	0.164017	0.43649	0.389451	0.35255	0.496387	0.31518	1.03829	0.16179	0.158237	0.43871	0.177023	0.43151	0.916907	0.19039	-0.331647	0.6265	1.01301	0.16747	0.604769	0.2794	1.10405	0.14772	1.23483	0.12256	0.350434	0.36664	1.05564	0.15799	0.931358	0.1868	-3.98699	0.99871	1.10694	0.14712	-0.0260116	0.51012
orf19.6773	ECM29	0.759754	0.23247	1.37782	0.099153	0.91102	0.19186	1.17659	0.1333	-0.192334	0.57433	0.830253	0.21289	0.670773	0.25878	0.155373	0.43981	1.07392	0.15404	-1.17796	0.86696	-0.486653	0.6815	-0.24846	0.5956	0.219713	0.41526	-0.338809	0.62912	0.231348	0.41085	0.350445	0.36664	1.13758	0.14091	0.90486	0.19341	1.55989	0.074923	0.539357	0.30072	1.24572	0.12063	-3.8282	0.99834	1.36071	0.10174	-0.442163	0.66611
orf19.3125	orf19.3125	0.759547	0.23253	-1.42433	0.9076	-0.251061	0.59657	-1.26803	0.88324	-1.03182	0.83677	2.44201	0.017365	29.2108	2.579e-11	1.57709	0.072927	1.35714	0.10229	0.829562	0.21307	4.07638	0.0011136	1.50849	0.081178	4.66337	0.00044487	1.35926	0.10196	1.00707	0.16882	-0.995049	0.82841	-0.795615	0.77763	1.88826	0.044157	0.128006	0.45034	-0.571429	0.70984	2.97595	0.0069518	-2.19165	0.97341	-1.30622	0.88964	1.09618	0.14935
orf19.7076	orf19.7076	0.757062	0.23324	-3.08152	0.99419	1.47942	0.084913	-0.0605327	0.52354	3.2615	0.0042762	-1.5569	0.92473	-1.74899	0.94457	-0.310734	0.61881	0.428571	0.33866	-1.90234	0.95686	3.56094	0.0025866	-0.259887	0.59989	0.248588	0.40436	3.7498	0.0018925	-1.07183	0.84551	1.80145	0.050906	1.87167	0.045379	-2.29136	0.97755	-0.219532	0.58467	-0.0355125	0.51382	3.39709	0.0034021	4.64649	0.00045646	-0.43745	0.66446	0.0605327	0.47646
orf19.5220	orf19.5220	0.756667	0.23335	1.225	0.12432	0.45	0.33115	1.75833	0.054599	-1.2375	0.87791	-0.4075	0.65389	1.45667	0.08794	-0.0658333	0.5256	0.670833	0.25876	-1.86417	0.95406	-0.254167	0.59774	-0.721667	0.75648	-0.1925	0.5744	-1.32833	0.89321	-0.0691667	0.52689	0.915	0.19086	1.71583	0.058477	2.5925	0.013417	1.05333	0.15849	1.39917	0.096004	1.0625	0.1565	-3.71083	0.99798	1.70417	0.059585	-0.809167	0.78138
orf19.4738	orf19.4738	0.752677	0.2345	-0.18256	0.5706	0.0948496	0.46315	0.147374	0.44288	-0.486486	0.68145	1.10097	0.14835	0.349822	0.36686	0.35951	0.36334	0.241203	0.40714	-0.655788	0.73662	-0.172361	0.5667	0.121367	0.4529	0.279959	0.39261	0.469148	0.32451	0.382458	0.35506	-0.36104	0.63721	0.942376	0.1841	2.04029	0.034307	0.132075	0.44877	1.31617	0.10874	0.711372	0.24656	-0.237124	0.59133	-0.588985	0.71553	0.320245	0.37769
orf19.3374	ECE1	0.75265	0.2345	0.217903	0.41594	0.402827	0.34778	-1.49234	0.91677	-1.07774	0.84677	1.1861	0.1315	0.212014	0.41818	0.553592	0.29601	-0.599529	0.71892	-1.71496	0.94144	0.674912	0.25752	0.338045	0.37116	-0.944641	0.81645	-1.94229	0.95961	-0.188457	0.57286	-0.563015	0.70709	0.166078	0.4357	0.789164	0.22416	-0.267373	0.60269	0.335689	0.37202	0.151943	0.44113	2.72792	0.010635	0.401649	0.3482	1.07774	0.15323
orf19.841	orf19.841	0.751539	0.23482	1.40459	0.095217	0.197538	0.42368	0.809177	0.21862	-0.867935	0.79711	0.147174	0.44296	0.496363	0.31518	0.309457	0.38166	0.771684	0.22907	-1.34695	0.89614	0.158926	0.43845	0.252378	0.40293	0.477896	0.3215	-0.296586	0.61357	0.715165	0.24543	0.324566	0.3761	1.15109	0.13824	2.59261	0.013415	0.484611	0.3192	0.723559	0.24296	0.960828	0.17965	-2.784	0.99034	1.00895	0.16839	-0.796307	0.77783
orf19.5023	DAL7	0.750996	0.23498	-0.219124	0.58452	2.19721	0.026345	0.314741	0.37971	0.460159	0.32762	1.16135	0.13623	-0.370518	0.64064	0.926295	0.18805	2.53586	0.014786	0.0557769	0.47831	0.173307	0.43293	2.25896	0.023726	-1.84263	0.95241	-0.468127	0.67514	-3.00797	0.99342	1.57769	0.072858	0.398406	0.34935	-2.49203	0.98406	0.406375	0.34651	-0.35259	0.63414	-2.49402	0.98411	-0.591633	0.71639	-1.03386	0.83722	-0.2749	0.60551
orf19.4305.1	orf19.4305.1	0.750367	0.23516	1.02056	0.16576	1.44934	0.088934	-0.50514	0.6878	-0.930984	0.8131	-1.2232	0.87535	-0.262849	0.601	-1.04405	0.83948	-1.7812	0.94739	-2.07195	0.96746	-2.26285	0.97643	-2.10426	0.96918	-0.502203	0.6868	-1.49927	0.91765	-1.6931	0.93935	-0.477239	0.67827	0.518355	0.30774	1.60059	0.070276	-0.0792952	0.53082	0.00146843	0.49943	0.43025	0.33807	-0.199706	0.57714	-2.1395	0.97096	-2.09545	0.96872
orf19.6142	orf19.6142	0.749723	0.23535	0.166667	0.43548	0.704873	0.24849	1.13953	0.14052	-0.0813954	0.53163	-0.0166113	0.50646	0.854928	0.2063	0.543189	0.29945	0.717054	0.24488	-0.271318	0.60417	0.361019	0.3628	0.132337	0.44867	0.40753	0.3461	0.133444	0.44824	0.436323	0.33594	0.895349	0.19582	1.20044	0.12882	0.645626	0.26653	0.790144	0.22389	1.59192	0.071244	1.04485	0.16035	-3.55814	0.9974	0.759136	0.23264	-1.40864	0.90537
orf19.7585	INO1	0.748391	0.23573	-0.328847	0.62547	0.379169	0.35624	2.3072	0.021858	2.24342	0.02436	1.51258	0.080664	0.457578	0.32852	-0.671153	0.74134	1.27677	0.11527	1.04154	0.16107	0.497367	0.31484	0.177297	0.43141	2	0.036694	-0.228204	0.58796	-0.503218	0.68715	-0.0947923	0.53682	-0.324751	0.62397	1.9526	0.039702	-0.432417	0.66269	-0.733177	0.75986	-0.543008	0.70049	0.0479813	0.48134	-0.0245758	0.50956	-0.833821	0.78807
orf19.3956	orf19.3956	0.743463	0.23715	2.28179	0.022823	0.467087	0.32522	0.721821	0.24347	0.480613	0.32057	0.465735	0.32569	1.12444	0.14355	0.851668	0.20716	1.28088	0.11457	-1.46528	0.91322	0.0680794	0.47353	-0.424707	0.65998	0.419748	0.34177	0.179441	0.43059	0.607304	0.27859	0.574842	0.28905	0.673129	0.25806	0.533814	0.30257	0.244815	0.40577	1.19026	0.13072	0.384581	0.3543	-2.22723	0.97496	0.538323	0.30106	-0.414788	0.65647
orf19.3699	TEP1	0.741772	0.23764	-0.681013	0.74434	-0.231646	0.58926	1.05949	0.15715	-0.26076	0.60022	2.51013	0.015453	-0.1	0.53884	-0.94557	0.81667	-1.28861	0.88673	-3.61646	0.99764	-1.28481	0.88609	-1.27215	0.88395	0.0974684	0.46214	1.2519	0.11955	0.210127	0.41889	-1.14051	0.85967	0.0291139	0.48867	2.53544	0.014797	0.191139	0.42612	0.0683544	0.47343	-0.140506	0.55448	0.064557	0.4749	0.846835	0.20845	1.55443	0.075567
orf19.1121	orf19.1121	0.740922	0.23789	1.50638	0.081444	0.469087	0.32453	2.15898	0.028103	-0.549558	0.70266	-1.81943	0.95057	0.294406	0.38723	1.16977	0.13461	-0.2895	0.61094	2.49264	0.015923	-0.158979	0.56157	1.51914	0.079846	-0.428852	0.66144	-0.697743	0.74938	1.03729	0.16202	1.7213	0.057965	-0.465162	0.67411	-1.61335	0.93113	4.58489	0.00050154	0.701668	0.24945	-1.11384	0.8543	-5.68302	0.9999	0.361138	0.36275	-0.731109	0.75925
orf19.3026	MAS1	0.739215	0.23838	1.99262	0.037148	0.453556	0.32992	1.25496	0.11902	-0.622231	0.72614	-0.268558	0.60314	0.571318	0.2902	0.0485814	0.4811	0.554606	0.29568	0.0275942	0.48926	-0.278274	0.60676	0.162845	0.43694	0.0229304	0.49108	-0.701516	0.75051	1.03031	0.16357	0.460163	0.32762	1.22658	0.12404	2.51147	0.015418	0.599689	0.28103	0.844539	0.20906	0.895064	0.19589	-3.70579	0.99797	1.22853	0.12369	-1.03304	0.83704
orf19.6007	orf19.6007	0.738977	0.23845	-0.756614	0.76663	0.259259	0.40035	-0.985891	0.82628	-2.4321	0.98234	-1.36332	0.89866	-1.2522	0.88051	0.744268	0.23692	0.388007	0.35307	0.832452	0.21229	2.1552	0.028283	-1.00176	0.82996	-0.86067	0.79521	0.592593	0.28331	5.68078	0.00010181	-1.80071	0.94903	-0.206349	0.57967	1.3351	0.10572	-0.130511	0.55063	-0.908289	0.80745	0.878307	0.20019	0.164021	0.43649	8.09524	5.307e-06	4.43915	0.00062807
orf19.4258	orf19.4258	0.737081	0.23901	1.12058	0.14433	0.992747	0.17212	1.61106	0.069122	0.154125	0.44029	-0.482321	0.68002	4.40073	0.00066678	0.592022	0.28349	1.12511	0.14341	-1.16047	0.86359	-0.286491	0.60983	0.287398	0.38984	0.169538	0.43438	0.252946	0.40272	0.681777	0.25543	1.00453	0.1694	0.141432	0.44517	6.30916	4.4018e-05	-1.19402	0.86999	-0.981868	0.82534	-0.183137	0.57082	2.85222	0.0085923	1.72167	0.05793	-0.875793	0.79916
orf19.4182	orf19.4182	0.736673	0.23912	0.0956969	0.46283	0.336545	0.37171	1.70584	0.059424	1.83494	0.048197	1.91586	0.042192	0.676943	0.2569	0.427103	0.33918	0.314066	0.37996	0.0873475	0.46606	-0.236994	0.59128	0.506101	0.31188	1.14322	0.13979	1.0578	0.15751	1.15286	0.13789	1.16185	0.13614	0.56262	0.29304	3.41426	0.0033054	-1.10405	0.85228	-0.217084	0.58375	0.436095	0.33602	-2.85999	0.99152	0.761079	0.23209	0.755299	0.23374
orf19.5602	BMT6	0.736352	0.23922	0.081225	0.46843	1.24634	0.12052	0.284953	0.39075	-2.33156	0.97903	-0.798935	0.77855	1.1771	0.13321	-0.139814	0.55421	0.315579	0.3794	-2.47936	0.98371	-0.761651	0.76807	-0.440746	0.66561	-0.700399	0.75018	-1.74035	0.94379	0.785619	0.22515	0.830892	0.21271	1.40879	0.094612	1.55659	0.075311	-0.298269	0.6142	0.576565	0.28849	1.23036	0.12336	-7.40346	0.99999	1.28096	0.11456	-2.93076	0.99249
orf19.2703	orf19.2703	0.734712	0.23969	1.9357	0.04083	-0.461781	0.67294	3.28013	0.0041436	-1.31115	0.89044	-0.295414	0.61314	0.560701	0.29367	2.48246	0.016203	0.260791	0.39977	-0.0481115	0.51871	0.839478	0.21041	0.908723	0.19244	-1.30261	0.88905	0.774281	0.22834	-0.243705	0.59381	-0.629496	0.72843	-1.33183	0.89376	-0.605216	0.72074	0.253147	0.40264	0.436601	0.33584	-1.31655	0.89132	0.98696	0.17347	-1.18885	0.86902	4.40378	0.00066362
orf19.2014	BCY1	0.733424	0.24007	0.320163	0.37772	0.023842	0.49072	0.792461	0.22324	1.16803	0.13494	0.221163	0.41471	1.10695	0.14712	0.971617	0.17708	1.02634	0.16446	1.10195	0.14815	0.738874	0.23848	-0.0953678	0.53705	0.674387	0.25768	1.0797	0.15281	0.938919	0.18495	-1.72003	0.94192	-0.734559	0.76026	3.37057	0.0035573	1.16394	0.13573	-1.0134	0.83262	-1.08674	0.84867	3.03474	0.0062875	-0.720254	0.75607	1.67075	0.062862
orf19.576	CTF8	0.732946	0.24021	0.0362845	0.48588	-0.221335	0.58536	-0.243832	0.59385	-2.27504	0.97691	0.448476	0.33169	-0.817126	0.78355	-0.227866	0.58783	1.30624	0.11036	-0.847605	0.79176	-0.438316	0.66476	-0.00362845	0.50141	0.297533	0.38607	0.00798258	0.49689	0.746009	0.23642	-0.0457184	0.51778	1.3164	0.10871	3.43469	0.003194	0.618287	0.2751	0.138607	0.44626	1.45428	0.088262	-2.46154	0.98321	0.962264	0.1793	0.48984	0.31741
orf19.2460	orf19.2460	0.732075	0.24046	0.718868	0.24434	1.33679	0.10545	-0.143396	0.55559	0.414151	0.34375	2.08113	0.032038	0.321698	0.37715	-0.10283	0.53993	2.58208	0.013659	0.0528302	0.47945	-1.06415	0.84386	3.10094	0.0056163	0.462264	0.32689	-0.457547	0.67147	0.891509	0.1968	-0.468868	0.67539	0.248113	0.40453	5.02641	0.00025842	2.54528	0.014549	-0.792453	0.77676	-0.30566	0.61693	-3.00283	0.99336	1.70943	0.059082	-1.58396	0.92786
orf19.4882	orf19.4882	0.731663	0.24058	-0.455581	0.67079	-0.318451	0.62165	8.28565	4.3242e-06	-1.44237	0.91011	0.651936	0.26457	-0.460592	0.67253	0.392711	0.35139	0.666515	0.26008	0.0687927	0.47326	0.620046	0.27455	-0.568565	0.7089	0.179043	0.43074	-0.584055	0.71394	0.0446469	0.48263	-0.563098	0.70711	1.37039	0.10027	1.66105	0.063844	3.59636	0.0024387	1.56173	0.074707	0.729841	0.24112	0.957631	0.18041	-0.0578588	0.5225	-0.221412	0.58539
orf19.3796	orf19.3796	0.730424	0.24095	-0.0629012	0.52446	0.952503	0.18165	0.634146	0.27011	0.79846	0.22158	0.63543	0.26971	0.00385109	0.4985	1.70475	0.059529	0.889602	0.19729	-0.908858	0.8076	0.61104	0.2774	0.546855	0.29823	0.477535	0.32162	-0.182285	0.5705	0.395379	0.35043	1.54942	0.076161	0.269576	0.39648	0.042362	0.48352	0.893453	0.1963	0.419769	0.34177	0.646983	0.26611	0.946085	0.1832	1.06547	0.15586	-1.37099	0.89982
orf19.801	TBF1	0.728778	0.24143	-1.7136	0.94131	-0.700483	0.7502	0.766736	0.23048	0.184955	0.42848	2.16977	0.027596	2.24431	0.024324	-0.0835059	0.53245	-0.341615	0.63014	-1.6991	0.93993	0.0400276	0.48443	-0.747412	0.76399	2.24845	0.024153	-0.89372	0.80376	-0.31815	0.62154	-1.46032	0.91255	0.042098	0.48362	-1.18081	0.8675	-2.01587	0.96426	0.141477	0.44515	5.10973	0.00022874	-1.32781	0.89312	-3.51277	0.9972	-6.6715	0.99997
orf19.4433	CPH1	0.728448	0.24152	2.42134	0.01799	2.06573	0.032876	0.667026	0.25992	-1.88254	0.95543	-0.274784	0.60546	0.966595	0.17827	-1.25323	0.88068	1.59698	0.070677	5.81573	8.4649e-05	2.64224	0.01232	1.16595	0.13535	1.88254	0.044575	1.08082	0.15258	1.2694	0.11652	-1.66595	0.93665	0.434267	0.33666	3.88901	0.0015072	0.0603448	0.47653	-0.552802	0.70373	1.12069	0.14431	2.54418	0.014577	1.92672	0.041441	1.86961	0.045533
orf19.4106	orf19.4106	0.72773	0.24173	-1.13555	0.85869	0.0592564	0.47696	1.21146	0.12678	-0.176607	0.56833	-1.09682	0.85079	-0.706042	0.75186	0.368319	0.36016	0.0220759	0.49141	-1.46011	0.91252	0.55732	0.29478	1.92564	0.041516	1.16228	0.13606	-0.470565	0.67598	1.48412	0.084299	0.451201	0.33074	0.0360186	0.48599	-0.0518978	0.52018	-0.510844	0.68973	-0.192099	0.57425	-0.680868	0.74429	0.416344	0.34298	-0.348954	0.63282	-0.4055	0.65317
orf19.1286	orf19.1286	0.727439	0.24182	-0.705859	0.7518	-0.892754	0.80352	5.52864	0.00012575	-0.126733	0.54917	-0.665054	0.73947	1.47332	0.085716	2.12098	0.029962	5.35901	0.00015974	-0.119801	0.54649	0.771645	0.22909	-0.108946	0.5423	-0.179179	0.56931	0.110908	0.45694	0.432121	0.33741	-1.82684	0.95116	0.0919435	0.46428	5.20848	0.00019821	4.73202	0.00040086	1.22888	0.12363	1.11195	0.14609	4.83442	0.00034361	-1.34371	0.89563	1.75242	0.055124
orf19.2758	PGA38	0.726703	0.24204	-0.0573477	0.5223	1.45878	0.087654	0.482975	0.31976	0.120072	0.4534	-1.33692	0.89457	-2.90143	0.9921	-0.187276	0.57241	0.370968	0.3592	2.50269	0.015651	-0.00358423	0.50139	0.878136	0.20024	-1.61918	0.93176	0.25	0.40382	2.33333	0.020906	1.92025	0.041887	0.280466	0.39242	-2.76882	0.99009	-3.40143	0.99662	0.562724	0.29301	-1.06541	0.84413	0.768817	0.22989	2.21953	0.025367	3.46147	0.0030539
orf19.4439	orf19.4439	0.725568	0.24237	2.73939	0.010427	-0.138203	0.55359	0.0809477	0.46854	0.58539	0.28563	0.300099	0.38512	0.123396	0.45212	-0.741362	0.76224	0.420533	0.3415	0.436328	0.33593	1.18361	0.13197	1.93682	0.040754	0.618954	0.27489	-0.115499	0.54483	2.87957	0.0081989	-0.350444	0.63336	0.137216	0.44679	4.91807	0.0003033	-1.15005	0.86156	-0.741362	0.76224	0.153011	0.44072	-2.10365	0.96915	1.47483	0.085517	1.11155	0.14617
orf19.486	NIP100	0.725049	0.24252	-1.9682	0.96131	-1.1886	0.86897	-1.66145	0.9362	0.988503	0.17311	1.13332	0.14176	-0.468444	0.67524	1.11448	0.14557	-0.91365	0.8088	0.541585	0.29998	-0.121575	0.54718	0.986057	0.17368	0.438356	0.33522	0.297701	0.38601	-1.14139	0.85985	-1.57387	0.9267	-0.375734	0.64252	-1.31751	0.89147	-0.5932	0.71689	-0.150196	0.5582	-0.278865	0.60698	1.73973	0.056267	-0.517613	0.69201	0.936399	0.18557
orf19.3100	orf19.3100	0.724533	0.24267	-2.08149	0.96798	-0.0874363	0.53397	-1.99024	0.9627	-1.60526	0.93024	-0.522496	0.69365	4.37479	0.00069433	1.28523	0.11384	-0.620543	0.72561	-2.17402	0.9726	1.03268	0.16304	1.16426	0.13567	0.703311	0.24895	0.400255	0.34869	1.8455	0.047371	0.0797963	0.46899	-0.604839	0.72062	-0.651528	0.7353	-2.67742	0.9884	-1.33404	0.89411	1.66935	0.063003	3.18039	0.0049065	0.530985	0.30351	2.63158	0.012547
orf19.1457	orf19.1457	0.724308	0.24274	-0.0424901	0.51653	0.907115	0.19284	2.72381	0.01071	3.30929	0.0039444	1.43923	0.090321	0.134881	0.44769	-0.826581	0.78612	-0.408597	0.65428	2.97134	0.0070068	1.12895	0.14264	-0.753953	0.76587	-1.07806	0.84684	1.91996	0.041907	-0.187747	0.57259	-0.93083	0.81307	0.296937	0.3863	-1.16551	0.86457	-1.53903	0.92259	-0.282115	0.6082	1.32362	0.10755	-0.33498	0.62772	0.917984	0.19012	3.55978	0.0025916
orf19.3726	orf19.3726	0.722892	0.24315	1.87282	0.045293	0.329317	0.37435	0.00803213	0.49687	-0.263722	0.60133	0.998661	0.17076	0.771084	0.22924	0.250335	0.4037	-0.0829987	0.53225	2.60643	0.013101	-1.04016	0.83862	0.149933	0.4419	-0.424364	0.65986	-0.500669	0.68628	-1.16466	0.86441	-0.042838	0.51666	0.787149	0.22472	-0.394913	0.6494	0.65328	0.26415	-0.688086	0.74648	-0.128514	0.54985	-0.353414	0.63444	0.440428	0.3345	2.13521	0.029253
orf19.3574	orf19.3574	0.722707	0.24321	0.726346	0.24214	0.251092	0.40341	0.835517	0.21147	-0.844978	0.79106	-0.550218	0.70288	0.224163	0.41357	0.504367	0.31247	0.899563	0.19475	-0.242358	0.5933	0.00946143	0.49632	-0.0618632	0.52405	0.627365	0.27224	-0.492722	0.68358	1.21106	0.12686	0.073508	0.47143	1.25764	0.11855	3.1361	0.0052901	0.622999	0.27361	1.08661	0.15135	0.992722	0.17213	-5.87482	0.99992	1.07205	0.15444	-1.37191	0.89996
orf19.3806	orf19.3806	0.721934	0.24344	-0.234119	0.59019	-0.29165	0.61174	-0.0922893	0.53585	1.37475	0.099614	0.476628	0.32194	-0.187375	0.57244	-0.393128	0.64876	0.076708	0.47018	0.942469	0.18408	0.419097	0.342	-0.6664	0.73988	0.602477	0.28013	0.415901	0.34313	0.552137	0.29649	-1.02597	0.83546	0.904115	0.1936	2.30044	0.022111	0.0735118	0.47142	0.384738	0.35424	0.37475	0.35784	0.563324	0.29281	0.19177	0.42588	0.270875	0.396
orf19.1251	BRN1	0.719532	0.24414	0.350175	0.36674	0.521637	0.30664	0.584561	0.2859	-0.559766	0.70602	0.00187134	0.49927	0.404678	0.34712	0.298713	0.38564	0.864795	0.20371	-0.427836	0.66108	-0.14924	0.55783	-0.0140351	0.50546	0.256608	0.40134	-0.109942	0.54268	0.760936	0.23213	0.426667	0.33933	1.67134	0.062802	2.6145	0.01292	0.775205	0.22808	1.15579	0.13732	1.03485	0.16256	-1.8669	0.95426	1.08795	0.15107	-0.0306433	0.51192
orf19.5841	orf19.5841	0.719525	0.24415	2.08414	0.031877	0.394822	0.35063	0.677454	0.25674	-1.38511	0.90193	1.32578	0.1072	0.0183387	0.49286	-0.190939	0.5738	0.64617	0.26636	-0.0312837	0.51217	0.113269	0.45603	-1.09924	0.85129	-0.0647249	0.52517	0.770227	0.22949	-0.119741	0.54647	-1.65912	0.93596	0.466019	0.32559	3.35707	0.0036391	0.117584	0.45436	-0.468177	0.67515	0.321467	0.37724	-4.46818	0.9994	1.24488	0.12078	-0.204962	0.57914
orf19.816	DCK2	0.717441	0.24476	-0.240681	0.59267	-1.12563	0.85669	2.27474	0.023099	1.64979	0.065	-2.36861	0.98031	-1.9457	0.95984	-0.0579844	0.52255	-3.15693	0.99489	0.457892	0.32841	-0.0202485	0.50788	-0.30925	0.61826	-0.247584	0.59527	2.45467	0.016993	1.32766	0.1069	1.86332	0.046006	-0.11827	0.5459	-4.63599	0.99954	1.5122	0.080712	-0.419696	0.65821	-1.54809	0.92368	1.42982	0.091629	-2.01841	0.96442	2.70226	0.011114
orf19.962	orf19.962	0.716844	0.24494	0.807499	0.21908	0.692781	0.25211	5.4986	0.00013115	1.44264	0.089851	-1.10017	0.85148	-0.104085	0.54042	0.341914	0.36975	0.733632	0.24001	1.67655	0.062282	0.696139	0.2511	0.302742	0.38415	0.257415	0.40104	-0.116956	0.54539	0.378288	0.35656	1.89815	0.043443	0.280358	0.39246	-0.144936	0.55618	1.59989	0.070353	0.519306	0.30742	0.237269	0.40862	4.70677	0.00041648	0.396754	0.34994	4.57135	0.00051207
orf19.2642	orf19.2642	0.715337	0.24538	0.565648	0.29205	0.480192	0.32071	0.517544	0.30802	0.33588	0.37195	0.257499	0.40101	0.996038	0.17136	0.667233	0.25986	0.649406	0.26535	0.340407	0.3703	0.282683	0.39159	0.259479	0.40026	0.693265	0.25196	0.524618	0.30564	0.388795	0.35279	0.564233	0.29251	0.688455	0.25341	0.297397	0.38612	0.712507	0.24622	0.829372	0.21312	0.651952	0.26457	-2.28608	0.97734	0.578947	0.28772	0.139502	0.44591
orf19.3683	orf19.3683	0.715036	0.24547	1.19644	0.12956	0.438561	0.33515	0.620049	0.27455	0.732417	0.24036	0.464834	0.326	0.206144	0.42041	0.14713	0.44298	0.494745	0.31573	-0.0335489	0.51305	0.0444624	0.48271	0.204527	0.42102	0.80194	0.22061	0.269604	0.39647	0.898141	0.19511	0.204527	0.42102	1.08731	0.15121	2.4232	0.017932	-0.143088	0.55547	1.07599	0.1536	2.9325	0.0074883	-2.28779	0.97741	0.803557	0.22017	0.256669	0.40132
orf19.5654	orf19.5654	0.712466	0.24623	-1.32387	0.89249	-0.484026	0.6806	-1.24055	0.87846	-0.0459386	0.51787	-1.69179	0.93922	-0.455836	0.67088	1.35227	0.10304	-0.764043	0.76876	0.357277	0.36415	0.583629	0.2862	0.0551263	0.47856	-1.17206	0.86583	-0.367091	0.6394	0.158279	0.43869	-1.17081	0.86559	-0.576947	0.71163	6.15619	5.3723e-05	-1.03299	0.83703	-0.691167	0.74741	-1.06536	0.84412	0.779495	0.22687	-0.532053	0.69685	-0.286281	0.60975
orf19.3178	orf19.3178	0.712221	0.24631	-0.788436	0.77564	-0.022339	0.50869	-1.23259	0.87704	0.320631	0.37755	0.856767	0.20582	-0.954008	0.81871	0.60841	0.27824	4.01708	0.001225	0.881735	0.19931	-0.452037	0.66956	-1.80552	0.94943	0.809461	0.21854	-0.0604468	0.5235	-2.34691	0.97957	0.735874	0.23936	0.649146	0.26543	2.63469	0.01248	2.07227	0.032518	-0.424442	0.65988	0.118265	0.4541	-1.40736	0.90518	0.731932	0.24051	-1.78581	0.94778
orf19.7523	MKC1	0.71215	0.24633	-0.369159	0.64015	0.0542056	0.47892	-0.35514	0.63507	-1.53925	0.92262	-0.386916	0.64654	-0.616822	0.72443	-0.650467	0.73497	-0.230841	0.58895	2.33084	0.020995	-1.74019	0.94377	-1.03178	0.83676	-0.83271	0.78778	-0.806542	0.78065	0.215888	0.41671	-0.385981	0.6462	0.72243	0.24329	3.1	0.0056253	-0.579439	0.71244	0.241122	0.40717	0.670093	0.25899	-0.928037	0.81238	1.0972	0.14914	-0.839252	0.78953
orf19.731	EMP46	0.712055	0.24635	-0.00124922	0.50049	-0.321674	0.62284	-0.23173	0.58929	-1.03748	0.83803	0.104934	0.45925	-0.354154	0.63471	0.0955653	0.46288	0.21674	0.41638	0.660837	0.26182	0.0849469	0.46699	0.460337	0.32756	0.051218	0.48008	0.145534	0.44359	0.459713	0.32778	0.499063	0.31427	-0.257339	0.59893	0.956902	0.18059	-0.698938	0.74974	-0.637726	0.73101	-0.014366	0.50559	0.051218	0.48008	0.194254	0.42493	0.283573	0.39126
orf19.3545	orf19.3545	0.710839	0.24671	3.1095	0.005535	-1.42316	0.90744	0.397179	0.34979	2.63846	0.0124	3.38641	0.0034637	0.902747	0.19394	-0.749443	0.76457	1.37936	0.098923	1.72457	0.05766	0.715664	0.24529	2.92131	0.0076331	0.528582	0.30431	1.31589	0.10879	1.06199	0.15661	-0.724573	0.75734	-0.336674	0.62834	-3.38641	0.99654	-1.56088	0.92519	1.01745	0.16646	-1.64996	0.93502	1.44581	0.089417	-0.790646	0.77625	2.16964	0.027602
orf19.5162	BCK1	0.709035	0.24725	-1.25115	0.88032	0.54441	0.29904	0.0444104	0.48273	1.10949	0.14659	0.00765697	0.49702	2.68683	0.011412	0.103369	0.45986	-1.27565	0.88454	0.966309	0.17834	-0.30245	0.61575	0.777182	0.22752	-0.679173	0.74378	0.962481	0.17925	-0.986217	0.82636	1.67458	0.062479	-1.92037	0.95812	-2.89204	0.99197	-1.13093	0.85776	-1.01685	0.8334	-1.47473	0.91447	3.27259	0.0041967	-0.164625	0.56374	1.40888	0.094599
orf19.3149	LSP1	0.706682	0.24795	0.236127	0.40905	0.505663	0.31203	0.545866	0.29856	-0.556625	0.70499	1.25142	0.11963	0.562854	0.29297	1.08664	0.15135	0.859003	0.20523	-1.51189	0.91925	-0.377123	0.64302	-0.250283	0.59628	0.101359	0.46063	-0.506229	0.68817	0.473386	0.32305	0.442242	0.33386	1.56512	0.074311	2.61382	0.012935	0.600227	0.28086	1.73726	0.056492	1.07814	0.15314	-3.21178	0.99535	0.328992	0.37447	-1.52435	0.9208
orf19.4018	orf19.4018	0.703928	0.24877	-1.857	0.95351	-0.0654582	0.52545	0.671702	0.25849	0.544814	0.29891	1.55589	0.075394	2.2427	0.02439	-0.711984	0.75362	-3.98993	0.99872	0.362538	0.36225	-1.52971	0.92146	1.07049	0.15478	0.362538	0.36225	-0.486405	0.68142	0.135952	0.44728	0.567976	0.29129	0.710977	0.24667	1.70393	0.059607	0.776435	0.22773	0.350453	0.36663	-1.98892	0.96262	1.19134	0.13051	2.90433	0.0078583	-1.59013	0.92856
orf19.1573	orf19.1573	0.702128	0.24931	1.36854	0.10055	0.197568	0.42367	1.74468	0.055819	0.104103	0.45957	-0.518997	0.69247	0.191489	0.42599	0.471884	0.32357	1.80927	0.050261	-0.360942	0.63717	0.331307	0.37363	0.694529	0.25158	0.690729	0.25273	-0.674772	0.74244	0.101824	0.46045	0.0699088	0.47282	1.10638	0.14723	2.66033	0.011943	0.473404	0.32304	0.797872	0.22174	-0.407295	0.65381	-2.16565	0.97221	1.2234	0.12461	-0.879179	0.80003
orf19.657	SAM2	0.701689	0.24944	1.36585	0.10096	0.439024	0.33499	1.90994	0.042606	-0.317073	0.62115	-0.281426	0.60794	0.210131	0.41889	-0.20075	0.57754	1.69418	0.060547	-1.10882	0.85327	1.29268	0.11259	-1.19325	0.86984	-0.467167	0.6748	0.79925	0.22136	1.09381	0.14984	1.94559	0.040167	-0.213884	0.58253	2.03189	0.034792	1.05066	0.15907	-0.185741	0.57182	0.0919325	0.46428	0.0393996	0.48467	2.98311	0.0068672	-0.356473	0.63555
orf19.5001	CUP2	0.700666	0.24974	1.57868	0.072745	-0.361866	0.63751	5.91799	7.3722e-05	1.74577	0.05572	-1.70579	0.94057	2.36289	0.019878	0.984623	0.17402	-1.25013	0.88014	0.0917478	0.46436	-1.68734	0.93878	2.00513	0.036382	3.2286	0.0045212	-0.937981	0.81482	-0.739621	0.76173	-0.238339	0.59178	-2.51205	0.9846	2.77858	0.0097491	-1.70067	0.94008	-1.30292	0.8891	-1.82932	0.95136	5.24193	0.00018887	-2.50589	0.98443	3.44131	0.0031588
orf19.1150	orf19.1150	0.699748	0.25002	-0.899916	0.80534	0.104289	0.4595	0.35492	0.36501	-0.444071	0.66678	1.545	0.076691	-0.0294365	0.51145	0.900757	0.19445	1.22792	0.1238	-0.925988	0.81187	-0.566863	0.70835	-0.978133	0.82446	-0.390244	0.64773	0.404542	0.34717	-0.0285955	0.51113	0.523129	0.30614	0.941127	0.18441	1.69554	0.060415	-0.449958	0.66883	1.16905	0.13475	0.130362	0.44943	-1.20858	0.87269	-0.0874685	0.53399	-1.11522	0.85458
orf19.7048.1	RPS28B	0.698276	0.25046	-0.491379	0.68312	0.528325	0.3044	0.976601	0.1759	-0.221675	0.58549	0.247537	0.40475	0.55665	0.295	0.0554187	0.47845	0.800493	0.22101	0.311576	0.38088	-0.412562	0.65568	0.644089	0.26701	0.890394	0.19709	-0.934729	0.81403	-0.184729	0.57143	-0.0332512	0.51294	-0.241379	0.59293	-1.10468	0.85242	0.37069	0.3593	0.126847	0.45079	-0.839902	0.7897	-0.437192	0.66437	2.65764	0.011998	-0.240148	0.59247
orf19.1250	orf19.1250	0.69791	0.25057	-0.467463	0.67491	-0.491343	0.68311	0.253731	0.40242	0.281791	0.39192	0.791045	0.22364	0.155821	0.43964	0.399403	0.349	-0.121791	0.54726	-1.30448	0.88935	0.306866	0.38262	0.139104	0.44606	-0.00776119	0.50302	0.00597015	0.49768	-0.640597	0.73191	-0.589851	0.71581	0.472836	0.32324	-0.772537	0.77117	-0.29194	0.61185	0.324179	0.37624	0.081194	0.46844	1.03761	0.16194	0.305672	0.38306	-2.70388	0.98892
orf19.5142	DFR1	0.69697	0.25085	0	0.5	0.784632	0.22543	4.47619	0.000593	-1.77381	0.94675	0.463203	0.32657	0.282468	0.39167	0.0941558	0.46342	-0.358225	0.63619	-0.0606061	0.52357	-0.751082	0.76505	-1.72619	0.94249	-0.865801	0.79655	-1.35931	0.89804	-1.82035	0.95064	0.24026	0.40749	-0.309524	0.61836	-0.115801	0.54495	0.721861	0.24346	-0.778139	0.77275	-0.0757576	0.52945	-4.37013	0.9993	1.46429	0.086916	-1.37121	0.89985
orf19.3204	orf19.3204	0.69674	0.25092	0.329795	0.37418	-0.859742	0.79497	-1.7066	0.94065	1.56331	0.074523	-0.732373	0.75962	0.255497	0.40176	-0.025019	0.50973	0.0113723	0.49558	0.633055	0.27045	1.27066	0.11631	0.50417	0.31253	-0.258529	0.59938	1.73844	0.056384	0.598939	0.28127	1.78772	0.052056	-1.41395	0.90613	-1.14632	0.86082	-1.30857	0.89002	-0.605004	0.72067	-0.1721	0.5666	-1.21456	0.87378	-1.82032	0.95064	0.35254	0.36588
orf19.1948	orf19.1948	0.696296	0.25105	0.334259	0.37254	0.818519	0.21607	2.43704	0.017513	-0.687037	0.74616	1.81389	0.049884	-0.700926	0.75033	-0.214815	0.58289	0.613889	0.2765	-2.61759	0.98715	-1.32778	0.89312	-1.01111	0.8321	-0.951852	0.81819	-1.23426	0.87734	-0.680556	0.7442	1.60648	0.069624	0.317593	0.37866	1.16574	0.13539	0.211111	0.41852	0.747222	0.23607	0.167593	0.43512	-0.855556	0.79386	1.74074	0.056175	-0.0509259	0.51981
orf19.6400	orf19.6400	0.696257	0.25106	1.05614	0.15788	0.323417	0.37652	0.771593	0.2291	-0.761516	0.76804	-1.08685	0.8487	0.0801344	0.46886	0.547985	0.29786	1.14779	0.13889	-0.101248	0.53932	0.488964	0.31771	0.382438	0.35507	0.961612	0.17946	0.0446257	0.48264	1.55806	0.075138	0.986084	0.17367	1.02159	0.16553	1.97601	0.038189	-0.0129559	0.50504	0.348369	0.36739	0.37572	0.35749	-2.23704	0.97537	1.01679	0.16661	-0.575816	0.71127
orf19.4349	orf19.4349	0.695736	0.25122	0.743187	0.23723	0.753126	0.23437	0.592498	0.28334	-0.497275	0.68513	0.232446	0.41044	0.2815	0.39203	0.415518	0.34327	0.415518	0.34327	-0.232767	0.58968	-0.0766271	0.52978	0.227958	0.41214	0.633536	0.2703	-0.000320616	0.50012	0.537352	0.30139	0.4168	0.34282	1.05258	0.15865	1.49792	0.08252	0.382815	0.35493	0.923693	0.1887	0.876242	0.20073	-2.84835	0.99135	0.688682	0.25334	-0.264187	0.6015
orf19.7405	orf19.7405	0.694763	0.25151	6.60199	3.0315e-05	-0.711222	0.7534	-1.00299	0.83024	-0.556608	0.70498	0.573067	0.28963	-1.26983	0.88355	0.971571	0.17709	0.221945	0.41441	1.57107	0.07362	1.2808	0.11459	-0.758604	0.7672	-0.207481	0.5801	-0.161596	0.56258	-0.413965	0.65618	-0.411471	0.6553	-0.525187	0.69455	0.684289	0.25467	-0.971571	0.82291	-0.126683	0.54915	0.973566	0.17662	-0.758105	0.76706	0.638404	0.26878	3.201	0.0047378
orf19.7017	YOX1	0.694044	0.25173	0.986207	0.17365	1.06959	0.15497	2.64828	0.012193	3.44828	0.0031221	-0.978683	0.82459	-0.687774	0.74638	0.884013	0.19872	-0.553605	0.70399	1.09091	0.15045	0.825078	0.21429	0.030094	0.48829	-0.0965517	0.5375	0.100313	0.46104	1.14044	0.14034	-0.0363636	0.51415	0.857053	0.20574	1.11034	0.14642	3.13417	0.0053075	-0.00815047	0.50317	0.828213	0.21344	6.37241	4.0573e-05	-0.532288	0.69693	-0.718495	0.75555
orf19.4629	orf19.4629	0.693186	0.25199	-3.37385	0.99646	-0.0173112	0.50674	-2.7488	0.98974	2.80074	0.0093854	-1.08692	0.84871	-1.11676	0.85489	-0.74291	0.76269	-7.37974	0.99999	2.99816	0.0066929	-0.862983	0.79582	-0.506446	0.68824	0.284346	0.39097	1.44494	0.089536	0.412891	0.3442	-2.31602	0.97847	-2.05599	0.96658	-8.94991	1	-0.941805	0.81576	-0.932965	0.81359	4.50976	0.000563	1.02947	0.16376	0.399632	0.34892	1.90497	0.042957
orf19.4374	PRP42	0.692565	0.25217	0.720134	0.24397	-0.015873	0.50618	-0.442774	0.66632	2.35338	0.020203	0.289056	0.38922	-1.07101	0.84533	2.15539	0.028274	0.24812	0.40453	0.0275689	0.48927	1.44444	0.089603	0.94152	0.18431	0.740184	0.2381	0.353383	0.36557	0.629073	0.2717	-0.41604	0.65692	0.298246	0.38581	1.33751	0.10534	-0.685046	0.74556	0.761069	0.23209	0.492063	0.31665	7.07937	1.6888e-05	0.681704	0.25545	1.21136	0.1268
orf19.2934	orf19.2934	0.692097	0.25231	0.162459	0.43709	-0.340834	0.62986	-1.72283	0.94218	-0.552141	0.70351	0.057629	0.47759	-2.42426	0.9821	-1.0258	0.83542	-1.23216	0.87696	-0.14764	0.55722	1.36443	0.10117	-0.440724	0.66561	1.55104	0.075969	-0.572997	0.71035	-0.0488474	0.519	-1.91932	0.95805	-0.813941	0.78268	-0.27607	0.60594	-1.00604	0.83094	-0.541164	0.69988	-1.28485	0.8861	-1.37925	0.90106	-1.88639	0.95571	0.124588	0.45166
orf19.229	orf19.229	0.691856	0.25239	0.487161	0.31832	0.747616	0.23595	1.77109	0.053481	-1.11225	0.85397	0.104916	0.45926	-0.146735	0.55687	-0.242113	0.59321	0.694791	0.2515	0.950844	0.18205	0.0322817	0.48744	0.719736	0.24408	0.0608951	0.47632	1.30374	0.11077	1.96258	0.03905	-0.386647	0.64644	0.368305	0.36016	3.02861	0.0063536	0.256786	0.40127	0.052091	0.47974	0.12766	0.45047	0.809244	0.2186	0.776963	0.22758	0.968452	0.17783
orf19.7353	orf19.7353	0.690651	0.25275	-2.66128	0.98808	-0.153206	0.55936	-3.18698	0.99515	-1.66814	0.93687	-1.8977	0.95652	-2.30739	0.97815	-0.787078	0.77526	-1.535	0.9221	1.48654	0.083985	0.23348	0.41005	-0.183554	0.57098	-2.03279	0.96526	-1.72687	0.94255	-2.04063	0.96571	-2.05972	0.96679	-1.45179	0.9114	-1.95252	0.96029	-1.11796	0.85514	-1.22418	0.87553	-1.07048	0.84522	4.4185	0.00064857	-1.42535	0.90774	0.947626	0.18283
orf19.7434	GLG2	0.690223	0.25288	-0.334947	0.62771	-1.04453	0.83958	0.00580833	0.49774	-1.24395	0.87906	7.90803	6.514e-06	-3.69119	0.99792	-1.29622	0.88799	-0.701839	0.75061	0.273959	0.39485	-1.81897	0.95053	1.24492	0.12077	-0.918683	0.81006	1.63795	0.066236	-0.874153	0.79873	0.405615	0.34678	-0.516941	0.69178	3.80155	0.0017385	-1.8635	0.95401	-1.75895	0.94546	-1.909	0.95733	6.61665	2.9763e-05	0.404647	0.34713	0.943853	0.18374
orf19.6563.1	orf19.6563.1	0.690067	0.25293	1.80657	0.050483	0.0104556	0.49593	-1.09783	0.851	-2.0941	0.96865	7.67438	8.4562e-06	2.15385	0.028348	0.0627334	0.47561	1.26363	0.11751	0.300224	0.38508	-0.530993	0.69649	-0.752054	0.76532	0.681105	0.25563	0.498133	0.31458	1.35773	0.1022	-1.63181	0.93312	0.521285	0.30676	2.98432	0.0068531	-0.478715	0.67878	-0.787155	0.77528	1.84989	0.047031	5.65646	0.00010528	-1.25541	0.88106	1.33607	0.10557
orf19.5016	orf19.5016	0.690037	0.25293	0.674354	0.25769	0.535978	0.30185	0.416052	0.34308	-0.950185	0.81779	1.84686	0.047265	-0.0756458	0.5294	-0.139299	0.55401	0.643911	0.26706	1.09225	0.15017	-0.394834	0.64937	-0.369926	0.64042	0.278598	0.39311	-1.03044	0.83646	0.972325	0.17691	0.74262	0.2374	0.932657	0.18648	1.20111	0.12869	0.553506	0.29604	0.77583	0.2279	0.993542	0.17194	-5.75461	0.99991	1.76476	0.054033	-1.28598	0.88629
orf19.7223	orf19.7223	0.689682	0.25304	-1.22343	0.87539	0.182312	0.42949	-0.64391	0.73294	1.83398	0.048273	0.0248254	0.49034	-1.84407	0.95252	0.0224981	0.49125	-0.44841	0.66829	-0.927075	0.81214	0.274632	0.39459	3.10551	0.0055728	-1.39333	0.90314	0.809154	0.21863	0.493406	0.31619	-0.350659	0.63344	-0.543057	0.70051	-1.48332	0.9156	-1.53297	0.92186	-0.110939	0.54307	0.438324	0.33523	-1.3429	0.89551	-1.27308	0.88411	-0.534523	0.69767
orf19.6001	SAP3	0.689474	0.2531	-0.382707	0.64503	-0.421053	0.65869	-0.683459	0.74508	7.06692	1.7142e-05	0.542105	0.29981	-1.43534	0.90914	0.714286	0.24569	0.329323	0.37435	1.62932	0.06715	-0.0518797	0.52018	0.386466	0.35362	1.41429	0.093825	0.56015	0.29385	0.461654	0.3271	-0.997744	0.82903	0.765414	0.23085	4.46992	0.00059878	-1.07218	0.84558	0.469925	0.32424	0.442105	0.33391	-0.926316	0.81195	1.0812	0.1525	0.225564	0.41304
orf19.6450	orf19.6450	0.689143	0.2532	-1.37786	0.90085	-0.332061	0.62665	-0.139101	0.55393	0.206107	0.42042	-0.624258	0.72678	-0.661578	0.7384	-1.13613	0.8588	-1.12171	0.8559	-1.54919	0.92381	0.396098	0.35018	0.57888	0.28774	-1.95759	0.96062	-0.813825	0.78265	-0.757422	0.76687	-1.82358	0.9509	0.739186	0.23839	-0.953774	0.81866	-2.84902	0.99136	1.03308	0.16295	-1.45081	0.91127	1.25997	0.11815	-0.272265	0.60452	-0.783291	0.7742
orf19.6091	RIM8	0.688933	0.25327	0.824501	0.21444	0.331033	0.37373	1.43702	0.090627	-0.405226	0.65308	0.0919399	0.46428	0.0157752	0.49386	0.345576	0.36841	0.328075	0.37481	-0.451319	0.66931	0.588119	0.28475	0.35297	0.36572	0.957358	0.18048	-0.125462	0.54868	0.416317	0.34299	0.281242	0.39213	0.591817	0.28356	1.4003	0.09584	0.195465	0.42447	0.670693	0.2588	0.528223	0.30443	-2.31575	0.97846	0.521075	0.30683	1.23416	0.12268
orf19.4914	orf19.4914	0.688623	0.25336	1.30339	0.11082	0.0133067	0.49482	-0.152362	0.55903	0.16833	0.43484	0.717232	0.24482	0.11843	0.45404	0.821025	0.21538	2.1517	0.028451	1.30938	0.10985	-0.333333	0.62712	-1.08849	0.84904	-0.0691949	0.5269	0.24684	0.40501	-0.846307	0.79141	-0.936128	0.81437	1.75316	0.055058	2.6986	0.011183	-0.382568	0.64498	0.166334	0.4356	-0.0139721	0.50544	1.27146	0.11617	0.195609	0.42442	2.23886	0.02455
orf19.6422	SSY5	0.687222	0.25378	0.227591	0.41228	-0.472982	0.67681	2.15003	0.028531	1.18245	0.13219	2.53973	0.014688	1.02352	0.16509	0.48951	0.31752	0.721551	0.24355	6.61475	2.9834e-05	0.45836	0.32825	-1.65734	0.93578	-1.0267	0.83562	-1.11761	0.85507	-1.26637	0.88296	-0.247298	0.59516	-0.696122	0.74889	8.19263	4.777e-06	-3.00318	0.99336	-0.19644	0.5759	-1.39733	0.90373	6.66052	2.8174e-05	-0.52829	0.69559	0.190718	0.42628
orf19.6638	PTC4	0.687107	0.25382	-0.122642	0.54759	0.43239	0.33732	0.919811	0.18966	0.515723	0.30863	-0.298742	0.61437	0.0125786	0.49511	1.09591	0.1494	-0.625786	0.72726	-0.869497	0.79752	-0.128931	0.55002	0.143082	0.44453	-1.07233	0.84562	-0.652516	0.73561	0.753145	0.23436	1.25157	0.11961	-0.0833333	0.53238	-3.44182	0.99684	1.31132	0.10953	0.786164	0.225	-1.08491	0.84829	0.388365	0.35294	1.36164	0.1016	0.487421	0.31823
orf19.1932	CFL4	0.686108	0.25412	6.0181	6.4481e-05	1.00374	0.16959	6.42465	3.7947e-05	-1.61141	0.93092	-0.945697	0.8167	0.126706	0.45084	2.79385	0.0094969	-0.355696	0.63527	3.8335	0.00165	1.93564	0.040834	-0.816262	0.78332	1.59948	0.070398	1.33587	0.1056	-1.01537	0.83307	-1.89398	0.95626	-0.381985	0.64477	6.35512	4.1485e-05	-2.01824	0.96441	0.0557391	0.47832	1.04338	0.16067	2.14581	0.028734	-2.41115	0.98169	1.25312	0.11933
orf19.1798	TSC2	0.684211	0.25469	-0.609907	0.72224	0.0221141	0.4914	-0.119416	0.54634	0.564794	0.29233	1.05086	0.15903	-0.274657	0.60541	0.55816	0.29451	-0.125166	0.54856	2.74348	0.010354	-0.309155	0.61823	-0.544892	0.70112	0.566121	0.2919	0.955772	0.18086	1.11544	0.14538	-0.891199	0.80312	1.26493	0.11729	2.95666	0.007185	-0.332596	0.62685	1.03848	0.16175	0.764264	0.23118	-1.03184	0.83677	0.613888	0.2765	2.98187	0.0068818
orf19.7177	KAP120	0.683794	0.25482	-0.157312	0.56094	-1.05771	0.84247	-0.350198	0.63327	-2.33913	0.9793	-1.05771	0.84247	-1.58498	0.92797	-0.156522	0.56063	1.80711	0.050438	5.75652	9.1762e-05	-1.69486	0.93952	0.581028	0.28704	-1.53913	0.9226	-1.10751	0.853	-0.00316206	0.50123	0.343083	0.36932	0.503557	0.31274	-0.125692	0.54877	0.962055	0.17935	-1.43241	0.90873	2.6419	0.012327	-1.59921	0.92957	-0.832411	0.7877	-0.302767	0.61586
orf19.1261	CGT1	0.68241	0.25524	1.64658	0.065333	-0.281759	0.60806	3.57736	0.0025169	-0.272801	0.60472	-1.62215	0.93208	-1.5	0.91775	-0.358306	0.63622	0.239414	0.40781	0.732899	0.24022	-0.89658	0.80449	-0.236156	0.59096	0.563518	0.29275	-0.588762	0.71546	-0.885179	0.80158	0.630293	0.27132	-0.307818	0.61773	1.5627	0.074593	-0.27443	0.60533	0.337948	0.37119	1.37541	0.099515	-0.621336	0.72586	0.0553746	0.47847	0.877036	0.20052
orf19.1973	HAP5	0.681818	0.25542	-0.765152	0.76907	0.89899	0.1949	0.621212	0.27418	1.93434	0.040922	-0.558081	0.70547	2.28283	0.022783	2.48737	0.016067	6.35354	4.1569e-05	1.91162	0.042489	3.08838	0.0057378	0.835859	0.21138	-1.98737	0.96253	1.94697	0.040075	0.0479798	0.48134	2.84848	0.0086475	-1.25505	0.881	-2.14899	0.97142	5.49242	0.00013229	0.131313	0.44907	-0.439394	0.66514	-1.30303	0.88912	1.82323	0.049128	-0.603535	0.7202
orf19.2768	AMS1	0.681762	0.25544	-0.228288	0.58799	-0.131514	0.55101	-0.0887097	0.53447	-1.29715	0.88815	1.7835	0.052415	1.16067	0.13637	-0.0136476	0.50531	1.15509	0.13745	1.067	0.15553	1.3598	0.10188	0.575682	0.28878	0.66005	0.26207	0.50062	0.31374	1.26799	0.11676	0.269231	0.39661	0.488213	0.31796	3.43859	0.0031732	-1.43052	0.90847	0.887717	0.19777	0.450993	0.33081	-2.12779	0.97038	0.173077	0.43302	0.0415633	0.48383
orf19.4464	SEN15	0.680991	0.25567	0.386016	0.35379	-0.852149	0.79296	1.53387	0.078035	0.85142	0.20723	0.949017	0.18249	-1.68026	0.93809	-0.353969	0.63464	1.93591	0.040816	-0.177713	0.56875	0.286963	0.39	0.603787	0.27972	0.71595	0.2452	1.68026	0.061913	0.0145666	0.49433	1.29352	0.11246	0.164603	0.43627	2.46395	0.016725	-1.31755	0.89148	0.505462	0.31209	-0.693372	0.74807	2.85506	0.0085505	-0.927167	0.81216	-0.686817	0.74609
orf19.3310	orf19.3310	0.680342	0.25587	0.476923	0.32183	0.205983	0.42047	0.851282	0.20727	-0.731624	0.7594	-0.0888889	0.53454	1.2359	0.12237	1.02308	0.16519	0.363248	0.36199	-1.38974	0.90262	-0.636752	0.73071	-0.523077	0.69384	-0.333333	0.62712	-0.87265	0.79834	0.841026	0.20999	1.00513	0.16927	0.964103	0.17886	-0.0290598	0.51131	0.9	0.19464	0.792308	0.22328	1.30427	0.11068	2.26325	0.023554	1.0094	0.16829	0.517094	0.30817
orf19.3448	orf19.3448	0.679891	0.256	-1.93092	0.95885	1.46443	0.086896	0.467168	0.3252	-0.837893	0.78917	0.590971	0.28383	0.398769	0.34922	2.13133	0.029445	1.59576	0.070813	0.820793	0.21545	-0.863201	0.79587	1.63338	0.066719	-1.71956	0.94187	-0.553352	0.70391	0.647743	0.26587	3.07729	0.0058473	1.47332	0.085715	3.18741	0.0048483	2.32627	0.021159	0.99316	0.17203	3.44391	0.003145	4.59029	0.00049741	0.484952	0.31908	0.842681	0.20955
orf19.6555	orf19.6555	0.679181	0.25622	1.79181	0.051711	1.22867	0.12366	5.19454	0.00020224	-2.95392	0.99278	8.47099	3.5549e-06	0.511945	0.3099	-0.600683	0.71929	1.09215	0.15019	-7.89249	0.99999	-1.68259	0.93832	0.109215	0.4576	-0.530717	0.6964	-3.12116	0.99457	-2.31911	0.97858	1.08703	0.15126	1.63993	0.066028	-2.26792	0.97663	1.87031	0.045481	1.75939	0.054506	0.453925	0.32979	-10.1775	1	3.01024	0.0065561	5.7628	9.0978e-05
orf19.7343	orf19.7343	0.678899	0.2563	0.319135	0.3781	0.154653	0.44009	-2.34076	0.97936	4.22018	0.00088555	1.18021	0.13261	3.11271	0.0055049	0.319135	0.3781	1.31062	0.10964	-3.52883	0.99727	1.98493	0.037627	-1.02425	0.83507	-0.363041	0.63793	0.546527	0.29834	-0.247051	0.59507	-0.294233	0.6127	0.699869	0.24998	-0.129096	0.55008	-1.43054	0.90847	0.976409	0.17595	-1.35059	0.8967	1.48886	0.083684	-1.94626	0.95988	1.35387	0.10279
orf19.6732	orf19.6732	0.676781	0.25695	-1.16581	0.86463	-0.73178	0.75945	0.0471417	0.48166	1.15362	0.13774	-0.228122	0.58793	0.200217	0.42266	0.0447033	0.48261	-0.87456	0.79884	3.85695	0.001588	1.69683	0.060291	-0.11081	0.54302	0.00135465	0.49947	-0.0945543	0.53673	0.3877	0.35318	-0.493091	0.6837	-0.357356	0.63587	-0.50718	0.68849	-1.3029	0.88909	-0.091845	0.53568	-0.32647	0.6246	0.394473	0.35076	-0.714982	0.75451	0.286643	0.39012
orf19.7225	orf19.7225	0.676686	0.25698	1.60439	0.069855	-1.11048	0.85361	-1.49797	0.91749	-0.142161	0.55511	1.42323	0.092555	-0.585703	0.71447	-0.475223	0.67758	0.39805	0.34948	3.01787	0.0064712	0.419171	0.34198	-1.31682	0.89136	-0.939074	0.81509	1.25833	0.11843	0.779041	0.227	-0.0381803	0.51485	-1.82616	0.95111	-1.04712	0.84015	1.09423	0.14975	0.333875	0.37268	-1.96994	0.96142	0.935825	0.18571	2.03249	0.034757	1.47685	0.085251
orf19.5124	RBR3	0.676048	0.25717	-0.997186	0.8289	-0.860225	0.79509	-1.23046	0.87666	1.39056	0.097264	-0.268918	0.60327	0.276735	0.39381	1.3521	0.10307	-0.252345	0.59706	1.40244	0.095529	-0.0447154	0.51739	-1.02814	0.83595	-0.525954	0.69481	-0.363352	0.63805	0.253909	0.40236	-0.846467	0.79146	-0.978111	0.82446	0.107567	0.45823	-0.0697311	0.52711	-1.37054	0.89975	-0.819887	0.78431	0.25172	0.40318	0.336148	0.37185	1.75297	0.055075
orf19.6601.1	YKE2	0.675835	0.25724	0.941716	0.18427	-0.374591	0.64211	-1.24427	0.87911	-0.374591	0.64211	0.188605	0.42709	0.129011	0.44995	0.0124427	0.49516	1.93451	0.040911	-1.77014	0.94644	-1.01965	0.83403	-0.483301	0.68036	-0.853307	0.79327	-1.76621	0.94609	-2.23052	0.9751	-1.68304	0.93836	-1.71054	0.94102	0.148003	0.44264	-0.784545	0.77455	-0.356909	0.63571	-1.22004	0.87478	3.463	0.003046	0.157171	0.43912	1.03929	0.16157
orf19.2135	TSM1	0.674363	0.25768	1.91083	0.042544	0.969745	0.17752	0.0780255	0.46967	-1.43153	0.90861	0.492834	0.31639	0.720541	0.24385	-0.0262739	0.51022	-0.276274	0.60602	-0.778662	0.7729	0.493631	0.31611	0.230892	0.41103	1.25318	0.11932	0.253981	0.40233	1.66003	0.063947	0.0573248	0.47771	0.542197	0.29978	3.92596	0.0014194	-0.673567	0.74207	-0.576433	0.71147	-0.0342357	0.51332	-3.2285	0.99548	2.07723	0.032248	-0.0167197	0.50651
orf19.7100	orf19.7100	0.674026	0.25779	-2.32922	0.97895	-0.431494	0.66237	-1.53344	0.92191	0.78474	0.2254	-1.04513	0.83972	-0.725649	0.75766	-0.174026	0.56734	-0.415909	0.65687	-0.349026	0.63285	0.926948	0.18789	0.0688312	0.47324	-0.472403	0.67661	0.211039	0.41855	1.34675	0.10389	-0.203896	0.57874	0.119481	0.45363	2.90682	0.0078249	-0.662338	0.73864	0.0769481	0.47009	-1.12857	0.85729	0.830519	0.21281	-1.34416	0.8957	-0.401623	0.65179
orf19.822	orf19.822	0.673619	0.25791	1.18433	0.13183	0.174183	0.4326	0.514656	0.30899	-1.41037	0.90562	0.884442	0.19861	0.0676437	0.4737	0.667418	0.2598	1.07666	0.15346	-0.826945	0.78622	-0.565389	0.70786	-0.0479143	0.51864	-0.0901917	0.53504	0.0862458	0.46649	-0.286922	0.60999	-0.0625705	0.52433	1.00733	0.16876	1.77903	0.052797	1.24634	0.12052	1.19955	0.12898	1.17306	0.13398	-0.600338	0.71918	0.838782	0.21059	-0.0608794	0.52367
orf19.3643	orf19.3643	0.672964	0.25811	0.932248	0.18658	0.567427	0.29147	0.691857	0.25239	-0.994137	0.8282	-0.869055	0.7974	-0.0664495	0.52584	0.0469055	0.48176	0.278827	0.39303	-0.654723	0.73629	-0.686645	0.74604	-0.07557	0.52937	0.0592834	0.47695	-0.547883	0.70211	0.612378	0.27698	0.406515	0.34646	1.40977	0.094471	2.32443	0.021226	0.136156	0.4472	0.496417	0.31517	1.27231	0.11602	-4.3785	0.99931	1.20912	0.12721	-0.515961	0.69145
orf19.744	GDB1	0.672675	0.2582	0.304254	0.38359	1.21413	0.1263	-1.40375	0.90466	-0.0677722	0.52635	1.59986	0.070357	1.39582	0.096492	-0.460707	0.67257	-0.209805	0.58098	1.68854	0.061098	-0.90411	0.8064	-1.44845	0.91094	-1.1889	0.86903	-1.64311	0.93431	-1.39221	0.90298	-0.240087	0.59244	-0.943043	0.81606	0.22062	0.41491	-1.17592	0.86657	0.222783	0.41409	-0.899784	0.80531	0.420332	0.34157	-0.0136986	0.50533	-1.33381	0.89408
orf19.2202	orf19.2202	0.671709	0.25849	-0.0833602	0.53239	-0.12842	0.54982	0.710653	0.24677	-0.252012	0.59693	-1.01641	0.8333	-0.192469	0.57439	0.66495	0.26056	-0.202768	0.57831	-0.0614741	0.5239	1.69874	0.060106	-1.50113	0.91789	-1.40875	0.90538	0.866109	0.20337	-1.41165	0.9058	-1.45542	0.91189	-0.858062	0.79452	0.345671	0.36838	0.302221	0.38434	-1.28291	0.88577	0.782749	0.22596	4.4889	0.00058145	-0.735758	0.76061	0.318957	0.37816
orf19.906	ROM2	0.670557	0.25884	2.48223	0.016209	-0.972414	0.82311	-2.30345	0.978	-0.517241	0.69188	4.24828	0.00084706	2.50557	0.015574	0.0159151	0.49381	1.0626	0.15648	1.38037	0.098773	1.12467	0.1435	0.100265	0.46106	-1.18621	0.86852	4.07374	0.0011184	0.621751	0.27401	4.84032	0.00034059	0.0933687	0.46373	5.76499	9.0707e-05	5.02918	0.00025737	0.0461538	0.48205	4.62493	0.00047172	7.07533	1.697e-05	-1.08064	0.84738	4.50451	0.00056758
orf19.4149	orf19.4149	0.670139	0.25897	0.684028	0.25475	-0.0601852	0.5234	2.09491	0.031305	-0.50463	0.68762	0.0775463	0.46986	0.740741	0.23794	-0.103009	0.54	-0.0289352	0.51126	-3.5162	0.99721	-1.67361	0.93742	-1.37269	0.90008	-1.34954	0.89654	-2.5081	0.98449	-0.449074	0.66852	1.00463	0.16938	1.48958	0.083591	1.09838	0.14889	1.63889	0.066137	0.815972	0.21676	1.28009	0.1147	-5.52893	0.99987	1.85995	0.046261	-2.60995	0.98698
orf19.1856	orf19.1856	0.668421	0.2595	-0.952632	0.81838	1.50226	0.081967	-0.65188	0.73541	-1.38722	0.90224	-0.865414	0.79645	0.403008	0.34771	-0.353383	0.63443	0.00075188	0.49971	-0.0977444	0.53797	-0.257143	0.59886	2.58346	0.013627	-0.0413534	0.51609	-0.137594	0.55335	-0.944361	0.81638	-0.246617	0.5949	1.16992	0.13458	0.259398	0.40029	-0.360902	0.63716	1.55639	0.075335	0.280451	0.39242	-4.22707	0.99912	-0.623308	0.72648	-1.79399	0.94847
orf19.7033	orf19.7033	0.666818	0.25999	0.937642	0.18526	-0.242376	0.59331	1.65931	0.064021	1.27879	0.11493	-0.0969504	0.53766	0.221438	0.4146	1.51639	0.080188	-0.875057	0.79896	2.74807	0.010273	-0.324989	0.62406	-0.581702	0.71318	1.03823	0.16181	1.19845	0.12919	0.268093	0.39704	0.278107	0.3933	-0.0967228	0.53757	-1.86959	0.95447	-1.61834	0.93167	0.886891	0.19798	1.10878	0.14674	2.89713	0.0079558	0.566227	0.29186	1.89645	0.043566
orf19.5626	orf19.5626	0.666667	0.26003	0.25619	0.4015	-0.153333	0.55941	-0.134286	0.55208	-1.01524	0.83304	-0.558095	0.70547	-0.558095	0.70547	0.312381	0.38058	-0.398095	0.65054	-0.488571	0.68216	1.94667	0.040095	-0.583809	0.71386	0.24	0.40759	-0.76	0.7676	0.30381	0.38375	1.33238	0.10615	1.08	0.15275	2.16762	0.027696	1.17714	0.1332	1.78381	0.052388	0.588571	0.2846	-2.45429	0.983	0.592381	0.28337	-1.01048	0.83195
orf19.1033	STR2	0.666148	0.26019	0.958803	0.18013	0.662262	0.26139	0.144967	0.44381	3.73183	0.0019493	1.53012	0.078492	0.692188	0.25229	0.00272056	0.49894	0.0268169	0.48957	-0.90206	0.80588	0.797124	0.22195	0.160513	0.43784	2.08434	0.031866	-0.31403	0.62002	1.65682	0.064276	0.0563544	0.47808	-0.394481	0.64925	6.54606	3.2526e-05	-0.174893	0.56767	-0.890012	0.80282	1.26856	0.11667	-1.74232	0.94397	0.848815	0.20792	-0.944812	0.81649
orf19.5927	RPS15	0.665688	0.26033	3.73112	0.0019516	-0.99245	0.82781	-0.382131	0.64482	-2.4396	0.98256	0.481544	0.32025	1.17953	0.13274	-0.683305	0.74503	1.2521	0.11951	0.270973	0.39596	1.3469	0.10387	0.545302	0.29875	-0.240772	0.5927	0.373742	0.3582	1.45302	0.088433	6.12164	5.6219e-05	1.02517	0.16472	3.05956	0.0060267	2.85319	0.008578	-0.0457215	0.51778	-0.359899	0.6368	0.35948	0.36336	-0.636325	0.73057	-1.02601	0.83547
orf19.7159	orf19.7159	0.665324	0.26045	0.10216	0.46032	0.304284	0.38357	0.0274625	0.48932	0.00549249	0.49786	-0.960454	0.82026	-1.40278	0.90452	-0.141706	0.55494	0.258147	0.40076	1.44233	0.089894	0.455877	0.32911	-0.0446723	0.51738	-0.0886122	0.53443	2.27133	0.023233	2.803	0.009349	0.617722	0.27528	-0.576712	0.71156	-0.553277	0.70389	-0.0303918	0.51182	-0.0574881	0.52236	-0.60454	0.72052	-0.362871	0.63787	0.784328	0.22551	0.598316	0.28147
orf19.3196	orf19.3196	0.663866	0.26089	1.49503	0.082889	0.66081	0.26183	-0.698243	0.74953	1.47823	0.085069	2.21008	0.025777	-1.65623	0.93566	-0.145149	0.55626	11.3346	2.4931e-07	4.2437	0.00085321	-0.534759	0.69775	2.17112	0.027533	-0.874714	0.79888	0.329259	0.37438	0.280367	0.39246	0.296409	0.38649	0.830405	0.21285	29.3904	2.4272e-11	1.54163	0.077094	1.58365	0.072178	-1.09778	0.85099	4.43545	0.00063169	0.896104	0.19563	1.45225	0.088537
orf19.7355	SSN8	0.663793	0.26092	1.08764	0.15114	1.0704	0.1548	1.42241	0.092671	0.969828	0.1775	0.688218	0.25348	0.887931	0.19772	1.89368	0.043765	0.954023	0.18128	-1.4181	0.90672	-0.722701	0.75679	-1.25431	0.88087	-0.0215517	0.50839	-0.33477	0.62764	0.341954	0.36973	1.28879	0.11324	0.561782	0.29332	1.39224	0.097016	1.54454	0.076745	0.45546	0.32925	0.395115	0.35053	0.418103	0.34235	1.20977	0.12709	1.24856	0.12013
orf19.6570	NUP	0.663278	0.26107	1.15311	0.13784	1.14414	0.13961	0.293062	0.38773	-1.41627	0.90646	-0.407297	0.65381	0.115431	0.45519	0.875	0.20105	-0.0669856	0.52604	-0.255981	0.59842	-0.982057	0.82538	-0.315789	0.62067	-0.0855263	0.53323	-0.571172	0.70975	0.215909	0.4167	0.0568182	0.4779	0.791866	0.22341	1.77273	0.05334	0.35945	0.36337	0.280502	0.3924	0.501794	0.31334	-7.54844	0.99999	0.910287	0.19204	-1.97069	0.96147
orf19.3823	ZDS1	0.663102	0.26113	0.864171	0.20387	0.773262	0.22863	-0.0962567	0.53739	0.0395722	0.48461	0.197861	0.42356	0.542246	0.29976	0.00962567	0.49625	0.179679	0.4305	-0.163636	0.56336	-0.484492	0.68076	0.484492	0.31924	0.760428	0.23228	-0.64492	0.73325	0.343316	0.36923	-0.0427807	0.51664	1.63102	0.06697	1.29519	0.11218	0.84385	0.20924	1.22139	0.12498	1.1016	0.14822	-5.18717	0.9998	1.40321	0.095417	-2.20321	0.97392
orf19.6983	orf19.6983	0.662304	0.26137	2.43368	0.017614	-0.128272	0.54976	1.24607	0.12057	0.746946	0.23615	-0.838569	0.78935	-0.493019	0.68368	0.534031	0.30249	-1.18586	0.86846	-1.30803	0.88993	0.357766	0.36398	-1.13787	0.85915	-0.945026	0.81654	0.0881326	0.46576	-2.24695	0.97578	2.63874	0.012394	0.344677	0.36874	-3.47033	0.99699	-1.42408	0.90757	-0.295812	0.61329	3.62565	0.002323	1.58115	0.072462	-1.42147	0.9072	-0.573298	0.71045
orf19.3425	orf19.3425	0.66222	0.2614	-0.00693703	0.5027	0.104055	0.45959	0.186766	0.42779	-0.583778	0.71385	0.0149413	0.49419	-0.1254	0.54865	-0.122732	0.54762	0.506403	0.31178	-1.22145	0.87504	-0.386339	0.64633	-0.135539	0.55256	0.264674	0.39832	-0.782284	0.77391	-0.0853789	0.53318	0.0522946	0.47966	1.46158	0.087278	2.42689	0.017819	0.906083	0.1931	1.47492	0.085504	1.40448	0.095233	-2.92423	0.9924	1.00213	0.16996	-0.583778	0.71385
orf19.4186	PCT1	0.661628	0.26158	1.47829	0.085061	0.0842715	0.46725	-2.15632	0.97177	-0.928273	0.81244	2.0862	0.031767	-1.38437	0.90182	2.29913	0.02216	-0.7266	0.75793	4.11708	0.0010434	0.0530717	0.47936	1.55323	0.075709	0.57028	0.29054	-0.605661	0.72088	0.526857	0.30489	0.123512	0.45207	0.422966	0.34064	2.39788	0.018726	-0.00289482	0.50113	1.56449	0.074385	-2.01673	0.96432	-0.83596	0.78865	-1.2541	0.88084	2.90801	0.0078089
orf19.876	PGA33	0.661417	0.26165	-0.124672	0.54837	-0.0839895	0.53264	1.49475	0.082925	-1.55381	0.92436	1.35958	0.10191	1.48425	0.084282	-0.586614	0.71477	0.855643	0.20611	-1.79396	0.94847	0.284777	0.39081	0.845144	0.2089	0.555118	0.29551	-0.740157	0.76189	-0.463255	0.67345	1.58793	0.071693	1.58924	0.071545	2.84514	0.0086971	0.653543	0.26407	1.61549	0.068639	0.102362	0.46025	-1.38976	0.90262	0.914698	0.19094	-2.00262	0.96347
orf19.5912	MAK21	0.66017	0.26203	-1.0743	0.84604	0.121194	0.45297	0.300244	0.38507	-0.93179	0.8133	-0.045067	0.51753	1.31973	0.10817	0.755786	0.2336	-0.0298417	0.51161	2.39829	0.018712	1.30329	0.11084	0.486602	0.31851	0.287454	0.38982	0.236906	0.40876	2.24787	0.024177	2.65408	0.012072	-2.19184	0.97341	-2.56334	0.98589	-0.872107	0.7982	-0.157734	0.5611	-1.15043	0.86163	1.37942	0.098915	0.616931	0.27553	-0.241169	0.59285
orf19.7324	THI13	0.65836	0.26259	1.2692	0.11656	0.157925	0.43883	-1.34512	0.89585	-0.313822	0.61995	0.142278	0.44484	-0.116198	0.5451	0.885251	0.1984	-0.114749	0.54454	3.75601	0.0018733	1.38829	0.097598	0.2153	0.41693	0.612286	0.27701	1.27992	0.11473	0.112431	0.45635	-0.643582	0.73284	0.488264	0.31795	0.634309	0.27006	-0.0408577	0.51589	-0.386555	0.64641	0.870183	0.2023	3.27325	0.004192	-0.751376	0.76513	0.254129	0.40227
orf19.3774	PPG1	0.65811	0.26266	-0.169195	0.56549	0.687281	0.25377	0.0980163	0.46193	-1.32322	0.89239	-0.92182	0.81084	0.164527	0.4363	0.784131	0.22557	0.546091	0.29849	-1.60793	0.93054	-0.910152	0.80792	-0.120187	0.54664	0.618436	0.27506	-1.42124	0.90716	0.332555	0.37317	0.446908	0.33223	1.46674	0.086588	2.63011	0.012579	1.18086	0.13249	0.749125	0.23552	1.21354	0.1264	-7.83547	0.99999	0.967328	0.1781	-2.7748	0.99019
orf19.2818	orf19.2818	0.657788	0.26276	0.159368	0.43828	0.703837	0.2488	8.76614	2.62e-06	-0.397291	0.65025	-0.626637	0.72753	0.359368	0.3634	-0.739955	0.76183	-1.45869	0.91233	1.81806	0.049545	0.478104	0.32143	-1.12506	0.85658	-0.771106	0.77076	1.53047	0.078449	-0.502935	0.68705	-1.4474	0.9108	-0.0632054	0.52458	-0.723251	0.75695	-1.08984	0.84933	-0.60316	0.72008	3.98555	0.0012889	0.860948	0.20472	-1.07585	0.84637	-0.452822	0.66983
orf19.6443	orf19.6443	0.657453	0.26287	-0.96112	0.82042	0.367606	0.36041	3.18205	0.0048926	-0.697807	0.7494	-0.417726	0.65751	1.17818	0.133	-0.64695	0.73388	-0.163442	0.56329	0.704256	0.24867	0.836189	0.21129	0.598305	0.28147	0.856458	0.2059	0.0333518	0.48703	0.739082	0.23842	-0.768196	0.76994	-0.756956	0.76673	-0.295559	0.61319	-0.611203	0.72265	0.37037	0.35942	0.357103	0.36422	-0.220011	0.58486	-0.251336	0.59668	-0.50433	0.68752
orf19.1502	orf19.1502	0.653685	0.26403	-0.323283	0.62343	-0.0975712	0.5379	0.218593	0.41568	-0.230737	0.58891	2.16332	0.027898	1.61851	0.068311	-0.686767	0.74608	-0.993719	0.8281	-0.83124	0.78738	0.80067	0.22096	1.87814	0.044899	0.370603	0.35933	0.157873	0.43885	-0.140704	0.55455	-1.52806	0.92126	-1.3639	0.89875	-0.557789	0.70537	-1.80402	0.94931	-1.79983	0.94896	0.545226	0.29877	9.45436	1.3259e-06	-0.0272194	0.51059	2.27261	0.023182
orf19.4516	orf19.4516	0.653012	0.26424	2.23434	0.024739	-0.0385542	0.515	-0.0722892	0.5281	-1.1253	0.85663	0.930723	0.18696	0.0861446	0.46653	-0.571687	0.70992	0.257229	0.40111	-3.57651	0.99748	-0.445181	0.66716	-0.118675	0.54606	-0.19759	0.57634	-1.11084	0.85368	-0.596386	0.71791	-0.610843	0.72253	0.910843	0.1919	1.70301	0.059695	0.213253	0.41771	-0.201205	0.57771	0.493373	0.3162	0.421687	0.34109	1.21807	0.12558	-0.277108	0.60633
orf19.2183	KRE30	0.652913	0.26427	1.03363	0.16283	0.567961	0.29129	3.24064	0.0044299	0.304785	0.38339	2.48197	0.016217	0.601248	0.28053	-0.791609	0.77652	0.361304	0.36269	0.994452	0.17173	0.35957	0.36332	0.457004	0.32872	-0.364424	0.63844	1.7767	0.052997	1.18031	0.1326	2.83807	0.0088033	0.343967	0.369	-3.30479	0.99603	-1.08044	0.84734	-0.259709	0.59982	-1.89147	0.95608	2.73578	0.010492	0.224341	0.4135	1.62933	0.067149
orf19.3115	orf19.3115	0.65237	0.26444	-2.73589	0.98951	-1.24078	0.8785	-1.45147	0.91136	2.29195	0.022432	-0.383747	0.6454	0.210685	0.41868	0.20918	0.41925	-0.759217	0.76738	6.7374	2.5607e-05	1.4763	0.085323	0.147479	0.44284	-1.23401	0.87729	2.0158	0.03574	1.19187	0.13041	0.963883	0.17892	-1.18435	0.86817	-1.52445	0.92081	0.261099	0.39966	-0.013544	0.50527	-0.0158014	0.50615	3.70504	0.0020372	-1.32205	0.8922	1.39202	0.097048
orf19.700	SEO1	0.651697	0.26464	0.775449	0.22801	0.40519	0.34694	0.484032	0.31939	-1.0998	0.85141	-0.105788	0.54108	-0.343313	0.63076	-0.314371	0.62015	0.43513	0.33635	-2.5479	0.98552	-0.560878	0.70639	-0.212575	0.58204	1.08583	0.15152	-0.792415	0.77675	1	0.17045	0.153693	0.44045	0.917166	0.19032	3.05689	0.0060543	-0.0688623	0.52677	-0.657685	0.73721	0.200599	0.42252	-6.98503	0.99998	1.2485	0.12014	-3.03194	0.99368
orf19.7657	POP3	0.651605	0.26467	0.0689655	0.47319	0.27824	0.39325	0.996433	0.17127	-0.871581	0.79806	1.03448	0.16264	2.10285	0.03089	1.99287	0.037133	1.4679	0.086435	0.288347	0.38948	0.887634	0.19779	0.587396	0.28498	0.476813	0.32187	0.0701546	0.47273	0.358502	0.36371	0.286564	0.39015	1.05767	0.15754	0.504162	0.31253	0.205113	0.4208	1.47919	0.084943	1.78954	0.051903	-4.10939	0.99894	0.814507	0.21716	-0.851962	0.79291
orf19.6302	PGA39	0.650286	0.26508	-0.348571	0.63268	-0.804571	0.78011	0.358857	0.36358	0.835429	0.21149	-0.923429	0.81124	4.37829	0.00069055	0.717714	0.24468	2.88457	0.0081288	-6.16343	0.99995	-0.568	0.70872	-1.56343	0.92549	-3.05029	0.99388	1.29829	0.11167	-2.68571	0.98857	-0.722286	0.75667	0.816	0.21675	0.582857	0.28645	1.99886	0.036764	1.208	0.12742	1.62171	0.067965	13.5189	4.7271e-08	0.449143	0.33145	-3.07886	0.99417
orf19.2028	MXR1	0.649142	0.26544	7.07526	1.6972e-05	-1.42252	0.90734	0.0668235	0.47402	0.456835	0.32878	-1.37963	0.90112	0.541229	0.3001	0.349751	0.36689	1.25775	0.11853	-0.492391	0.68346	-0.334532	0.62756	-1.01356	0.83266	0.447427	0.33205	-0.19715	0.57617	0.787078	0.22474	-1.38517	0.90194	-0.0623962	0.52426	0.863033	0.20417	-0.345877	0.6317	-0.647482	0.73405	0.0112064	0.49564	-0.888074	0.80232	-0.62161	0.72595	-0.47399	0.67716
orf19.5932	orf19.5932	0.648872	0.26552	1.10952	0.14659	0.527243	0.30476	0.290589	0.38865	-0.362686	0.63781	0.689598	0.25307	-0.0126582	0.50493	0.425977	0.33957	1.07485	0.15385	1	0.17045	0.610897	0.27745	1.02256	0.16531	1.0842	0.15186	0.354981	0.36499	1.39075	0.097235	0.929004	0.18738	0.593286	0.28308	2.41442	0.018204	-0.0330215	0.51285	0.529994	0.30384	0.403963	0.34737	-0.469455	0.67559	1.0732	0.1542	0.52284	0.30624
orf19.3568	RXT3	0.647734	0.26587	-4.39698	0.99933	0.0592145	0.47697	-3.23021	0.99549	-0.271903	0.60439	0.4429	0.33363	-2.44048	0.98259	1.39637	0.096411	2.5994	0.013259	7.66949	8.5031e-06	3.93112	0.0014076	2.08459	0.031852	0.639879	0.26832	13.0489	6.6173e-08	1.93595	0.040813	0.471299	0.32377	0.884592	0.19857	2.96314	0.0071058	-4.15166	0.99901	0.193958	0.42505	-0.592749	0.71674	4.79819	0.0003628	-2.80242	0.99064	7.12326	1.6026e-05
orf19.7250	orf19.7250	0.647482	0.26595	-0.0107914	0.5042	-0.473279	0.67691	0.124872	0.45155	1.04419	0.16049	-0.753854	0.76584	-1.19681	0.87051	-0.853032	0.7932	0.245632	0.40547	3.14491	0.0052114	1.36125	0.10166	0.442446	0.33379	-0.284687	0.60915	0.24409	0.40605	-0.357657	0.63598	1.86074	0.046201	-0.76259	0.76834	-0.671634	0.74148	0.0313464	0.48781	-1.12076	0.85571	-1.0185	0.83378	2.59044	0.013465	-0.537513	0.69867	0.496917	0.315
orf19.4697	MDN1	0.644333	0.26693	0.200312	0.42263	0.695713	0.25123	0.64277	0.26742	0.0683909	0.47341	0.146155	0.44335	0.559625	0.29402	0.856622	0.20586	0.617775	0.27527	0.110745	0.457	0.247006	0.40495	0.530984	0.30351	0.786322	0.22496	0.290227	0.38879	0.3975	0.34968	0.587224	0.28504	0.840132	0.21023	0.597119	0.28185	0.372158	0.35877	1.01528	0.16695	0.74501	0.23671	-2.15761	0.97183	0.500955	0.31362	-0.126888	0.54923
orf19.7557	FGR46	0.644282	0.26695	-2.18351	0.97304	-2.11303	0.96963	-0.158245	0.56129	0.373005	0.35846	0.87633	0.20071	-1.58045	0.92746	0.213431	0.41764	-1.10705	0.8529	2.89495	0.0079856	-1.32447	0.89259	-0.726064	0.75778	-0.0704787	0.5274	-1.94415	0.95974	-1.16356	0.86419	0.724069	0.24281	0.823138	0.21481	-1.99934	0.96327	-0.444814	0.66704	-0.364362	0.63841	-0.729388	0.75875	6.54056	3.2752e-05	0.966755	0.17823	5.49535	0.00013175
orf19.5483	orf19.5483	0.643541	0.26718	1.00478	0.16935	1.05423	0.15829	-0.803828	0.77991	-0.480861	0.67952	0.19697	0.4239	2.16348	0.027891	-0.053429	0.52078	-0.362839	0.63786	-0.700957	0.75034	-1.40909	0.90543	-1.53589	0.92221	-0.964115	0.82114	-1.73844	0.94362	-1.53509	0.92211	-0.95614	0.81923	-0.116427	0.54519	-0.760766	0.76782	0.574163	0.28927	0.361244	0.36272	-0.0398724	0.51551	5.33971	0.00016419	0.186603	0.42785	0.515949	0.30855
orf19.6470	AHP2	0.643426	0.26721	3.44721	0.0031277	-1.1001	0.85147	-1.67878	0.93794	-0.459661	0.6722	0.586653	0.28522	-1.34363	0.89562	-1.73556	0.94335	-0.277888	0.60662	3.72012	0.0019872	1.61056	0.069177	-0.489542	0.68249	0.202191	0.42191	1.2246	0.1244	-0.0951195	0.53695	-1.05727	0.84237	-0.687749	0.74638	-1.60857	0.9306	1.43825	0.090457	-0.672311	0.74169	-0.665837	0.73971	-0.708167	0.75249	-0.267928	0.6029	5.09263	0.00023452
orf19.2449	orf19.2449	0.642761	0.26742	0.260724	0.3998	0.47319	0.32312	0.936327	0.18558	-0.264075	0.60146	1.44236	0.08989	1.28887	0.11323	0.339812	0.37051	0.900804	0.19444	-1.02815	0.83595	0.301609	0.38456	0.421582	0.34112	1.10724	0.14706	-0.00603217	0.50235	-0.267426	0.60271	0.66689	0.25997	0.636729	0.2693	0.0140751	0.49452	1.05831	0.1574	0.948391	0.18264	0.284182	0.39103	-1.91421	0.95769	-0.264075	0.60146	-2.13003	0.97049
orf19.4880	orf19.4880	0.641256	0.26789	0.739163	0.2384	0.393871	0.35097	0.508221	0.31116	-1.30045	0.88869	-0.79148	0.77648	-0.311659	0.61915	0.407324	0.34618	0.0411061	0.48401	-2.65919	0.98803	-0.973842	0.82345	-1.43722	0.9094	-0.996263	0.82869	-1.09342	0.85008	-0.944694	0.81646	-0.386398	0.64635	1.22571	0.1242	1.35725	0.10227	0.581465	0.2869	0.671151	0.25866	1.52466	0.079162	-4.77429	0.99962	0.786248	0.22498	-1.36248	0.89853
orf19.2618	MET2	0.641174	0.26791	-1.83364	0.9517	0.338528	0.37098	-0.941283	0.81563	-0.755527	0.76632	0.267488	0.39726	0.492207	0.3166	0.193367	0.42527	-0.817688	0.78371	1.9324	0.041054	-0.221276	0.58533	2.09877	0.031103	0.0360638	0.48597	0.287061	0.38996	-0.221276	0.58533	-1.46992	0.91383	-0.146974	0.55696	-0.708953	0.75273	-0.131388	0.55096	-0.8195	0.7842	-1.05545	0.84198	1.9025	0.043133	-0.936571	0.81448	0.492751	0.31641
orf19.5175	orf19.5175	0.640515	0.26812	-0.633489	0.72968	0.435597	0.33619	4.57728	0.00050742	-2.21194	0.9743	2.18618	0.026841	-2.10304	0.96912	0.69555	0.25128	0.131148	0.44913	2.27752	0.02299	0.492974	0.31634	-0.65808	0.73733	0.285714	0.39046	-0.672131	0.74164	1.59368	0.071046	-0.491803	0.68326	0.851288	0.20726	2.98595	0.006834	-0.680328	0.74413	0.460187	0.32761	0.188525	0.42712	-1.57611	0.92696	1.21546	0.12605	-0.617096	0.72452
orf19.7238	NPL3	0.638574	0.26872	4.68882	0.00042799	0.794165	0.22277	1.98379	0.037698	0.875203	0.201	3.61264	0.0023736	-0.111831	0.54342	1.57212	0.073498	7.45867	1.0816e-05	-1.97731	0.96189	-1.82334	0.95088	-1.37115	0.89984	0.97893	0.17535	-0.640194	0.73178	-0.132901	0.55155	1.65154	0.064819	1.33387	0.10591	3.77634	0.0018118	1.07293	0.15425	1.14911	0.13863	1.55105	0.075967	1.27066	0.11631	0.465154	0.32589	1.12966	0.14249
orf19.1519	orf19.1519	0.638365	0.26879	0.816712	0.21656	0.185085	0.42843	1.03414	0.16272	-0.362084	0.63759	-0.744385	0.76311	-0.206649	0.57978	0.199012	0.42312	0.182839	0.42929	-0.291105	0.61154	0.0705301	0.47258	-0.520665	0.69303	0.0714286	0.47223	-0.464061	0.67373	0.0444744	0.4827	0.650494	0.26502	0.59434	0.28274	2.26011	0.02368	0.28841	0.38946	0.735849	0.23936	1.1779	0.13305	-3.43756	0.99682	0.199012	0.42312	-0.825247	0.78576
orf19.4173	orf19.4173	0.637313	0.26912	0.691045	0.25263	0.762687	0.23163	0.209701	0.41906	-0.961194	0.82044	-0.259701	0.59982	-0.351493	0.63374	-0.0149254	0.50581	0.495522	0.31547	-2.2597	0.9763	0.0813433	0.46839	0.305224	0.38323	0.825373	0.21421	-0.752985	0.76559	0.436567	0.33585	1.02239	0.16535	1.5791	0.072696	1.91045	0.042571	0.408955	0.3456	1.73134	0.057034	0.98806	0.17321	-4.68657	0.99957	1.03433	0.16267	-1.56269	0.9254
orf19.5796	SHE9	0.637061	0.2692	0.621725	0.27402	0.0166134	0.49354	3.81917	0.0016891	1.40128	0.095697	1.5738	0.073305	4.94952	0.00028947	0.179553	0.43054	2.51118	0.015425	5.14121	0.00021849	0.923323	0.18879	0.316294	0.37914	0.892013	0.19667	1.1885	0.13105	0.736102	0.23929	-0.850479	0.79252	1.48115	0.084687	5.5131	0.00012851	3.1099	0.0055312	-1.31182	0.89055	-1.37827	0.90091	8.52843	3.3478e-06	2.2869	0.022626	1.42236	0.092678
orf19.1885	TAF4	0.636321	0.26943	-1.32907	0.89332	-0.45045	0.669	-2.96159	0.99288	2.73305	0.010541	2.80702	0.0092848	2.31721	0.021488	2.19962	0.026237	1.99905	0.036752	-0.682314	0.74473	-1.52252	0.92057	-0.782835	0.77407	0.735894	0.23935	0.288288	0.38951	-2.12945	0.97046	-0.967757	0.82201	-0.824087	0.78545	2.20816	0.025861	2.58227	0.013655	0.422475	0.34081	1.93409	0.040939	2.37174	0.01958	0.0327169	0.48727	2.02466	0.035215
orf19.6117	orf19.6117	0.636054	0.26951	-0.581066	0.71297	-0.0975057	0.53787	0.383787	0.35459	0.296485	0.38646	-1.47789	0.91489	-0.571995	0.71002	-0.5822	0.71334	0.248866	0.40425	0.13322	0.44833	0.138322	0.44637	0.0821995	0.46806	-0.606009	0.72099	-0.742063	0.76244	-0.714853	0.75447	-0.327098	0.62483	-0.874717	0.79888	-1.88549	0.95564	0.150227	0.44179	-1.09637	0.85069	-1.12925	0.85742	-0.438209	0.66473	-1.36961	0.89961	0.157596	0.43896
orf19.3169	orf19.3169	0.635688	0.26963	7.19703	1.4682e-05	-1.02726	0.83575	0.568154	0.29123	1.39963	0.095937	-2.86617	0.99161	2.90087	0.007905	-0.345105	0.63142	1.13755	0.14092	0.69145	0.25251	0.709418	0.24714	0.643742	0.26711	2.03841	0.034415	0.122677	0.4524	1.72305	0.057802	-1.3798	0.90114	-1.12887	0.85735	4.22429	0.00087982	-1.62515	0.9324	-1.14994	0.86154	-0.299257	0.61456	3.99504	0.0012693	-2.06134	0.96688	-0.315985	0.62074
[truncated: 2,656 more rows]
[truncated: 25 more columns]
