# Supplementary material for: Gene Annotation and Drug Target Discovery in Candida albicans with a Tagged Transposon Mutant Collection
Source: PLoS Pathog. 2010 Oct 7;6(10):e1001140. doi: 10.1371/journal.ppat.1001140 (PMC2951378; doi:10.1371/journal.ppat.1001140)
Supplement: Table S8 — Strains defective in agar invasion from pooled assay in solid SLAD media (0.09 MB XLS) [file ppat.1001140.s017.xls]

## Sheet: S8
Table S8. Strains defective in agar invasion from pooled assay in solid SLAD media
C. albicans ORF	C. albicans gene	Average (log2 ratio)*	S. cerevisiae best hit or ortholog	S. cerevisiae ortholog (gene)	C. albicans gene description
* indicates log2 ratio of noninvaded strains (supernatant)/invaded strains (pellet); average of 2 biological replicates
orf19.2644	QCR2	4.79	S. cerevisiae Ortholog	QCR2	Protein described as ubiquinol-cytochrome-c reductase; antigenic in human; transcriptionally induced by interaction with macrophage; repressed by nitric oxide; in detergent-resistant membrane fraction (possible lipid raft component)
orf19.6793	orf19.6793	4.58	NA	NA	Predicted ORF in Assemblies 19, 20 and 21
orf19.3353	orf19.3353	4.23	NA	NA	Protein described as similar to a mitochondrial complex I intermediate-associated protein; fluconazole-downregulated
orf19.1631	ERG6	4.22	S. cerevisiae Ortholog	ERG6	Delta(24)-sterol C-methyltransferase, converts zymosterol to fecosterol in ergosterol biosynthesis by methylating position C-24; mutation confers nystatin resistance; fluconazole-induced; transcription increased in azole-resistant strain
orf19.3628	RSP5	4.15	S. cerevisiae Ortholog	RSP5	Predicted ORF in Assemblies 19, 20 and 21; induced during infection of murine kidney, compared to growth in vitro; has murine homolog
orf19.7341	orf19.7341	4.08	NA	NA	Predicted ORF in Assemblies 19, 20 and 21; ketoconazole-repressed
orf19.3429	FGR47	4.01	NA	NA	Protein lacking an ortholog in S. cerevisiae; transposon mutation affects filamentous growth
orf19.3100	orf19.3100	3.97	NA	NA	Predicted ORF in Assemblies 19, 20 and 21; transcription is repressed in response to alpha pheromone in SpiderM medium
orf19.2151	NAG6	3.96	S. cerevisiae Ortholog	SEY1	Protein required for wild-type mouse virulence and wild-type cycloheximide resistance; putative GTP-binding motif; similar to S. cerevisiae Yor165Wp; in gene cluster that encodes enzymes of GlcNAc catabolism; no human or murine homolog
orf19.3972	orf19.3972	3.93	S. cerevisiae Ortholog	GOT1	Predicted ORF in Assemblies 19, 20 and 21
orf19.816	DCK2	3.85	S. cerevisiae Best hit	YLR422W	Predicted ORF in Assemblies 19, 20 and 21; similar to S. cerevisiae Ylr422wp; transposon mutation affects filamentous growth; transcriptionally activated by Mnl1p under weak acid stress
orf19.829	SCH9	3.84	S. cerevisiae Ortholog	SCH9	Protein required for chlamydospore formation and for embedded hyphal growth, not essential for viability; similar to S. cerevisiae Sch9p, which is a protein kinase involved in growth control
orf19.3440	FRP5	3.84	S. cerevisiae Best hit	ATO2	Predicted ORF in Assemblies 19, 20 and 21; flucytosine repressed
orf19.6608	orf19.6608	3.82	NA	NA	Predicted ORF in Assemblies 19, 20 and 21; downregulation correlates with clinical development of fluconazole resistance
orf19.7293	MPS1	3.71	S. cerevisiae Best hit	MPS1	Predicted ORF in Assemblies 19, 20 and 21; essential for growth; periodic mRNA expression, peak at cell-cycle S/G2 phase
orf19.939	NAM7	3.71	S. cerevisiae Ortholog	NAM7	Putative role in nonsense-mediated mRNA decay; similar to S. cerevisiae Nam7p; gene induced by ciclopirox olamine treatment
orf19.3279	HYR4	3.69	NA	NA	Putative GPI-anchored protein of unknown function; transcription is negatively regulated by Rim101p; constitutive expression independent of MTL or white-opaque status
orf19.6607	orf19.6607	3.69	NA	NA	Predicted ORF in Assemblies 19, 20 and 21
orf19.1097	ALS2	3.69	S. cerevisiae Best hit	SAG1	ALS family protein; role in adhesion, biofilm formation, germ tube induction; expressed at infection of human buccal epithelial cells; putative GPI-anchor; induced by ketoconazole, low iron and at cell wall regeneration; regulated by Sfu1p
orf19.804	orf19.804	3.68	S. cerevisiae Ortholog	YPR011C	Predicted ORF in Assemblies 19, 20 and 21
orf19.320	orf19.320	3.6	S. cerevisiae Best hit	YOR246C	Predicted ORF in Assemblies 19, 20 and 21
orf19.3181.1	orf19.3181.1	3.59	S. cerevisiae Ortholog	NCE101	ORF Predicted by Annotation Working Group
orf19.942	KRE62	3.55	S. cerevisiae Best hit	KRE6	Protein described as subunit of glucan synthase; macrophage-induced gene
orf19.3192	STI1	3.51	S. cerevisiae Ortholog	STI1	Protein that interacts with Cdc37p and Crk1p in two-hybrid system; may be involved in Cdc37p chaperone activity; biofilm induced; soluble protein in hyphae; protein detected by mass spec in exponential and stationary phase cultures
orf19.339	NDE1	3.49	S. cerevisiae Ortholog	NDE1	Putative NADH dehydrogenase that could act alternatively to complex I in respiration; caspofungin repressed; fungal-specific (no human or murine homolog); transcription is upregulated in both intermediate and mature biofilms
orf19.6601.1	YKE2	3.43	S. cerevisiae Ortholog	YKE2	Possible cytoskeletal modulator; transcription induced upon yeast-to-hyphal switch; regulated by Nrg1p, Tup1p
orf19.3304	orf19.3304	3.43	S. cerevisiae Ortholog	RRP40	Predicted ORF in Assemblies 19, 20 and 21
orf19.4125	orf19.4125	3.41	S. cerevisiae Ortholog	PZF1	Putative transcription factor with zinc finger DNA-binding motif
orf19.5117	OLE1	3.4	S. cerevisiae Ortholog	OLE1	Fatty acid desaturase (stearoyl-CoA desaturase), essential protein involved in oleic acid synthesis; required for aerobic hyphal growth and chlamydospore formation; subject to hypoxic regulation; fluconazole-induced; caspofungin repressed
orf19.5043	orf19.5043	3.39	NA	NA	Predicted ORF in Assemblies 19, 20 and 21
orf19.6487	orf19.6487	3.35	NA	NA	Predicted ORF in Assemblies 19, 20 and 21
orf19.6688	orf19.6688	3.35	NA	NA	Decreased transcription is observed upon benomyl treatment or in an azole-resistant strain that overexpresses MDR1
orf19.3843	orf19.3843	3.35	S. cerevisiae Ortholog	SEC66	Predicted ORF in Assemblies 19, 20 and 21
orf19.6415.1	orf19.6415.1	3.32	S. cerevisiae Ortholog	RPS29A	ORF Predicted by Annotation Working Group; intron in 5'-UTR
orf19.1560	POB3	3.32	S. cerevisiae Ortholog	POB3	Protein similar to S. cerevisiae Pob3p, which is involved in chromatin assembly and disassembly; transposon mutation affects filamentous growth
orf19.4615	orf19.4615	3.3	S. cerevisiae Best hit	RXT2	Predicted ORF in Assemblies 19, 20 and 21
orf19.337	orf19.337	3.29	S. cerevisiae Ortholog	VTI1	Predicted ORF in Assemblies 19, 20 and 21
orf19.1084	CDC39	3.28	S. cerevisiae Ortholog	CDC39	Protein similar to S. cerevisiae Cdc39p, which is part of the CCR4-NOT transcription regulatory complex; transposon mutation affects filamentous growth
orf19.3138	NOP1	3.28	S. cerevisiae Ortholog	NOP1	Nucleolar protein; flucytosine induced
orf19.1457	orf19.1457	3.25	S. cerevisiae Ortholog	SSL1	Predicted ORF in Assemblies 19, 20 and 21
orf19.6559	orf19.6559	3.25	S. cerevisiae Ortholog	TFC7	Predicted ORF in Assemblies 19, 20 and 21; protein level decreased in stationary phase cultures
orf19.1842	orf19.1842	3.16	S. cerevisiae Ortholog	BUD5	Predicted ORF in Assemblies 19, 20 and 21
orf19.1596	FGR28	3.11	NA	NA	Protein lacking an ortholog in S. cerevisiae; transposon mutation affects filamentous growth; possibly spurious ORF (Annotation Working Group prediction)
orf19.7614	orf19.7614	3.1	NA	NA	Protein not essential for viability
orf19.6443	orf19.6443	3.1	S. cerevisiae Best hit	ECI1	Predicted ORF in Assemblies 19, 20 and 21
orf19.1830	orf19.1830	3.09	NA	NA	Predicted ORF in Assemblies 19, 20 and 21
orf19.5528	MOB1	3.08	S. cerevisiae Ortholog	MOB1	Predicted ORF in Assemblies 19, 20 and 21; periodic mRNA expression, peak at cell-cycle G2/M phase
orf19.3077	VID21	3.08	S. cerevisiae Ortholog	EAF1	Subunit of the NuA4 histone acetyltransferase complex; soluble protein in hyphae
orf19.5732	NOG2	3.08	S. cerevisiae Ortholog	NOG2	Predicted ORF in Assemblies 19, 20 and 21; decreased expression in response to prostaglandins
orf19.7011	orf19.7011	3.07	S. cerevisiae Ortholog	RRP12	Predicted ORF in Assemblies 19, 20 and 21
orf19.6252	orf19.6252	3.07	S. cerevisiae Ortholog	SPN1	Predicted ORF in Assemblies 19, 20 and 21
orf19.422	SPT20	3.03	NA	NA	Protein described as a transcription factor; downregulated upon adherence to polystyrene; flucytosine repressed
orf19.7100	orf19.7100	3.02	S. cerevisiae Ortholog	AVT1	Predicted ORF in Assemblies 19, 20 and 21; possibly transcriptionally regulated upon hyphal formation
orf19.6028	HGC1	2.99	S. cerevisiae Best hit	CLN2	Hypha-specific G1 cyclin-related protein involved in regulation of hyphal morphogenesis; Cdc28p-Hgc1p maintains Cdc11p S394 phosphorylation during hyphal growth; required for virulence in mouse model; regulated by Nrg1p, Tup1p, farnesol
orf19.6008	orf19.6008	2.98	S. cerevisiae Ortholog	YLL032C	Predicted ORF in Assemblies 19, 20 and 21; transcription is repressed in response to alpha pheromone in SpiderM medium
orf19.6344	RBK1	2.97	S. cerevisiae Ortholog	RBK1	Protein not essential for viability; similar to S. cerevisiae Rbk1p, which is a ribokinase
orf19.5341	RPS4A	2.96	S. cerevisiae Best hit	RPS4A	Predicted ribosomal protein; genes encoding cytoplasmic ribosomal subunits, translation factors, and tRNA synthetases are downregulated upon phagocytosis by murine macrophage; transcription is positively regulated by Tbf1p
orf19.344	orf19.344	2.95	NA	NA	Predicted ORF in Assemblies 19, 20 and 21; increased transcription is observed upon fluphenazine treatment or in an azole-resistant strain that overexpresses CDR1 and CDR2; possibly transcriptionally regulated by Tac1p; possibly spurious ORF (Annotation Working Group prediction)
orf19.2711.1	orf19.2711.1	2.93	S. cerevisiae Ortholog	SRB2	ORF Predicted by Annotation Working Group
orf19.4715	orf19.4715	2.93	S. cerevisiae Ortholog	NUM1	Predicted ORF in Assemblies 19, 20 and 21
orf19.5097	CAT8	2.93	S. cerevisiae Best hit	CAT8	Predicted zinc-cluster protein; null mutant shows a defect in transcription of JEN1 lactate permease gene; flucytosine repressed; similar to S. cerevisiae Cat8p but mutant phenotype suggests that it has a different set of target genes
orf19.2347	MNN2	2.89	S. cerevisiae Best hit	MNN2	Alpha-1,2-mannosyltransferase; likely involved in iron utilization in the endocytosis pathway under iron-limiting conditions; similar to S. cerevisiae Mnn2p and Mnn5p; transposon mutation affects filamentous growth; filament induced
orf19.1447	orf19.1447	2.88	NA	NA	Predicted ORF in Assemblies 19, 20 and 21
orf19.1239	orf19.1239	2.88	NA	NA	Predicted ORF in Assemblies 19, 20 and 21; exogenously expressed protein is a substrate for Kex2p processing in vitro; fluconazole-downregulated; possibly spurious ORF (Annotation Working Group prediction)
orf19.134	orf19.134	2.85	NA	NA	Predicted ORF in Assemblies 19, 20 and 21; ciclopirox olamine induced
orf19.1804	orf19.1804	2.83	S. cerevisiae Ortholog	YDL119C	Predicted ORF in Assemblies 19, 20 and 21
orf19.5806	ALD5	2.81	S. cerevisiae Ortholog	ALD5	Protein described as an aldehyde dehydrogenase; decreased expression in fluconazole-resistant isolate, or in hyphae; biofilm induced;fluconazole-downregulated; protein abundance is affected by URA3 expression in the CAI-4 strain background
orf19.2521	orf19.2521	2.8	NA	NA	Predicted ORF in Assemblies 19, 20 and 21
orf19.5343	ASH1	2.79	S. cerevisiae Best hit	ASH1	GATA-like transcription factor; localizes to nuclei of daughter cells and hyphal tip cells; required for wild-type virulence but not kidney colonization in a mouse model of systemic infection; required for wild-type filamentous growth
orf19.2604	orf19.2604	2.79	S. cerevisiae Ortholog	YNL022C	Predicted ORF in Assemblies 19, 20 and 21
orf19.1177	orf19.1177	2.79	S. cerevisiae Ortholog	RTT106	Predicted ORF in Assemblies 19, 20 and 21
orf19.1980	GIT4	2.78	S. cerevisiae Best hit	GIT1	Putative glycerophosphoinositol permease; fungal-specific (no human or murine homolog)
orf19.4826	IDH1	2.78	S. cerevisiae Ortholog	IDH1	Predicted ORF in Assemblies 19, 20 and 21; soluble protein in hyphae; protein level decreased in stationary phase cultures
orf19.680	orf19.680	2.78	S. cerevisiae Ortholog	TIM50	Predicted ORF in Assemblies 19, 20 and 21
orf19.5353	orf19.5353	2.77	NA	NA	Predicted ORF in Assemblies 19, 20 and 21
orf19.4837	orf19.4837	2.75	NA	NA	Predicted ORF in Assemblies 19, 20 and 21
orf19.3267	orf19.3267	2.75	S. cerevisiae Ortholog	SWF1	Predicted ORF in Assemblies 19, 20 and 21
orf19.3515	orf19.3515	2.74	S. cerevisiae Ortholog	BNA1	Putative 3-hydroxyanthranilic acid dioxygenase, involved in NAD biosynthesis
orf19.4433	CPH1	2.73	S. cerevisiae Best hit	STE12	Transcription factor required for mating and hyphal growth on solid media; with Efg1p required for host cytokine response; in filamentation pathway with Ess1p and Czf1p; regulates genes of galactose metabolism
orf19.395	ENO1	2.73	S. cerevisiae Ortholog	ENO1	Enolase (2-phospho-D-glycerate-hydrolyase), enzyme of glycolysis and gluconeogenesis; major cell-surface antigen; binds host plasmin and plasminogen; immunoprotective; phagocytosis, biofilm-regulated; farnesol-downregulated
orf19.1370	orf19.1370	2.72	NA	NA	Predicted ORF in Assemblies 19, 20 and 21; expression is regulated upon white-opaque switching; transcription is repressed in response to alpha pheromone in SpiderM medium
orf19.7551	ALO1	2.72	S. cerevisiae Ortholog	ALO1	D-Arabinono-1,4-lactone oxidase, involved in biosynthesis of dehydro-D-arabinono-1,4-lactone, which has a protective role against oxidative damage; required for full virulence in a mouse model of systemic infection
orf19.1159	orf19.1159	2.72	S. cerevisiae Best hit	MET2	Predicted ORF in Assemblies 19, 20 and 21; similar to A. nidulans CYSA serine O-trans-acetylase, suggesting that C. albicans uses an O-acetyl-serine (OAS) pathway of sulfur assimilation; induced upon biofilm formation
orf19.6037	ASM3	2.71	NA	NA	Putative secreted acid sphingomyelin phosphodiesterase; induced upon biofilm formation; possible Kex2p substrate; increased transcription is observed in an azole-resistant strain that overexpresses MDR1
orf19.2685	PGA54	2.71	NA	NA	Putative GPI-anchored protein; hyphal induced; Hog1p-downregulated; induced in a cyr1 or efg1 homozygous null mutant; shows colony morphology-related gene regulation by Ssn6p; upregulated in an RHE model
orf19.6552	orf19.6552	2.7	S. cerevisiae Ortholog	ERV2	Predicted ORF in Assemblies 19, 20 and 21
orf19.2073	orf19.2073	2.68	S. cerevisiae Best hit	YDR338C	Predicted ORF in Assemblies 19, 20 and 21; transcriptionally activated by Mnl1p under weak acid stress
orf19.5005	OSM2	2.68	S. cerevisiae Ortholog	OSM1	Protein described as mitochondrial fumarate reductase; regulated by Ssn6p, Gcn2p, and Gcn4p; Hog1p-downregulated; protein detected by mass spec in stationary phase cultures
orf19.851	orf19.851	2.67	S. cerevisiae Best hit	MNN4	Protein of unknown function; transcription is negatively regulated by Rim101p
orf19.3170	orf19.3170	2.67	S. cerevisiae Ortholog	BUD27	Predicted ORF in Assemblies 19, 20 and 21
orf19.4642	orf19.4642	2.66	NA	NA	Predicted ORF in Assemblies 19, 20 and 21
orf19.4332	orf19.4332	2.66	NA	NA	Predicted ORF in Assemblies 19, 20 and 21; possibly spurious ORF (Annotation Working Group prediction)
orf19.3333	orf19.3333	2.65	S. cerevisiae Ortholog	NAB2	Predicted ORF in Assemblies 19, 20 and 21
orf19.6286	orf19.6286	2.64	S. cerevisiae Ortholog	YER128W	Predicted ORF in Assemblies 19, 20 and 21
orf19.3404	orf19.3404	2.63	NA	NA	Decreased transcription is observed upon fluphenazine treatment
orf19.5524	orf19.5524	2.62	NA	NA	Predicted ORF in Assemblies 19, 20 and 21; possibly spurious ORF (Annotation Working Group prediction)
orf19.1893	orf19.1893	2.62	NA	NA	Predicted ORF in Assemblies 19, 20 and 21
orf19.5842	orf19.5842	2.62	S. cerevisiae Best hit	MET1	Predicted ORF in Assemblies 19, 20 and 21
orf19.764	orf19.764	2.62	S. cerevisiae Ortholog	SCY1	Predicted ORF in Assemblies 19, 20 and 21
orf19.1054	orf19.1054	2.62	S. cerevisiae Best hit	YLL023C	Predicted ORF in Assemblies 19, 20 and 21; possibly spurious ORF (Annotation Working Group prediction)
orf19.7077	orf19.7077	2.62	S. cerevisiae Ortholog	FRE7	Protein with similarity to ferric reductases; transcription is activated by Mac1p under copper starvation; Plc1p-regulated; transcription is negatively regulated by Rim101p
orf19.6302	PGA39	2.61	NA	NA	Putative GPI-anchored protein of unknown function
orf19.6268	orf19.6268	2.61	S. cerevisiae Best hit	DSF2	Predicted ORF in Assemblies 19, 20 and 21; decreased expression observed in an ssr1 homozygous null mutant
orf19.2760	orf19.2760	2.61	S. cerevisiae Ortholog	CFT1	Putative protein of unknown function; heterozygous null mutant exhibits hypersensitivity to parnafungin and cordycepin in the C. albicans fitness test; predicted ORF in Assemblies 19, 20 and 21
orf19.3218	orf19.3218	2.61	S. cerevisiae Ortholog	YJR124C	Putative multidrug resistance protein; upregulated by Efg1p
orf19.6316	orf19.6316	2.61	S. cerevisiae Ortholog	YMR221C	Predicted membrane transporter, member of the L-amino acid transporter-3 (LAT3) family, major facilitator superfamily (MFS)
orf19.1844	orf19.1844	2.61	S. cerevisiae Best hit	FRE4	Predicted ORF in Assemblies 19, 20 and 21; similar to ferric reductase Fre10p
orf19.336	YAH1	2.61	S. cerevisiae Ortholog	YAH1	Similar to oxidoreductases; transcriptionally regulated by iron; expression greater in high iron
orf19.6220.4	orf19.6220.4	2.6	S. cerevisiae Ortholog	RPL34B	ORF Predicted by Annotation Working Group
orf19.4969	KEM1	2.6	S. cerevisiae Ortholog	KEM1	5'-->3' exoribonuclease; required for wild-type filamentous growth; not essential for viability; functionally complements S. cerevisiae kem1 mutant slow growth & mating and partially complements invasive growth & pseudohyphal growth
orf19.2688	NAN1	2.6	S. cerevisiae Ortholog	NAN1	Predicted ORF in Assemblies 19, 20 and 21; physically interacts with TAP-tagged Nop1p
orf19.2978	orf19.2978	2.59	NA	NA	Predicted ORF in Assemblies 19, 20 and 21; possibly spurious ORF (Annotation Working Group prediction)
orf19.586	ERV46	2.59	S. cerevisiae Ortholog	ERV46	Transcription is induced upon filamentous growth
orf19.7617	orf19.7617	2.59	S. cerevisiae Ortholog	ARD1	Predicted ORF in Assemblies 19, 20 and 21
orf19.3264	CCE1	2.57	NA	NA	Putative Holliday junction resolving enzyme; similar to S. cerevisiae Cce1p
orf19.6662	orf19.6662	2.57	S. cerevisiae Ortholog	COQ10	Putative protein of unknown function, transcription is upregulated in clinical isolates from HIV+ patients with oral candidiasis; predicted ORF in Assemblies 19, 20 and 21
orf19.386	SAM4	2.57	S. cerevisiae Ortholog	SAM4	Alkaline upregulated
orf19.687.1	RPL25	2.56	S. cerevisiae Ortholog	RPL25	ORF Predicted by Annotation Working Group; shows colony morphology-related gene regulation by Ssn6p
orf19.3629	DSE1	2.55	S. cerevisiae Ortholog	DSE1	Predicted cell wall protein; transcription is decreased in mutant lacking ACE2; periodic mRNA expression, peak at cell-cycle M/G1 phase
orf19.3197	PAP1	2.55	S. cerevisiae Ortholog	PAP1	Poly(A) polymerase, likely involved in mRNA polyadenylation; PAP is inhibited by parnafungin antifungals; gene is located within the MTLa mating-type-like locus
orf19.6781	orf19.6781	2.55	S. cerevisiae Best hit	LYS14	Putative transcription factor with zinc finger DNA-binding motif
orf19.7016	PHM5	2.55	S. cerevisiae Ortholog	PPN1	Protein not essential for viability; similar to S. cerevisiae Phm5p, which is a vacuolar endopolyphosphatase with a role in phosphate metabolism
orf19.5705	NAM2	2.55	S. cerevisiae Ortholog	NAM2	Putative mitochondrial leucyl-tRNA synthetase
orf19.4629	orf19.4629	2.55	S. cerevisiae Ortholog	BUL1	Predicted ORF in Assemblies 19, 20 and 21
orf19.2649	PCL1	2.55	S. cerevisiae Best hit	PCL1	Cyclin homolog; expression induced upon filamentous growth; transcription is induced in response to alpha pheromone in SpiderM medium
orf19.3321	orf19.3321	2.55	S. cerevisiae Ortholog	MDM38	Predicted ORF in Assemblies 19, 20 and 21
orf19.2158	NAG3	2.55	S. cerevisiae Best hit	TPO3	Putative transporter of the major facilitator superfamily (MFS); similar to Nag4p; required for wild-type mouse virulence and cycloheximide resistance; in gene cluster that includes genes encoding enzymes of GlcNAc catabolism
orf19.7585	INO1	2.54	S. cerevisiae Ortholog	INO1	Inositol-1-phosphate synthase; enzyme of inositol biosynthesis; antigenic in human; repressed by farnesol (in biofilm) or caspofungin; regulated during planktonic growth; upstream inositol/choline regulatory element; glycosylation predicted
orf19.4575	orf19.4575	2.54	S. cerevisiae Ortholog	YPL109C	Predicted ORF in Assemblies 19, 20 and 21
orf19.2770	orf19.2770	2.53	NA	NA	Predicted ORF in Assemblies 19, 20 and 21
orf19.2454	PHO87	2.53	S. cerevisiae Ortholog	PHO87	Protein similar to phosphate permeases; transcription is negatively regulated by Rim101p at pH 8; expression is regulated upon white-opaque switching; caspofungin repressed; biofilm-regulated; virulence-group-correlated expression
orf19.6862	orf19.6862	2.53	S. cerevisiae Ortholog	RIX1	Predicted ORF in Assemblies 19, 20 and 21; mutation confers hypersensitivity to 5-fluorocytosine (5-FC), 5-fluorouracil (5-FU), and tubercidin (7-deazaadenosine)
orf19.1449	orf19.1449	2.53	S. cerevisiae Ortholog	DDI3	Increased transcription is observed in an azole-resistant strain that overexpresses MDR1; protein detected by mass spec in exponential and stationary phase cultures
orf19.5104	LTP1	2.53	S. cerevisiae Ortholog	LTP1	Putative protein phosphatase of the PTP family (tyrosine-specific), similar to S. cerevisiae Ltp1p
orf19.1286	orf19.1286	2.52	NA	NA	Predicted ORF in Assemblies 19, 20 and 21
orf19.2044	PGA27	2.52	NA	NA	Putative GPI-anchored protein of unknown function
orf19.2138	ILS1	2.52	S. cerevisiae Ortholog	ILS1	Protein similar to isoleucyl-tRNA synthetase, the target of drugs including the cyclic beta-amino acid icofungipen/PLD-118/BAY-10-8888 and mupirocin; detected by mass spec in exponential and stationary phase cultures
orf19.1789.1	LYS1	2.52	S. cerevisiae Ortholog	LYS1	Saccharopine dehydrogenase (biosynthetic); enzyme of alpha-aminoadipate lysine biosynthesis pathway; functionally complements S. cerevisiae lys1 mutation; fungal-specific (no human or murine homolog)
orf19.6507	orf19.6507	2.52	S. cerevisiae Best hit	ARX1	Predicted ORF in Assemblies 19, 20 and 21; protein detected by mass spec in stationary phase cultures
orf19.5873	POL1	2.52	S. cerevisiae Ortholog	POL1	Protein described as DNA directed DNA polymerase alpha; RNA abundance regulated by cell cycle, tyrosol and cell density
orf19.4247	orf19.4247	2.51	NA	NA	Predicted ORF in Assemblies 19, 20 and 21
orf19.6456	orf19.6456	2.51	NA	NA	Predicted ORF in Assemblies 19, 20 and 21
orf19.480	orf19.480	2.51	S. cerevisiae Best hit	YJR056C	Predicted ORF in Assemblies 19, 20 and 21
orf19.3211	RCF3	2.51	S. cerevisiae Ortholog	RFC3	Transcription is induced upon filamentous growth
orf19.5874	orf19.5874	2.5	NA	NA	Predicted ORF in Assemblies 19, 20 and 21
orf19.333	FCY2	2.5	S. cerevisiae Best hit	FCY2	Putative purine-cytosine permease of pyrimidine salvage; similar to S. cerevisiae Fcy2p; mutation associated with resistance to flucytosine in clinical isolates; transposon mutation affects filamentation; farnesol-upregulated in biofilm
orf19.3656	COX15	2.5	S. cerevisiae Ortholog	COX15	Transcription is regulated by Nrg1p and Tup1p; alkaline downregulated
orf19.4213	FET31	2.5	S. cerevisiae Best hit	FET3	Predicted ORF in Assemblies 19, 20 and 21; flucytosine induced; caspofungin repressed
orf19.6948	CCC1	2.49	S. cerevisiae Ortholog	CCC1	Protein described as predicted manganese transporter; alkaline downregulated; shows colony morphology-related gene regulation by Ssn6p; repressed by nitric oxide
orf19.3430	orf19.3430	2.48	NA	NA	Predicted ORF in Assemblies 19, 20 and 21; possibly spurious ORF (Annotation Working Group prediction); physically interacts with TAP-tagged Nop1p
orf19.3845	FGR3	2.48	NA	NA	Protein lacking an ortholog in S. cerevisiae; transposon mutation affects filamentous growth
orf19.2508	PRM9	2.48	NA	NA	Protein not essential for viability; similar to S. cerevisiae Prm9p, which may bind to COPII coated vesicles
orf19.2743	orf19.2743	2.48	S. cerevisiae Best hit	RPH1	Predicted ORF in Assemblies 19, 20 and 21
orf19.1557	orf19.1557	2.48	S. cerevisiae Ortholog	YLR137W	Predicted ORF in Assemblies 19, 20 and 21
orf19.7298	CHS2	2.48	S. cerevisiae Ortholog	CHS1	Chitin synthase; nonessential; required for wild-type chitin deposition in hyphae; transcription is regulated during dimorphic transition; Chs1p and Chs2p, but not Chs3p, are inhibited by the protoberberine HWY-289; fungal-specific
orf19.7473	orf19.7473	2.47	NA	NA	Predicted ORF in Assemblies 19, 20 and 21
orf19.2268	RCK2	2.47	S. cerevisiae Ortholog	RCK2	Predicted MAP kinase-activated protein kinase, similar to S. cerevisiae serine/threonine protein kinase Rck2p; induced by osmotic stress via Hog1p; macrophage/pseudohyphal-repressed; mutants are sensitive to rapamycin
orf19.1853	HHT2	2.47	S. cerevisiae Ortholog	HHT2	Protein described as histone H3; farnesol regulated
orf19.862	orf19.862	2.46	NA	NA	Predicted ORF in Assemblies 19, 20 and 21
orf19.5303	PGA30	2.46	NA	NA	Putative GPI-anchored protein of cell wall
orf19.6824	orf19.6824	2.46	NA	NA	Predicted ORF in Assemblies 19, 20 and 21; appears to be C. albicans-specific; induced upon biofilm formation; transcription is repressed in response to alpha pheromone in SpiderM medium
orf19.7025	MCM1	2.46	S. cerevisiae Best hit	MCM1	Transcription factor; regulator of hyphal growth; may act with Wor1p; canonical and non-canonical binding sites; MADS domain DNA-binding motif; similar to S. cerevisiae Mcm1p; greater expression in white than opaque cells; intron in 5'-UTR
orf19.1746	orf19.1746	2.46	S. cerevisiae Best hit	SSP2	Predicted ORF in Assemblies 19, 20 and 21; similar to S. cerevisiae meiosis-specific, spore-wall-localized protein Ssp2p, which is required for wild-type formation of outer spore wall in S. cerevisiae
orf19.5989	orf19.5989	2.45	S. cerevisiae Best hit	PAB1	Predicted ORF in Assemblies 19, 20 and 21
orf19.6126	KGD2	2.45	S. cerevisiae Ortholog	KGD2	Protein described as dihydrolipoamide S-succinyltransferase; transcriptionally regulated by iron; expression greater in high iron
orf19.6461	orf19.6461	2.45	S. cerevisiae Ortholog	COX20	Predicted ORF in Assemblies 19, 20 and 21
orf19.3743	orf19.3743	2.44	NA	NA	Predicted ORF in Assemblies 19, 20 and 21
orf19.3772	orf19.3772	2.44	NA	NA	Predicted ORF in Assemblies 19, 20 and 21; possibly spurious ORF (Annotation Working Group prediction); merged with orf19.3773 in Assembly 21
orf19.5277	orf19.5277	2.44	NA	NA	Predicted ORF in Assemblies 19, 20 and 21
orf19.3099	TRP4	2.44	S. cerevisiae Ortholog	TRP4	Predicted enzyme of amino acid biosynthesis; upregulated in biofilm; regulated by Gcn2p and Gcn4p; S. cerevisiae ortholog is Gcn4p regulated
orf19.1911	PGA52	2.44	S. cerevisiae Ortholog	YJL171C	Putative GPI-anchored protein of unknown function; fluconazole-induced
orf19.6741	orf19.6741	2.43	NA	NA	Predicted ORF in Assemblies 19, 20 and 21; regulated by Nrg1p, Tup1p
orf19.7518	ZCF38	2.43	NA	NA	Putative transcription factor with zinc cluster DNA-binding motif
orf19.4251	ZCF22	2.43	S. cerevisiae Best hit	UPC2	Predicted zinc-finger protein of unknown function
orf19.6534.2	orf19.6534.2	2.43	S. cerevisiae Ortholog	CRN1	Predicted ORF in Assemblies 19, 20 and 21
orf19.3526	ITR1	2.43	S. cerevisiae Ortholog	ITR2	Inositol transporter required for uptake of exogenous inositol; major facilitator superfamily; 12 probable transmembrane motifs; expressed in rich medium with 2% glucose; fluconazole, caspofungin downregulated
orf19.5422	orf19.5422	2.42	NA	NA	Predicted ORF in Assemblies 19, 20 and 21; possibly spurious ORF (Annotation Working Group prediction)
orf19.6323	HPA2	2.42	S. cerevisiae Ortholog	HPA3	Predicted ORF in Assemblies 19, 20 and 21
orf19.1575	PRS1	2.42	S. cerevisiae Ortholog	PRS3	Phosphoribosylpyrophosphate synthetase; enzyme of purine, pyrimidine, histidine, and tryptophan biosynthesis; essential; flucytosine induced; macrophage/pseudohyphal-induced
orf19.6814	TDH3	2.42	S. cerevisiae Ortholog	TDH3	Glyceraldehyde-3-phosphate dehydrogenase; enzyme of glycolysis; binds fibronectin and laminin; at surface of yeast-form cells and hyphae; soluble in hyphae; antigenic during infection; NAD-linked; farnesol-downregulated
orf19.6630	orf19.6630	2.42	S. cerevisiae Ortholog	YLR104W	ORF Predicted by Annotation Working Group
orf19.2417	SMC5	2.42	S. cerevisiae Ortholog	SMC5	Predicted ORF in Assemblies 19, 20 and 21; similar to S. cerevisiae Yol034wp, which is involved in DNA repair; transposon mutation affects filamentous growth
orf19.417	orf19.417	2.41	S. cerevisiae Ortholog	MTM1	Predicted ORF in Assemblies 19, 20 and 21
orf19.4448	SOG2	2.41	S. cerevisiae Ortholog	SOG2	Leucine-rich-repeat domain protein of RAM cell wall integrity signaling network; role in cell separation, azole sensitivity; required for hyphal growth; lacks orthologs in higher eukaryotes
orf19.5918	orf19.5918	2.4	NA	NA	Predicted ORF in Assemblies 19, 20 and 21
orf19.1372	orf19.1372	2.4	S. cerevisiae Ortholog	IRC22	Gene transcription regulated by Mig1p and Tup1p
orf19.2528	orf19.2528	2.4	S. cerevisiae Ortholog	BDP1	Predicted ORF in Assemblies 19, 20 and 21; flucytosine repressed
orf19.1584	orf19.1584	2.4	S. cerevisiae Best hit	MCH4	Predicted membrane transporter, member of the monocarboxylate porter (MCP) family, major facilitator superfamily (MFS); shows colony morphology-related gene regulation by Ssn6p
orf19.3268	TMA19	2.39	S. cerevisiae Ortholog	TMA19	Ortholog of S. cerevisiae Tma19p (Ykl065cp)
orf19.3674	GAL102	2.38	S. cerevisiae Best hit	GAL10	Predicted ORF in Assemblies 19, 20 and 21; mutation confers hypersensitivity to toxic ergosterol analog
orf19.7662	orf19.7662	2.38	S. cerevisiae Best hit	RTT103	Predicted ORF in Assemblies 19, 20 and 21
orf19.6077	orf19.6077	2.38	S. cerevisiae Ortholog	PNS1	Predicted ORF in Assemblies 19, 20 and 21; shows colony morphology-related gene regulation by Ssn6p
orf19.3305	ZCF17	2.37	S. cerevisiae Best hit	UPC2	Putative transcription factor with zinc cluster DNA-binding motif
orf19.3123.2	orf19.3123.2	2.37	S. cerevisiae Ortholog	CDD1	ORF Predicted by Annotation Working Group
orf19.5335	SGS1	2.37	S. cerevisiae Ortholog	SGS1	Protein described as a DNA helicase; haploinsufficient for wild-type lifespan; upregulated upon treatment of biofilm with farnesol
orf19.771	LPG20	2.37	S. cerevisiae Ortholog	YPL088W	Protein of aldo-keto reductase family; nonessential; similar to aryl alcohol dehydrogenases, S. cerevisiae Ypl088wp, A. tumefaciens MocA; osmotic stress-induced, correlates with overexpression of MDR1 in fluconazole-resistant isolate
orf19.1440	orf19.1440	2.36	NA	NA	Predicted ORF in Assemblies 19, 20 and 21; possibly spurious ORF (Annotation Working Group prediction)
orf19.5406	orf19.5406	2.36	S. cerevisiae Best hit	PSR1	Predicted ORF in Assemblies 19, 20 and 21
orf19.4288	CTA7	2.36	S. cerevisiae Ortholog	STB4	Predicted zinc-finger protein of unknown function; activates transcription in 1-hybrid assay in S. cerevisiae; has similarity to S. cerevisiae Stb4p
orf19.352	orf19.352	2.35	NA	NA	Predicted ORF in Assemblies 19, 20 and 21
orf19.1960	CLN3	2.35	S. cerevisiae Ortholog	CLN3	G1 cyclin; depletion causes abolished budding and hyphal growth defects; likely to be essential; farnesol regulated, upregulated in biofilm; functional in S. cerevisiae; similar to S. cerevisiae Cln3p, which is a G1-specific cyclin
orf19.6573	BEM2	2.35	S. cerevisiae Ortholog	BEM2	Putative Rho1p GTPase activating protein (GAP); serum-induced transcription
orf19.2810	AAP1	2.35	S. cerevisiae Best hit	GAP1	Putative amino acid permease; fungal-specific (no human or murine homolog)
orf19.926	EXO1	2.35	S. cerevisiae Best hit	EXO1	Predicted ORF in Assemblies 19, 20 and 21; cell-cycle regulated periodic mRNA expression
orf19.4750	orf19.4750	2.34	NA	NA	Predicted ORF in Assemblies 19, 20 and 21
orf19.3329	orf19.3329	2.34	S. cerevisiae Ortholog	LCB3	Predicted ORF in Assemblies 19, 20 and 21
orf19.721	orf19.721	2.34	S. cerevisiae Ortholog	GRC3	Predicted ORF in Assemblies 19, 20 and 21
orf19.799	STE4	2.34	S. cerevisiae Ortholog	STE4	Beta subunit of heterotrimeric G protein of mating signal transduction pathway; required for mating; transcription is specific to cells homozygous at MTL and is induced by alpha pheromone; similar to S. cerevisiae Ste4p
orf19.2422	ARC1	2.33	S. cerevisiae Ortholog	ARC1	Predicted ORF in Assemblies 19, 20 and 21; macrophage/pseudohyphal-repressed; protein detected by mass spec in stationary phase cultures
orf19.5056	orf19.5056	2.33	S. cerevisiae Best hit	DOC1	Predicted ORF in Assemblies 19, 20 and 21
orf19.424	TRP99	2.33	S. cerevisiae Best hit	AHP1	Protein described as thioredoxin peroxidase/alkyl hydroperoxide reductase; transcriptionally regulated by iron; expression greater in low iron; regulated by Gcn4p; induced in response to amino acid starvation (3-aminotriazole treatment)
orf19.6587	orf19.6587	2.32	S. cerevisiae Ortholog	GIR2	Protein similar to S. cerevisiae Ydr152wp; transposon mutation affects filamentous growth
orf19.952	orf19.952	2.31	NA	NA	Predicted ORF in Assemblies 19, 20 and 21
orf19.6569	orf19.6569	2.31	NA	NA	Predicted ORF in Assemblies 19, 20 and 21
orf19.996	orf19.996	2.31	NA	NA	Predicted ORF in Assemblies 19, 20 and 21; possibly spurious ORF (Annotation Working Group prediction)
orf19.4530.1	orf19.4530.1	2.31	S. cerevisiae Best hit	CRP1	ORF Predicted by Annotation Working Group; regulated by Nrg1p, Tup1p
orf19.6602	orf19.6602	2.31	S. cerevisiae Ortholog	COQ9	Predicted ORF in Assemblies 19, 20 and 21
orf19.3124	orf19.3124	2.31	S. cerevisiae Ortholog	MAP1	Predicted ORF in Assemblies 19, 20 and 21
orf19.4101	orf19.4101	2.3	NA	NA	Predicted ORF in Assemblies 19, 20 and 21
orf19.827	orf19.827	2.3	NA	NA	Predicted ORF in Assemblies 19, 20 and 21; possibly spurious ORF (Annotation Working Group prediction)
orf19.6854	ATP1	2.3	S. cerevisiae Ortholog	ATP1	Protein similar to alpha subunit of ATP synthase; antigenic in human, mouse; at surface of hyphae, not yeast-form; soluble protein in hyphae; induced by ciclopirox olamine, ketoconazole, or flucytosine; downregulated by Efg1p, caspofungin
orf19.6971	DIE2	2.3	S. cerevisiae Ortholog	DIE2	Protein not essential for viability; similar to S. cerevisiae Die2p, which is dolichyl-phosphoglucose-dependent glucosyltransferase involved in protein N-glycosylation
orf19.6676	orf19.6676	2.3	S. cerevisiae Best hit	DPH5	Predicted ORF in Assemblies 19, 20 and 21
orf19.1971	orf19.1971	2.29	NA	NA	Predicted ORF in Assemblies 19, 20 and 21
orf19.429	orf19.429	2.29	S. cerevisiae Ortholog	PAP2	Predicted ORF in Assemblies 19, 20 and 21; repressed by nitric oxide
orf19.4936	orf19.4936	2.28	NA	NA	Predicted ORF in Assemblies 19, 20 and 21
orf19.4886	orf19.4886	2.28	NA	NA	Predicted ORF in Assemblies 19, 20 and 21
orf19.3091	orf19.3091	2.28	NA	NA	Predicted ORF in Assemblies 19, 20 and 21; downregulated during core stress response
orf19.7557	FGR46	2.28	NA	NA	Protein lacking an ortholog in S. cerevisiae; transposon mutation affects filamentous growth
orf19.4400	orf19.4400	2.28	NA	NA	Predicted ORF in Assemblies 19, 20 and 21; possibly spurious ORF (Annotation Working Group prediction)
orf19.6249	HAK1	2.28	NA	NA	Putative potassium transporter; similar to Schwanniomyces occidentalis Hak1p; amphotericin B induced; transcriptionally induced upon phagocytosis by macrophage
orf19.6759	orf19.6759	2.28	S. cerevisiae Best hit	MDS3	Predicted ORF in Assemblies 19, 20 and 21
orf19.5574	orf19.5574	2.28	S. cerevisiae Ortholog	YGR012W	Predicted ORF in Assemblies 19, 20 and 21
orf19.6828.1	orf19.6828.1	2.27	S. cerevisiae Ortholog	SSS1	ORF Predicted by Annotation Working Group
orf19.407	GCD6	2.26	S. cerevisiae Ortholog	GCD6	Putative catalytic epsilon subunit of the translation initiation factor eIF2B, based on similarity to S. cerevisiae Gcd6p; genes encoding translation factors are downregulated upon phagocytosis by murine macrophage
orf19.6686	ENP2	2.26	S. cerevisiae Ortholog	ENP2	Predicted ORF in Assemblies 19, 20 and 21; essential; S. cerevisiae ortholog is essential; heterozygous mutation confers resistance to 5-fluorocytosine (5-FC), 5-fluorouracil (5-FU), and tubercidin (7-deazaadenosine)
orf19.5651	orf19.5651	2.26	S. cerevisiae Ortholog	JHD2	Predicted ORF in Assemblies 19, 20 and 21
orf19.5750	SHM2	2.26	S. cerevisiae Ortholog	SHM2	Cytoplasmic serine hydroxymethyltransferase; complements the glycine auxotrophy of an S. cerevisiae shm1 null shm2 null gly1-1 triple mutant; antigenic in human; soluble protein in hyphae; farnesol-upregulated in biofilm
orf19.4981	orf19.4981	2.25	S. cerevisiae Ortholog	YDL206W	Predicted ORF in Assemblies 19, 20 and 21
orf19.5360	RPC11	2.25	S. cerevisiae Ortholog	RPC11	Predicted ORF in Assemblies 19, 20 and 21; downregulated in core caspofungin response
orf19.6023	orf19.6023	2.25	S. cerevisiae Best hit	YDR338C	Predicted ORF in Assemblies 19, 20 and 21
orf19.5644	orf19.5644	2.25	S. cerevisiae Best hit	SMA2	Predicted ORF in Assemblies 19, 20 and 21
orf19.1800	orf19.1800	2.25	S. cerevisiae Ortholog	YPR157W	Predicted ORF in Assemblies 19, 20 and 21
orf19.1390	PMI1	2.24	S. cerevisiae Ortholog	PMI40	Phosphomannose isomerase; cell wall biosynthesis enzyme; drug target; functional homolog of S. cerevisiae and E. coli phosphomannose isomerase; Gcn4p-regulated; repressed by 3-AT; induced on adherence to polystyrene, phagocytosis
orf19.4954	orf19.4954	2.24	S. cerevisiae Ortholog	PPA1	Predicted ORF in Assemblies 19, 20 and 21
orf19.706	NMD3	2.24	S. cerevisiae Ortholog	NMD3	Predicted ORF in Assemblies 19, 20 and 21; downregulated in core stress response; decreased expression in response to prostaglandins
orf19.1195	orf19.1195	2.24	S. cerevisiae Ortholog	2014-10-02	Predicted ORF in Assemblies 19, 20 and 21
orf19.3844	MRP8	2.24	S. cerevisiae Ortholog	MRP8	Protein not essential for viability; similar to S. cerevisiae Mrp8p, which is a mitochondrial ribosomal protein; greater transcription in hyphal form than yeast form
orf19.2798	orf19.2798	2.24	S. cerevisiae Ortholog	IRC3	Putative helicase; fungal-specific (no human or murine homolog)
orf19.6848	VPS16	2.24	S. cerevisiae Ortholog	VPS16	Protein similar to S. cerevisiae Vps16p, which is involved in protein-vacuolar targeting; likely to be essential for growth, based on insertional mutagenesis; downregulated in biofilm or in azole-resistant strain that overexpresses MDR1
orf19.2796	orf19.2796	2.22	S. cerevisiae Ortholog	POL12	Predicted ORF in Assemblies 19, 20 and 21
orf19.6239	orf19.6239	2.22	S. cerevisiae Ortholog	KIN28	Predicted ORF in Assemblies 19, 20 and 21
orf19.2280	ZCF10	2.22	S. cerevisiae Best hit	CAT8	Putative transcription factor with zinc cluster DNA-binding motif
orf19.2758	PGA38	2.21	NA	NA	Putative GPI-anchored protein of unknown function; repressed during cell wall regeneration
orf19.908	FEN12	2.21	S. cerevisiae Best hit	FEN1	Predicted ORF in Assemblies 19, 20 and 21; amphotericin B, caspofungin repressed
orf19.2194	orf19.2194	2.21	S. cerevisiae Ortholog	APM4	Phosphorylated protein of unknown function; predicted ORF in Assemblies 19, 20 and 21
orf19.2514	orf19.2514	2.2	NA	NA	Predicted ORF in Assemblies 19, 20 and 21
orf19.5282	orf19.5282	2.2	NA	NA	Predicted ORF in Assemblies 19, 20 and 21; decreased expression in hyphae compared to yeast-form cells; regulated by Efg1p and Efh1p; intron in 5'-UTR; transcriptionally activated by Mnl1p under weak acid stress
orf19.86	orf19.86	2.2	S. cerevisiae Ortholog	HYR1	Protein described as glutathione peroxidase; macrophage-downregulated gene
orf19.7660	orf19.7660	2.19	S. cerevisiae Ortholog	VPS52	Predicted ORF in Assemblies 19, 20 and 21
orf19.3480	orf19.3480	2.19	S. cerevisiae Ortholog	RSM23	Predicted ORF in Assemblies 19, 20 and 21
orf19.7353	orf19.7353	2.19	S. cerevisiae Ortholog	KIP3	Predicted ORF in Assemblies 19, 20 and 21
orf19.4737	TPO3	2.19	S. cerevisiae Best hit	TPO3	Possible role in polyamine transport; MFS-MDR family; transcription induced by Sfu1p, regulated upon white-opaque switching; decreased expression in hyphae compared to yeast-form cells; regulated by Nrg1p; fungal-specific
orf19.5231	orf19.5231	2.18	NA	NA	Predicted ORF in Assemblies 19, 20 and 21
orf19.1736	orf19.1736	2.18	NA	NA	Predicted ORF in Assemblies 19, 20 and 21
orf19.3565	orf19.3565	2.18	NA	NA	Predicted ORF in Assemblies 19, 20 and 21
orf19.5674	PGA10	2.18	NA	NA	Plasma membrane protein involved in heme-iron utilization; allows utilization of hemin and hemoglobin as iron sources in host tissues; predicted GPI anchor; hypoxia, ketoconazole, ciclopirox, or hyphal-induced; upregulated by Rim101p at pH8
orf19.4120	LAS1	2.18	S. cerevisiae Best hit	LAS1	Predicted ORF in Assemblies 19, 20 and 21; mutation confers hypersensitivity to 5-fluorocytosine (5-FC), 5-fluorouracil (5-FU); macrophage-induced gene
orf19.5962	SNF3	2.18	S. cerevisiae Ortholog	SNF3	Glucose and galactose sensor; fermentation, filamentation, virulence roles; in 20-member C. albicans glucose transporter family, extended C terminus; high-glucose repressed; induced in macrophage, repressed in biofilm
orf19.4612	orf19.4612	2.17	S. cerevisiae Best hit	AIM2	Predicted ORF in Assemblies 19, 20 and 21
orf19.3449	orf19.3449	2.17	S. cerevisiae Ortholog	YDR266C	Predicted ORF in Assemblies 19, 20 and 21
orf19.7627	orf19.7627	2.17	S. cerevisiae Ortholog	YNL320W	Predicted ORF in Assemblies 19, 20 and 21
orf19.5308	orf19.5308	2.16	NA	NA	Predicted ORF in Assemblies 19, 20 and 21; induced by Rgt1p
orf19.1279	CDS1	2.16	S. cerevisiae Ortholog	CDS1	Protein similar to S. cerevisiae Cds1p; transposon mutation affects filamentous growth
orf19.1477	orf19.1477	2.16	S. cerevisiae Ortholog	YGL010W	Predicted ORF in Assemblies 19, 20 and 21
orf19.4204	orf19.4204	2.16	S. cerevisiae Ortholog	PET123	Predicted ORF in Assemblies 19, 20 and 21
orf19.2160	NAG4	2.15	S. cerevisiae Best hit	TPO3	Putative transporter; fungal-specific; similar to Nag3p and to S. cerevisiae Ypr156Cp and Ygr138Cp; required for wild-type mouse virulence and wild-type cycloheximide resistance; gene cluster encodes enzymes of GlcNAc catabolism
orf19.1276	orf19.1276	2.14	NA	NA	Predicted ORF in Assemblies 19, 20 and 21; not essential for viability; similar to S. cerevisiae Vhs3p, which is a putative phosphopantothenoylcysteine decarboxylase
orf19.4955	orf19.4955	2.14	S. cerevisiae Ortholog	SPS22	Predicted ORF in Assemblies 19, 20 and 21
orf19.1082.1	orf19.1082.1	2.14	S. cerevisiae Ortholog	COX12	ORF Predicted by Annotation Working Group
orf19.377	PHR3	2.14	S. cerevisiae Ortholog	GAS4	Predicted ORF in Assemblies 19, 20 and 21; fungal-specific (no human or murine homolog)
orf19.3720	orf19.3720	2.13	S. cerevisiae Best hit	BCY1	Predicted ORF in Assemblies 19, 20 and 21
orf19.6481	YPS7	2.13	S. cerevisiae Best hit	YPS7	Putative aspartic-type endopeptidase with limited ability to degrade alpha pheromone; mutants show increased sensitivity to alpha pheromone
orf19.6470	AHP2	2.13	S. cerevisiae Best hit	AHP1	Predicted ORF in Assemblies 19, 20 and 21; macrophage-downregulated gene
orf19.1153	GAD1	2.13	S. cerevisiae Ortholog	GAD1	Protein described as glutamate decarboxylase; macrophage-downregulated gene; alkaline downregulated; amphotericin B induced; transcriptionally activated by Mnl1p under weak acid stress
orf19.229	orf19.229	2.13	S. cerevisiae Best hit	PSH1	Predicted ORF in Assemblies 19, 20 and 21
orf19.1481	HAP42	2.12	NA	NA	Predicted ORF in Assemblies 19, 20 and 21
orf19.6267	orf19.6267	2.12	NA	NA	Protein not essential for viability
orf19.2178	orf19.2178	2.12	S. cerevisiae Ortholog	MRS3	Predicted ORF in Assemblies 19, 20 and 21
orf19.6403	orf19.6403	2.12	S. cerevisiae Ortholog	SIL1	Predicted ORF in Assemblies 19, 20 and 21
orf19.2000	orf19.2000	2.12	S. cerevisiae Ortholog	CHL1	Predicted ORF in Assemblies 19, 20 and 21
orf19.2460	orf19.2460	2.11	NA	NA	Predicted ORF in Assemblies 19, 20 and 21; exogenously expressed protein is a substrate for Kex2p processing in vitro; transcription is repressed in response to alpha pheromone in SpiderM medium
orf19.4003	TIP20	2.11	NA	NA	Protein interacting with Sec20p, possibly involved in retrograde transport between the Golgi and the endoplasmic reticulum; similar to S. cerevisiae Tip20p
orf19.4540	UBC8	2.11	S. cerevisiae Ortholog	UBC8	Protein similar to S. cerevisiae Ubc8p; transcription is induced in response to alpha pheromone in SpiderM medium
orf19.1479	orf19.1479	2.11	S. cerevisiae Best hit	PIB2	Predicted ORF in Assemblies 19, 20 and 21
orf19.5291	orf19.5291	2.11	S. cerevisiae Ortholog	SCS3	Predicted ORF in Assemblies 19, 20 and 21
orf19.58	RRP6	2.11	S. cerevisiae Ortholog	RRP6	Predicted ORF in Assemblies 19, 20 and 21; mutation confers hypersensitivity to 5-fluorocytosine (5-FC), 5-fluorouracil (5-FU), and tubercidin (7-deazaadenosine)
orf19.199	orf19.199	2.1	NA	NA	Predicted ORF in Assemblies 19, 20 and 21; hyphal-induced expression; greater mRNA abundance observed in a cyr1 homozygous null mutant than in wild type
orf19.1330	orf19.1330	2.1	NA	NA	Predicted ORF in Assemblies 19, 20 and 21
orf19.6843	orf19.6843	2.1	NA	NA	Predicted ORF in Assemblies 19, 20 and 21
orf19.3277	orf19.3277	2.1	NA	NA	Predicted ORF in Assemblies 19, 20 and 21
orf19.6099	CCT8	2.1	S. cerevisiae Ortholog	CCT8	Essential protein similar to chaperonin complex subunit 8; involved in hyphal morphogenesis, particularly starvation-induced; production in S. cerevisiae inhibits Ras2p-mediated pathways (including pseudohyphal); CCT1 and TRP1 genes overlap
orf19.3564	RPC40	2.1	S. cerevisiae Ortholog	RPC40	Predicted ORF in Assemblies 19, 20 and 21; protein level decreased in stationary phase cultures
orf19.3568	RXT3	2.09	NA	NA	Predicted ORF in Assemblies 19, 20 and 21
orf19.4240	orf19.4240	2.09	S. cerevisiae Ortholog	PER1	Predicted ORF in Assemblies 19, 20 and 21
orf19.1229	orf19.1229	2.09	S. cerevisiae Ortholog	CSE1	Predicted ORF in Assemblies 19, 20 and 21
orf19.5711	orf19.5711	2.09	S. cerevisiae Ortholog	CSR1	Predicted ORF in Assemblies 19, 20 and 21
orf19.2608	ADH5	2.09	S. cerevisiae Best hit	ADH2	Putative alcohol dehydrogenase; soluble protein in hyphae; expression is regulated upon white-opaque switching; fluconazole-induced; antigenic during murine systemic infection; regulated by Nrg1p, Tup1p; macrophage-downregulated protein
orf19.6861	orf19.6861	2.09	S. cerevisiae Best hit	APC5	Predicted ORF in Assemblies 19, 20 and 21
orf19.5015	MYO2	2.09	S. cerevisiae Ortholog	MYO2	Class V myosin; nonessential; required for wild-type actin cytoskeletal polarity, nuclear organization and migration, and hyphal growth; sole class V myosin in C. albicans; conserved myosin ATPase and tail domains
orf19.2945	PUT4	2.09	S. cerevisiae Best hit	PUT4	Putative proline permease; fungal-specific (no human or murine homolog); repressed during the mating process
orf19.3516	orf19.3516	2.08	NA	NA	Predicted ORF in Assemblies 19, 20 and 21
orf19.1653	orf19.1653	2.08	NA	NA	Predicted ORF in Assemblies 19, 20 and 21; possibly spurious ORF (Annotation Working Group prediction)
orf19.904	orf19.904	2.07	NA	NA	Predicted ORF in Assemblies 19, 20 and 21; possibly spurious ORF (Annotation Working Group prediction)
orf19.1210	orf19.1210	2.07	S. cerevisiae Ortholog	AVT6	Predicted ORF in Assemblies 19, 20 and 21
orf19.5830	orf19.5830	2.07	S. cerevisiae Ortholog	LHS1	Protein similar to S. cerevisiae Hsp70p; predicted Kex2p substrate
orf19.7605	PUP1	2.07	S. cerevisiae Ortholog	PUP1	Predicted ORF in Assemblies 19, 20 and 21; macrophage/pseudohyphal-repressed
orf19.292	orf19.292	2.06	NA	NA	Predicted ORF in Assemblies 19, 20 and 21
orf19.354	orf19.354	2.06	S. cerevisiae Ortholog	ICP55	Predicted ORF in Assemblies 19, 20 and 21
orf19.4209	orf19.4209	2.06	S. cerevisiae Best hit	UBA3	Predicted ORF in Assemblies 19, 20 and 21
orf19.2074	orf19.2074	2.05	NA	NA	Predicted ORF in Assemblies 19, 20 and 21
orf19.5522	orf19.5522	2.05	NA	NA	Predicted ORF in Assemblies 19, 20 and 21; possibly spurious ORF (Annotation Working Group prediction)
orf19.5019	orf19.5019	2.04	NA	NA	Predicted ORF in Assemblies 19, 20 and 21
orf19.156	FGR51	2.04	NA	NA	Protein lacking an ortholog in S. cerevisiae; transposon mutation affects filamentous growth
orf19.2013	KAR2	2.04	S. cerevisiae Ortholog	KAR2	Similar to chaperones of Hsp70p family; transcriptionally regulated by iron; expression greater in high iron; protein detected by mass spec in exponential and stationary phase cultures
orf19.578	orf19.578	2.04	S. cerevisiae Ortholog	MSB3	Predicted ORF in Assemblies 19, 20 and 21
orf19.4653	orf19.4653	2.03	NA	NA	Transcriptionally regulated by iron; expression greater in low iron; similar to GPI-linked cell-wall proteins
orf19.4883	orf19.4883	2.03	S. cerevisiae Best hit	COS111	Predicted ORF in Assemblies 19, 20 and 21; constitutive expression independent of MTL or white-opaque status
orf19.5323	MDH1-3	2.03	S. cerevisiae Best hit	MDH1	Predicted malate dehydrogenase; farnesol regulated
orf19.839	orf19.839	2.03	S. cerevisiae Ortholog	YLR143W	Predicted ORF in Assemblies 19, 20 and 21; induced by nitric oxide in yhb1 mutant; mutation confers hypersensitivity to aureobasidin A
orf19.250	SLC1	2.02	S. cerevisiae Ortholog	SLC1	Protein repressed during the mating process
orf19.5736	ALS5	2.02	S. cerevisiae Best hit	SAG1	Adhesin; ALS family protein; highly variable; expression in S. cerevisiae causes adhesion to human epithelium, endothelium or ECM, endothelial invasiveness by endocytosis, and, at high abundance, ECM-induced aggregation; has amyloid domain
orf19.4151	SPO1	2.02	S. cerevisiae Best hit	SPO1	Protein similar to phospholipase B; fungal-specific (no human or murine homolog)
orf19.6896	orf19.6896	2.01	NA	NA	Predicted ORF in Assemblies 19, 20 and 21; member of a family encoded by FGR6-related genes in the RB2 repeat sequence
orf19.6291	orf19.6291	2.01	S. cerevisiae Ortholog	FUN30	Predicted ORF in Assemblies 19, 20 and 21
orf19.5307	JEN2	2.01	S. cerevisiae Best hit	JEN1	Protein described as carboxylic acid transporter; induced by Rgt1p; transcription is upregulated in both intermediate and mature biofilms
orf19.1872	orf19.1872	2	NA	NA	Predicted ORF in Assemblies 19, 20 and 21; repressed by nitric oxide
orf19.3888.2	orf19.3888.2	2	NA	NA	ORF Predicted by Annotation Working Group
orf19.1783	YOR1	2	S. cerevisiae Ortholog	YOR1	Protein similar to S. cerevisiae Yor1p, which is a plasma membrane transporter of the ATP-binding cassette (ABC) family involved in resistance to aureobasidin A; transcription is specific to white cell type
orf19.4412	orf19.4412	2	S. cerevisiae Ortholog	REV1	Predicted ORF in Assemblies 19, 20 and 21
orf19.7444	orf19.7444	2	S. cerevisiae Ortholog	YOR352W	Predicted ORF in Assemblies 19, 20 and 21
