# Supplementary material for: Gene Annotation and Drug Target Discovery in Candida albicans with a Tagged Transposon Mutant Collection
Source: PLoS Pathog. 2010 Oct 7;6(10):e1001140. doi: 10.1371/journal.ppat.1001140 (PMC2951378; doi:10.1371/journal.ppat.1001140)
Supplement: Table S9 — Primers used in this study (0.03 MB XLS) [file ppat.1001140.s018.xls]

## Sheet: S9
Table S9. Primers used in this study
Name	Sequence (5’ to 3’)	Description
BTEG-D2’	/BioTEG/-GAAAACGAGCTCGAATTCATCG	Biotinylated; used for downtag amplification
BTEG-U2’	/BioTEG/-GTCGACCTGCAGCGTACG	Biotinylated; used for uptag amplification
D1’	CGGTGTCGGTCTCGTAG	Used for downtag amplification
U1	ATGCGATGTCCACGAGGTCTCT	Used for sequencing C. albicans Tn5 transposon insertions
U1’	GATGTCCACGAGGTCTCT	Used for uptag amplification
D2_revcomp	CGATGAATTCGAGCTCGTTTTC	Used for sequencing C. albicans Tn7 transposon insertions
GW1	GTTGCAACAAATTGATGAGCAATGC	Used for sequencing cloned C.albicans ORFs in pCR 8/GW/TOPO
GW2	GTTGCAACAAATTGATGAGCAATTA	Used for sequencing cloned C.albicans ORFs in pCR 8/GW/TOPO
GPD_ProF	CGGTAGGTATTGATTGTAATTCTG	Used for sequencing ORFs transferred into pAG416GPD-ccdB
pBluescriptSK	TCTAGAACTAGTGGATC	Used for sequencing ORFs transferred into pAG416GPD-ccdB
orf19.4363_L	GCAAACAATTCGGGTTCAGT	Used to amplify C. albicans ORF
orf19.6908 _L	TGTAGGGATTGTTGGGAGGA	Used to amplify C. albicans ORF
orf19.3001_L	TGCCATTTTCTGACCAATGA	Used to amplify C. albicans ORF
orf19.5015_L	TGACTTGAAGTGACGCCAAA	Used to amplify C. albicans ORF
orf19.6417_L	TATGCCATGGTTTCCGTTCT	Used to amplify C. albicans ORF
orf19.5927_L	GGATTCCAATAAAGCGGTGA	Used to amplify C. albicans ORF
orf19.3293 _L	ACCAACAACCAAACCAGCTC	Used to amplify C. albicans ORF
orf19.4290_L	GCCAATGGCGTGATTAGTTT	Used to amplify C. albicans ORF
orf19.7236_L	ATAGTGGCTCCAACCGAATG	Used to amplify C. albicans ORF
orf19.3568_L	GAGTCGCATTCCTCATCTCC	Used to amplify C. albicans ORF
orf19.2935_L	GGAGATGAGCTTGTCCCCTAA	Used to amplify C. albicans ORF
orf19.2967_L	GCAATGGTAAATTGGGTGCT	Used to amplify C. albicans ORF
orf19.3415.1_L	CAAATCAGCTTGGGATTGGT	Used to amplify C. albicans ORF
orf19.6135.1_L	CGCCCATTCCTAAAGATTCA	Used to amplify C. albicans ORF
orf19.2365_L	CCGTTGATAGGCAAAGGAAA	Used to amplify C. albicans ORF
orf19.7615 _L	TAGGAGAGGTGGCAGAGCAT	Used to amplify C. albicans ORF
orf19.1738_L	TGCTGGACAACACACAAACA	Used to amplify C. albicans ORF
orf19.4363_R	CAAGACACTGGTGCCTTCAA	Used to amplify C. albicans ORF
orf19.6908 _R	GCTTCCTCCTCGTCTTCCTT	Used to amplify C. albicans ORF
orf19.3001_R	AAGGCCGTATTCAGTGGTTG	Used to amplify C. albicans ORF
orf19.5015_R	AATCAGGCGAAAATCAATGG	Used to amplify C. albicans ORF
orf19.6417_R	CATCACTGGTTCCATCATCG	Used to amplify C. albicans ORF
orf19.5927_R	AGCCGACTGTAATCGCACTT	Used to amplify C. albicans ORF
orf19.3293 _R	CCCATTGGAAGCAGACAGTT	Used to amplify C. albicans ORF
orf19.4290_R	GGATCCAGGTTCTGTCTCCA	Used to amplify C. albicans ORF
orf19.7236_R	ATGCTCGATCTCCGACTAGC	Used to amplify C. albicans ORF
orf19.3568_R	TTGAGTGGTAATGGCGTCAA	Used to amplify C. albicans ORF
orf19.2935_R	GCAGTTATTGATGACGGCAAA	Used to amplify C. albicans ORF
orf19.2967_R	TGCTGTTCTGCTGTTTCTGC	Used to amplify C. albicans ORF
orf19.3415.1_R	CAAAACTCGACCACCCATCT	Used to amplify C. albicans ORF
orf19.6135.1_R	TGCCAAAATCGACGACATAA	Used to amplify C. albicans ORF
orf19.2365_R	GCTATTGGAGGACCCATTGA	Used to amplify C. albicans ORF
orf19.7615 _R	CCAATGAGGGCAACAACTCT	Used to amplify C. albicans ORF
orf19.1738_R	TGGTGGGTGGGATCCTAATA	Used to amplify C. albicans ORF
orf19.1680_R	TCAATCGTCGTGATGCATTT	Used to amplify C. albicans ORF
orf19.1680_L	CCCATCCCAGATTAGGTGAA	Used to amplify C. albicans ORF
