# Supplementary material for: Gene Annotation and Drug Target Discovery in Candida albicans with a Tagged Transposon Mutant Collection
Source: PLoS Pathog. 2010 Oct 7;6(10):e1001140. doi: 10.1371/journal.ppat.1001140 (PMC2951378; doi:10.1371/journal.ppat.1001140)
Supplement: Table S10 — Strains used in this study (0.03 MB XLS) [file ppat.1001140.s019.xls]

## Sheet: S10
Table S10. Strains used in this study
Strain	Strain background genotype	Description	Source
Candida albicans BWP17	ura3Δ:: λ imm434/ura3Δ::λimm434 his1::hisG/his1::hisG arg4::hisG/arg4::hisG	SC5314 derivative	A. Mitchell [10]
YKO_YLR438C-A	BY4743 (his3∆1/his3∆1 leu2∆0/leu2∆0 met15∆0/+ lys2∆0/+ ura3∆0/ura3∆0)	YKO heterozygous (het) strain	Open Biosystems [12]
YKO_YLR075W	BY4743	YKO het strain	Open Biosystems [12]
YKO_YML064C	BY4743	YKO het strain	Open Biosystems [12]
YKO_YOL040C	BY4743	YKO het strain	Open Biosystems [12]
YKO_YDR472W	BY4743	YKO het strain	Open Biosystems [12]
YKO_YDL015C	BY4743	YKO het strain	Open Biosystems [12]
YKO_YBL092W	BY4743	YKO het strain	Open Biosystems [12]
YKO_YDR429C	BY4743	YKO het strain	Open Biosystems [12]
YKO_YDR353W	BY4743	YKO het strain	Open Biosystems [12]
YKO_YMR146C	BY4743	YKO het strain	Open Biosystems [12]
YKO_YMR113W	BY4743	YKO het strain	Open Biosystems [12]
YKO_YOR329C	BY4743	YKO het strain	Open Biosystems [12]
YKO_YKL035W	BY4743	YKO het strain	Open Biosystems [12]
YKO_YDL060W	BY4743	YKO het strain	Open Biosystems [12]
YKO_YLR336C	BY4743	YKO het strain	Open Biosystems [12]
YKO_YOR326W	BY4743	YKO het strain	Open Biosystems [12]
YKO_YNL262W	BY4743	YKO het strain	Open Biosystems [12]
MMess_YLR075W	BY4743	YKO het with Magic Marker	Open Biosystems [11]
MMess_YML064C	BY4743	YKO het with Magic Marker	Open Biosystems [11]
MMess_YOL040C	BY4743	YKO het with Magic Marker	Open Biosystems [11]
MMess_YDR472W	BY4743	YKO het with Magic Marker	Open Biosystems [11]
MMess_YDL015C	BY4743	YKO het with Magic Marker	Open Biosystems [11]
MMess_YBL092W	BY4743	YKO het with Magic Marker	Open Biosystems [11]
MMess_YDR429C	BY4743	YKO het with Magic Marker	Open Biosystems [11]
MMess_YDR353W	BY4743	YKO het with Magic Marker	Open Biosystems [11]
MMess_YMR146C	BY4743	YKO het with Magic Marker	Open Biosystems [11]
MMess_YMR113W	BY4743	YKO het with Magic Marker	Open Biosystems [11]
MMess_YOR329C	BY4743	YKO het with Magic Marker	Open Biosystems [11]
MMess_YKL035W	BY4743	YKO het with Magic Marker	Open Biosystems [11]
MMess_YDL060W	BY4743	YKO het with Magic Marker	Open Biosystems [11]
MMess_YLR336C	BY4743	YKO het with Magic Marker	Open Biosystems [11]
MMess_YOR326W	BY4743	YKO het with Magic Marker	Open Biosystems [11]
YKO_YML008C	BY4743	YKO homozygous null strain	Open Biosystems [12]
YKO_YDL185W	BY4743	YKO homozygous null strain	Open Biosystems [12]
BY4743	(his3∆1/his3∆1 leu2∆0/leu2∆0 met15∆0/+ lys2∆0/+ ura3∆0/ura3∆0)
LSM3:#527	modified CAI4 (ura3::imm434/ura3::imm434 iro1/iro1::imm434, his3::hisG/his3::hisG)	GRACE strain	T. Roemer [8]
TEM1:#528	modified CAI4	GRACE strain	T. Roemer [8]
TRS31:#157	modified CAI4	GRACE strain	T. Roemer [8]
TSC13:#156	modified CAI4	GRACE strain	T. Roemer [8]
TIF35:#374	modified CAI4	GRACE strain	T. Roemer [8]
TRR1:#191	modified CAI4	GRACE strain	T. Roemer [8]
TIF34:#537	modified CAI4	GRACE strain	T. Roemer [8]
FOL3:#534	modified CAI4	GRACE strain	T. Roemer [8]
UGP1:#830	modified CAI4	GRACE strain	T. Roemer [8]
TSR1:#295	modified CAI4	GRACE strain	T. Roemer [8]
SGD1:#687	modified CAI4	GRACE strain	T. Roemer [8]
POL2:#824	modified CAI4	GRACE strain	T. Roemer [8]
HIS3:#2323	modified CAI4	GRACE strain	T. Roemer [8]
DBC"WT"		GRACE strain	T. Roemer [8]
