# Supplementary material for: Gene Annotation and Drug Target Discovery in Candida albicans with a Tagged Transposon Mutant Collection
Source: PLoS Pathog. 2010 Oct 7;6(10):e1001140. doi: 10.1371/journal.ppat.1001140 (PMC2951378; doi:10.1371/journal.ppat.1001140)
Supplement: Table S11 — Plasmids used in this study (0.02 MB XLS) [file ppat.1001140.s020.xls]

## Sheet: S11
Table S11. Plasmids used in this study
Name	Description	Source
pCR 8/GW/TOPO	Gateway entry vector	Invitrogen
TagModule	pCR 8/GW/TOPO with one of 4280 different tag modules	previous study [5]
pMOD-3	Tn5 transposon vector	Epicentre Biotechnologies
pUC19	Library backbone vector	Invitrogen
pUC19 + linker	pUC19 with a cloned linker containing SpeI, XbaI, and EcoRV sites	This study
Tn5-UAU1-C.1	pMOD-3 with kanamycin resistance cassette, UAU1 selection cassette, and Gateway destination cassette attR1-CmR-ccdB-attR2	previous study [5]
Tn7-UAU1	Tn7 transposon vector containing the C. albicans UAU1 selection cassette	A. Mitchell [10]
Tn7-UAU1-A	Tn7-UAU1 transposon vector containing the Gateway destination cassette attR1-CmR-ccdB-attR2	previous study [5]
pAG416GPD-ccdB	S. cerevisiae overexpression CEN with GPD constitutive promoter; Ura+	Addgene [13]
pAG416GPD-ccdB	S. cerevisiae overexpression 2micron with GPD constitutive promoter; Ura+	Addgene [13]
Flex_YLR075W	Gateway-compatible entry clone (pDONR) containing ORF	Open Biosystems [14]
Flex_YML064C	Gateway-compatible entry clone (pDONR) containing ORF	Open Biosystems [14]
Flex_YOL040C	Gateway-compatible entry clone (pDONR) containing ORF	Open Biosystems [14]
Flex_YDR472W	Gateway-compatible entry clone (pDONR) containing ORF	Open Biosystems [14]
Flex_YDL015C	Gateway-compatible entry clone (pDONR) containing ORF	Open Biosystems [14]
Flex_YBL092W	Gateway-compatible entry clone (pDONR) containing ORF	Open Biosystems [14]
Flex_YDR429C	Gateway-compatible entry clone (pDONR) containing ORF	Open Biosystems [14]
Flex_YDR353W	Gateway-compatible entry clone (pDONR) containing ORF	Open Biosystems [14]
Flex_YMR146C	Gateway-compatible entry clone (pDONR) containing ORF	Open Biosystems [14]
Flex_YMR113W	Gateway-compatible entry clone (pDONR) containing ORF	Open Biosystems [14]
Flex_YOR329C	Gateway-compatible entry clone (pDONR) containing ORF	Open Biosystems [14]
Flex_YDL060W	Gateway-compatible entry clone (pDONR) containing ORF	Open Biosystems [14]
Flex_YLR336C	Gateway-compatible entry clone (pDONR) containing ORF	Open Biosystems [14]
Flex_YNL262W	Gateway-compatible entry clone (pDONR) containing ORF	Open Biosystems [14]
